# Supplementary material for: Platelet-instructed SPP1+ macrophages drive myofibroblast activation in fibrosis in a CXCL4-dependent manner
Source: Cell Rep. 2023 Feb 18;42(2):112131. doi: 10.1016/j.celrep.2023.112131 (PMC9992450; doi:10.1016/j.celrep.2023.112131)
Supplement: Table S1. scRNA-seq data of murine cardiac cells after myocardial infarction (Forte et al.) — Sheet 1: Marker genes of cell clusters. Sheet 2: Marker genes of sub-clustered cardiac immune cells. Sheet 3: Differentially Expressed Genes along Slingshot Trajectory [file mmc2.xlsx]

## Sheet: Cluster_markergenes
p_val	avg_log2FC	pct.1	pct.2	p_val_adj	cluster	gene
0	3.83023	0.904	0.155	0	Res-like Mac	C1qa
0	3.62953	0.922	0.184	0	Res-like Mac	C1qb
0	3.60574	0.9	0.135	0	Res-like Mac	C1qc
0	2.93831	0.712	0.145	0	Res-like Mac	Pf4
0	2.91015	0.983	0.759	0	Res-like Mac	Apoe
0	2.86124	0.73	0.1	0	Res-like Mac	Ms4a7
0	2.49875	0.993	0.465	0	Res-like Mac	Lyz2
0	2.39166	0.542	0.051	0	Res-like Mac	Fcrls
0	2.3916	0.887	0.207	0	Res-like Mac	Ctsc
0	2.28181	0.94	0.276	0	Res-like Mac	Ctss
0	2.28027	0.503	0.195	0	Res-like Mac	H2-Eb1
0	2.27454	0.89	0.328	0	Res-like Mac	Lgmn
0	2.21928	0.75	0.117	0	Res-like Mac	Aif1
0	2.16824	0.685	0.108	0	Res-like Mac	Trem2
0	2.1538	0.605	0.257	0	Res-like Mac	H2-Ab1
0	2.15341	0.554	0.218	0	Res-like Mac	H2-Aa
0	2.14239	0.757	0.126	0	Res-like Mac	Csf1r
0	2.12953	0.777	0.408	0	Res-like Mac	Cd74
0	2.05845	0.965	0.719	0	Res-like Mac	Ctsb
0	1.98688	0.654	0.084	0	Res-like Mac	Adgre1
0	1.97173	0.831	0.18	0	Res-like Mac	Fcgr3
0	1.91076	0.488	0.149	0	Res-like Mac	Cd83
0	1.87222	0.422	0.07	0	Res-like Mac	F13a1
0	1.85661	0.748	0.249	0	Res-like Mac	Rgs10
0	1.84297	0.97	0.322	0	Res-like Mac	Fcer1g
0	1.83909	0.312	0.042	0	Res-like Mac	Ccl12
0	1.81239	0.914	0.705	0	Res-like Mac	Selenop
0	1.8039	0.631	0.089	0	Res-like Mac	C3ar1
0	1.8012	0.832	0.321	0	Res-like Mac	Ctsh
0	1.78737	0.767	0.168	0	Res-like Mac	Cd68
0	1.7719	0.669	0.123	0	Res-like Mac	Ly86
0	1.75688	0.643	0.194	0	Res-like Mac	Dab2
0	1.73375	0.824	0.646	0	Res-like Mac	Ctsd
0	1.7235	0.847	0.241	0	Res-like Mac	Laptm5
0	1.71797	0.663	0.132	0	Res-like Mac	Pld4
0	1.70232	0.424	0.038	0	Res-like Mac	Mrc1
0	1.69724	0.846	0.259	0	Res-like Mac	Wfdc17
0	1.69646	0.663	0.235	0	Res-like Mac	Trf
0	1.69269	0.738	0.24	0	Res-like Mac	Unc93b1
0	1.66596	0.645	0.121	0	Res-like Mac	Fcgr2b
0	1.6439	0.648	0.245	0	Res-like Mac	Cxcl16
0	1.59482	0.691	0.179	0	Res-like Mac	Cd14
0	1.59037	0.622	0.273	0	Res-like Mac	Tmem176b
0	1.58806	0.721	0.155	0	Res-like Mac	Ms4a6c
0	1.58617	0.84	0.49	0	Res-like Mac	Grn
0	1.58076	0.626	0.121	0	Res-like Mac	Cd300c2
0	1.57702	0.623	0.209	0	Res-like Mac	Mafb
0	1.57431	0.551	0.19	0	Res-like Mac	Pltp
0	1.56986	0.64	0.18	0	Res-like Mac	Ccl9
0	1.54935	0.395	0.062	0	Res-like Mac	Cd72
0	1.50061	0.629	0.132	0	Res-like Mac	Ms4a6d
0	1.49319	0.549	0.097	0	Res-like Mac	Clec4a2
0	1.49242	0.617	0.132	0	Res-like Mac	Fyb
0	1.48913	0.518	0.083	0	Res-like Mac	P2ry6
0	1.48806	0.453	0.071	0	Res-like Mac	Maf
0	1.478	0.353	0.074	0	Res-like Mac	Rgs1
0	1.46664	0.703	0.364	0	Res-like Mac	Hexb
0	1.46654	0.723	0.203	0	Res-like Mac	Ptpn18
0	1.46612	0.788	0.442	0	Res-like Mac	Hexa
0	1.46456	0.525	0.095	0	Res-like Mac	Clec12a
0	1.45579	0.999	0.977	0	Res-like Mac	Ftl1
0	1.43724	0.963	0.322	0	Res-like Mac	Tyrobp
0	1.42819	0.574	0.122	0	Res-like Mac	Mpeg1
0	1.42782	0.74	0.239	0	Res-like Mac	Ucp2
0	1.42477	0.357	0.047	0	Res-like Mac	Slamf9
0	1.41908	0.597	0.124	0	Res-like Mac	Cybb
0	1.41111	0.54	0.14	0	Res-like Mac	H2-DMa
0	1.41037	0.588	0.126	0	Res-like Mac	Bcl2a1b
0	1.40455	0.683	0.222	0	Res-like Mac	Ccl6
0	1.39724	0.946	0.765	0	Res-like Mac	Psap
0	1.38777	0.489	0.187	0	Res-like Mac	Tmem176a
0	1.38469	0.491	0.083	0	Res-like Mac	Clec4a1
0	1.38193	0.5	0.209	0	Res-like Mac	Atf3
0	1.38189	0.384	0.049	0	Res-like Mac	Cx3cr1
0	1.37851	0.575	0.12	0	Res-like Mac	Ms4a6b
0	1.37678	0.551	0.144	0	Res-like Mac	Ehd4
0	1.37555	0.419	0.093	0	Res-like Mac	H2-DMb1
0	1.37507	0.812	0.343	0	Res-like Mac	Cotl1
0	1.36853	0.441	0.078	0	Res-like Mac	Stab1
0	1.36111	0.573	0.125	0	Res-like Mac	Cyth4
0	1.35512	0.66	0.15	0	Res-like Mac	C5ar1
0	1.35268	0.453	0.186	0	Res-like Mac	Hmox1
0	1.34224	0.533	0.099	0	Res-like Mac	Clec4a3
0	1.34117	0.74	0.352	0	Res-like Mac	Ctsa
0	1.31598	0.66	0.281	0	Res-like Mac	Snx5
0	1.28841	0.581	0.135	0	Res-like Mac	Cd48
0	1.26316	0.714	0.215	0	Res-like Mac	Lcp1
0	1.25665	0.413	0.107	0	Res-like Mac	Ccl4
0	1.24924	0.526	0.1	0	Res-like Mac	Fcgr1
0	1.24665	0.537	0.181	0	Res-like Mac	Spp1
0	1.24023	0.923	0.686	0	Res-like Mac	Cyba
0	1.22821	0.692	0.182	0	Res-like Mac	Lst1
0	1.2183	0.464	0.121	0	Res-like Mac	Cfp
0	1.20606	0.43	0.061	0	Res-like Mac	Lair1
0	1.20201	0.525	0.111	0	Res-like Mac	Lrrc25
0	1.19805	0.538	0.166	0	Res-like Mac	Sirpa
0	1.19756	0.629	0.316	0	Res-like Mac	Pid1
0	1.18929	0.362	0.049	0	Res-like Mac	Tmem37
0	1.17753	0.385	0.115	0	Res-like Mac	Ccr2
0	1.17009	0.515	0.121	0	Res-like Mac	Evi2a
0	1.16152	0.564	0.213	0	Res-like Mac	Man2b1
0	1.15582	0.471	0.124	0	Res-like Mac	Tmem106a
0	1.15132	0.563	0.253	0	Res-like Mac	Ninj1
0	1.14713	0.339	0.036	0	Res-like Mac	Hpgds
0	1.1277	0.889	0.686	0	Res-like Mac	Npc2
0	1.12252	0.634	0.248	0	Res-like Mac	Efhd2
0	1.11945	0.389	0.072	0	Res-like Mac	Ccr5
0	1.11674	0.679	0.318	0	Res-like Mac	Tgfbi
0	1.1147	0.69	0.19	0	Res-like Mac	Spi1
0	1.11235	0.471	0.103	0	Res-like Mac	Fam105a
0	1.09594	0.434	0.091	0	Res-like Mac	Tnfaip8l2
0	1.0902	0.392	0.098	0	Res-like Mac	Ntpcr
0	1.08722	0.498	0.164	0	Res-like Mac	Abhd12
0	1.08085	0.998	0.986	0	Res-like Mac	Tmsb4x
0	1.04561	0.747	0.266	0	Res-like Mac	Lgals3
0	1.04521	0.814	0.604	0	Res-like Mac	Clta
0	1.04251	0.872	0.635	0	Res-like Mac	Gpx1
0	1.04122	0.509	0.263	0	Res-like Mac	Blvrb
0	1.03577	0.483	0.109	0	Res-like Mac	Pla2g7
0	1.03291	0.783	0.23	0	Res-like Mac	Alox5ap
0	1.03005	0.359	0.138	0	Res-like Mac	Ccl2
0	1.02052	0.541	0.191	0	Res-like Mac	Vsir
0	1.00927	0.922	0.722	0	Res-like Mac	Sh3bgrl3
0	1.00153	0.84	0.618	0	Res-like Mac	Ctsz
0	1.00144	0.569	0.257	0	Res-like Mac	Metrnl
0	0.994158	0.469	0.121	0	Res-like Mac	Tm6sf1
0	0.990574	0.996	0.973	0	Res-like Mac	Fth1
0	0.988544	0.474	0.223	0	Res-like Mac	Marcksl1
0	0.978071	0.545	0.186	0	Res-like Mac	Rgs2
0	0.975647	0.425	0.109	0	Res-like Mac	Arrb2
0	0.969665	0.367	0.069	0	Res-like Mac	Fcgr4
0	0.944555	0.349	0.073	0	Res-like Mac	Rassf4
0	0.941665	0.743	0.245	0	Res-like Mac	Cd53
0	0.937434	0.482	0.165	0	Res-like Mac	Csf2ra
0	0.934211	0.525	0.242	0	Res-like Mac	Gusb
0	0.93136	0.304	0.063	0	Res-like Mac	Cd86
0	0.90714	0.565	0.28	0	Res-like Mac	Gltp
0	0.897551	0.618	0.211	0	Res-like Mac	Tpd52
0	0.89515	0.389	0.087	0	Res-like Mac	Cd84
0	0.88951	0.343	0.095	0	Res-like Mac	Cebpa
0	0.889222	0.525	0.218	0	Res-like Mac	Pycard
0	0.884766	0.779	0.543	0	Res-like Mac	Sdcbp
0	0.882557	0.503	0.233	0	Res-like Mac	Cndp2
0	0.863259	0.389	0.104	0	Res-like Mac	Lat2
0	0.855061	0.473	0.147	0	Res-like Mac	Hcls1
0	0.854826	0.332	0.068	0	Res-like Mac	Pou2f2
0	0.851082	0.586	0.336	0	Res-like Mac	Creg1
0	0.849666	0.61	0.318	0	Res-like Mac	Plin2
0	0.838585	0.494	0.168	0	Res-like Mac	Irf8
0	0.834641	0.448	0.166	0	Res-like Mac	Tnfaip8
0	0.824322	0.319	0.094	0	Res-like Mac	Tlr2
0	0.822207	0.381	0.111	0	Res-like Mac	Hacd4
0	0.819876	0.34	0.077	0	Res-like Mac	Slc11a1
0	0.81328	0.365	0.089	0	Res-like Mac	Clec4n
0	0.804494	0.42	0.111	0	Res-like Mac	Pirb
0	0.803463	0.325	0.09	0	Res-like Mac	Apobec1
0	0.796395	0.325	0.063	0	Res-like Mac	Lpcat2
0	0.795506	0.753	0.515	0	Res-like Mac	Atp6v0b
0	0.794086	0.35	0.088	0	Res-like Mac	Nrros
0	0.793404	0.689	0.447	0	Res-like Mac	Erp29
0	0.788402	0.719	0.505	0	Res-like Mac	Cstb
0	0.787519	0.477	0.146	0	Res-like Mac	Ptpn6
0	0.780342	0.303	0.062	0	Res-like Mac	Susd3
0	0.777449	0.562	0.287	0	Res-like Mac	Dhrs3
0	0.77168	0.379	0.147	0	Res-like Mac	Kctd12
0	0.760628	0.835	0.335	0	Res-like Mac	Cd52
0	0.760109	0.425	0.172	0	Res-like Mac	Ftl1-ps1
0	0.758513	0.973	0.93	0	Res-like Mac	Itm2b
0	0.758428	0.718	0.453	0	Res-like Mac	Vamp8
0	0.754721	0.586	0.232	0	Res-like Mac	Fam49b
0	0.753044	0.38	0.107	0	Res-like Mac	Lilr4b
0	0.749584	0.368	0.158	0	Res-like Mac	Rab7b
0	0.749191	0.329	0.082	0	Res-like Mac	Fermt3
0	0.743114	0.345	0.096	0	Res-like Mac	Gng2
0	0.740921	0.504	0.248	0	Res-like Mac	Il10rb
0	0.728581	0.425	0.217	0	Res-like Mac	P2rx4
0	0.728173	0.941	0.857	0	Res-like Mac	Hspa8
0	0.719466	0.985	0.947	0	Res-like Mac	B2m
0	0.718368	0.322	0.08	0	Res-like Mac	Ptafr
0	0.717357	0.349	0.138	0	Res-like Mac	Hfe
0	0.71474	0.347	0.115	0	Res-like Mac	Arl4c
0	0.707538	0.594	0.367	0	Res-like Mac	Atp2b1
0	0.707155	0.38	0.165	0	Res-like Mac	Rab3il1
0	0.701876	0.376	0.156	0	Res-like Mac	Ifi207
0	0.699297	0.856	0.721	0	Res-like Mac	Lamp1
0	0.696504	0.988	0.962	0	Res-like Mac	Actb
0	0.684181	0.743	0.503	0	Res-like Mac	Actr3
0	0.683086	0.717	0.386	0	Res-like Mac	Arhgdib
0	0.668997	0.626	0.374	0	Res-like Mac	Gm2a
0	0.656348	0.339	0.115	0	Res-like Mac	Irf5
0	0.655769	0.369	0.144	0	Res-like Mac	Lmo2
0	0.653675	0.418	0.13	0	Res-like Mac	Ncf2
0	0.648772	0.389	0.12	0	Res-like Mac	Ncf4
0	0.648462	0.768	0.616	0	Res-like Mac	Akr1a1
0	0.639832	0.364	0.105	0	Res-like Mac	Cd300a
0	0.638786	0.783	0.593	0	Res-like Mac	Sat1
0	0.628652	0.953	0.883	0	Res-like Mac	H2-D1
0	0.619603	0.438	0.177	0	Res-like Mac	Skap2
0	0.613509	0.807	0.661	0	Res-like Mac	Atox1
0	0.601179	0.315	0.105	0	Res-like Mac	Ptpre
0	0.598792	0.836	0.701	0	Res-like Mac	Arpc2
0	0.596863	0.318	0.088	0	Res-like Mac	Ncf1
0	0.588084	0.465	0.161	0	Res-like Mac	Ptprc
0	0.586747	0.366	0.11	0	Res-like Mac	AB124611
0	0.57317	0.548	0.29	0	Res-like Mac	Ier3
0	0.569653	0.409	0.162	0	Res-like Mac	Lyn
0	0.562913	0.427	0.146	0	Res-like Mac	Plek
0	0.556491	0.699	0.279	0	Res-like Mac	Coro1a
0	0.5564	0.39	0.14	0	Res-like Mac	Itgb2
0	0.551775	0.93	0.873	0	Res-like Mac	Pfn1
0	0.527584	0.457	0.155	0	Res-like Mac	Selplg
0	0.520645	0.891	0.812	0	Res-like Mac	Arpc1b
0	0.505272	0.543	0.198	0	Res-like Mac	Gmfg
0	0.495352	0.795	0.544	0	Res-like Mac	Fxyd5
0	0.447283	0.303	0.11	0	Res-like Mac	Arhgap45
0	0.434799	0.983	0.909	0	Res-like Mac	Cst3
0	0.430498	0.593	0.23	0	Res-like Mac	Rac2
0	0.386564	0.316	0.116	0	Res-like Mac	Snx20
0	0.380255	0.403	0.178	0	Res-like Mac	Limd2
0	0.368097	0.458	0.205	0	Res-like Mac	Slfn2
0	0.367411	0.455	0.174	0	Res-like Mac	Cxcl2
0	0.358359	0.508	0.24	0	Res-like Mac	Gngt2
0	0.295009	0.356	0.127	0	Res-like Mac	Cd37
0	-0.687174	0.619	0.753	0	Res-like Mac	Cd81
0	-0.693494	0.602	0.712	0	Res-like Mac	Hmgb1
0	-0.724828	0.469	0.611	0	Res-like Mac	Arf4
0	-0.750149	0.683	0.753	0	Res-like Mac	Laptm4a
0	-0.75711	0.771	0.822	0	Res-like Mac	Vim
0	-0.757526	0.697	0.798	0	Res-like Mac	Myl12a
0	-0.760489	0.113	0.416	0	Res-like Mac	Hspb1
0	-0.789869	0.717	0.817	0	Res-like Mac	Gnas
0	-0.85162	0.42	0.599	0	Res-like Mac	Cyb5a
0	-0.873569	0.056	0.309	0	Res-like Mac	Fgfr1
0	-0.881072	0.548	0.69	0	Res-like Mac	Fkbp1a
0	-0.900664	0.347	0.543	0	Res-like Mac	Nenf
0	-0.903578	0.101	0.317	0	Res-like Mac	Emilin1
0	-0.946773	0.281	0.504	0	Res-like Mac	Hmgn1
0	-0.950426	0.413	0.609	0	Res-like Mac	Slc25a4
0	-0.954139	0.092	0.348	0	Res-like Mac	Copz2
0	-0.988813	0.055	0.318	0	Res-like Mac	Fkbp7
0	-0.990107	0.13	0.383	0	Res-like Mac	Eva1b
0	-1.00744	0.158	0.41	0	Res-like Mac	Txndc5
0	-1.00807	0.14	0.404	0	Res-like Mac	Calu
0	-1.0103	0.079	0.344	0	Res-like Mac	Nfix
0	-1.02048	0.691	0.833	0	Res-like Mac	S100a6
0	-1.02474	0.207	0.446	0	Res-like Mac	Ppp1r2
0	-1.03299	0.265	0.47	0	Res-like Mac	Emp1
0	-1.04053	0.132	0.364	0	Res-like Mac	Il11ra1
0	-1.04095	0.322	0.511	0	Res-like Mac	Pmp22
0	-1.05332	0.041	0.324	0	Res-like Mac	Mxra7
0	-1.06774	0.055	0.316	0	Res-like Mac	Cryab
0	-1.06807	0.051	0.33	0	Res-like Mac	Rcn1
0	-1.07915	0.04	0.303	0	Res-like Mac	Mmp23
0	-1.09154	0.091	0.354	0	Res-like Mac	Phlda3
0	-1.10246	0.143	0.405	0	Res-like Mac	Pdlim2
0	-1.10489	0.06	0.356	0	Res-like Mac	Fkbp9
0	-1.11339	0.046	0.334	0	Res-like Mac	Gpx8
0	-1.11513	0.069	0.345	0	Res-like Mac	Klf9
0	-1.12071	0.274	0.516	0	Res-like Mac	Mtch1
0	-1.12072	0.041	0.325	0	Res-like Mac	Snhg18
0	-1.13032	0.425	0.643	0	Res-like Mac	Cd9
0	-1.1583	0.03	0.309	0	Res-like Mac	Bicc1
0	-1.17773	0.039	0.32	0	Res-like Mac	Fhl1
0	-1.178	0.04	0.319	0	Res-like Mac	Adamts2
0	-1.18518	0.04	0.357	0	Res-like Mac	Npdc1
0	-1.1914	0.049	0.357	0	Res-like Mac	Cnn3
0	-1.19246	0.101	0.393	0	Res-like Mac	Mfge8
0	-1.1975	0.04	0.323	0	Res-like Mac	Heg1
0	-1.20037	0.034	0.314	0	Res-like Mac	Ehd2
0	-1.20987	0.278	0.538	0	Res-like Mac	Tcf4
0	-1.21026	0.087	0.335	0	Res-like Mac	Eng
0	-1.21105	0.053	0.335	0	Res-like Mac	Sod3
0	-1.21568	0.042	0.345	0	Res-like Mac	Socs2
0	-1.23445	0.047	0.304	0	Res-like Mac	Itm2a
0	-1.25098	0.038	0.316	0	Res-like Mac	Aebp1
0	-1.26471	0.037	0.346	0	Res-like Mac	Plpp1
0	-1.2945	0.037	0.332	0	Res-like Mac	Camk2n1
0	-1.2998	0.04	0.304	0	Res-like Mac	Tnxb
0	-1.30034	0.09	0.419	0	Res-like Mac	Ddah2
0	-1.30567	0.056	0.326	0	Res-like Mac	Col5a2
0	-1.31357	0.114	0.324	0	Res-like Mac	Csrp2
0	-1.32879	0.085	0.388	0	Res-like Mac	Nfia
0	-1.34608	0.719	0.862	0	Res-like Mac	Tmsb10
0	-1.35802	0.047	0.34	0	Res-like Mac	Col4a2
0	-1.35868	0.038	0.316	0	Res-like Mac	Abca8a
0	-1.37288	0.056	0.372	0	Res-like Mac	Ptgis
0	-1.38103	0.051	0.377	0	Res-like Mac	Ppic
0	-1.3932	0.038	0.339	0	Res-like Mac	Islr
0	-1.39965	0.257	0.487	0	Res-like Mac	Cfh
0	-1.41014	0.627	0.83	0	Res-like Mac	S100a11
0	-1.41412	0.063	0.407	0	Res-like Mac	Hspg2
0	-1.42116	0.34	0.535	0	Res-like Mac	Igfbp4
0	-1.42177	0.038	0.333	0	Res-like Mac	Pcolce2
0	-1.42744	0.045	0.304	0	Res-like Mac	Nbl1
0	-1.43241	0.058	0.377	0	Res-like Mac	Oaf
0	-1.43737	0.043	0.337	0	Res-like Mac	Fbln5
0	-1.44026	0.26	0.535	0	Res-like Mac	Id3
0	-1.45142	0.144	0.461	0	Res-like Mac	Rcn3
0	-1.47581	0.055	0.439	0	Res-like Mac	Nedd4
0	-1.5058	0.039	0.416	0	Res-like Mac	Nfib
0	-1.50835	0.052	0.42	0	Res-like Mac	Rhoj
0	-1.52992	0.046	0.393	0	Res-like Mac	Cavin1
0	-1.53104	0.073	0.412	0	Res-like Mac	Lamc1
0	-1.53561	0.046	0.395	0	Res-like Mac	Slc43a3
0	-1.54171	0.036	0.371	0	Res-like Mac	Gpm6b
0	-1.54423	0.036	0.322	0	Res-like Mac	Adamts5
0	-1.57506	0.071	0.414	0	Res-like Mac	Col6a2
0	-1.59457	0.056	0.432	0	Res-like Mac	Mxra8
0	-1.59517	0.049	0.383	0	Res-like Mac	Entpd2
0	-1.60773	0.07	0.394	0	Res-like Mac	Col15a1
0	-1.60834	0.061	0.376	0	Res-like Mac	Serpine2
0	-1.61512	0.055	0.406	0	Res-like Mac	Col4a1
0	-1.61744	0.082	0.401	0	Res-like Mac	Fbn1
0	-1.62761	0.053	0.428	0	Res-like Mac	Fxyd1
0	-1.66174	0.044	0.41	0	Res-like Mac	Nid1
0	-1.66289	0.132	0.384	0	Res-like Mac	Igfbp6
0	-1.67579	0.055	0.402	0	Res-like Mac	Prelp
0	-1.67809	0.158	0.441	0	Res-like Mac	Pam
0	-1.69527	0.198	0.575	0	Res-like Mac	Selenom
0	-1.69708	0.052	0.426	0	Res-like Mac	Sdc2
0	-1.70909	0.043	0.409	0	Res-like Mac	Plpp3
0	-1.72004	0.062	0.33	0	Res-like Mac	Col8a1
0	-1.73402	0.063	0.409	0	Res-like Mac	Fxyd6
0	-1.74939	0.078	0.448	0	Res-like Mac	Col6a1
0	-1.75353	0.23	0.526	0	Res-like Mac	Gstm1
0	-1.77456	0.043	0.377	0	Res-like Mac	Crispld2
0	-1.77582	0.158	0.474	0	Res-like Mac	Serpinf1
0	-1.78972	0.072	0.494	0	Res-like Mac	S100a16
0	-1.7942	0.052	0.429	0	Res-like Mac	Ramp2
0	-1.82871	0.065	0.481	0	Res-like Mac	Cald1
0	-1.82934	0.128	0.552	0	Res-like Mac	Sptbn1
0	-1.83066	0.302	0.666	0	Res-like Mac	Tuba1a
0	-1.84209	0.092	0.466	0	Res-like Mac	Loxl1
0	-1.84656	0.088	0.452	0	Res-like Mac	Mmp2
0	-1.87615	0.087	0.368	0	Res-like Mac	Aspn
0	-1.886	0.078	0.513	0	Res-like Mac	Cavin3
0	-1.88943	0.082	0.447	0	Res-like Mac	Fbln2
0	-1.89232	0.06	0.422	0	Res-like Mac	Timp3
0	-1.89644	0.082	0.463	0	Res-like Mac	Rarres2
0	-1.91246	0.046	0.398	0	Res-like Mac	Gas1
0	-1.91386	0.166	0.568	0	Res-like Mac	Zbtb20
0	-1.91623	0.07	0.339	0	Res-like Mac	Eln
0	-1.933	0.07	0.417	0	Res-like Mac	Ogn
0	-1.94165	0.127	0.488	0	Res-like Mac	Rbp1
0	-1.95955	0.09	0.515	0	Res-like Mac	Ltbp4
0	-1.97309	0.04	0.458	0	Res-like Mac	Ebf1
0	-2.01402	0.06	0.353	0	Res-like Mac	Dpep1
0	-2.04144	0.087	0.451	0	Res-like Mac	Gng11
0	-2.07682	0.08	0.497	0	Res-like Mac	Lhfp
0	-2.15914	0.08	0.449	0	Res-like Mac	Fbln1
0	-2.1636	0.14	0.368	0	Res-like Mac	Mfap4
0	-2.24178	0.042	0.314	0	Res-like Mac	G0s2
0	-2.26814	0.214	0.543	0	Res-like Mac	Ly6a
0	-2.27178	0.136	0.534	0	Res-like Mac	Pcolce
0	-2.27345	0.072	0.499	0	Res-like Mac	Sparcl1
0	-2.28955	0.049	0.417	0	Res-like Mac	Meg3
0	-2.29198	0.079	0.428	0	Res-like Mac	Smoc2
0	-2.29831	0.08	0.489	0	Res-like Mac	Tm4sf1
0	-2.30052	0.108	0.504	0	Res-like Mac	Dpt
0	-2.35563	0.08	0.496	0	Res-like Mac	Cygb
0	-2.36109	0.099	0.561	0	Res-like Mac	Cd34
0	-2.36693	0.061	0.301	0	Res-like Mac	Ly6c1
0	-2.38762	0.135	0.531	0	Res-like Mac	Fstl1
0	-2.38912	0.103	0.599	0	Res-like Mac	Crip2
0	-2.3923	0.261	0.542	0	Res-like Mac	Gpx3
0	-2.51812	0.264	0.568	0	Res-like Mac	Col1a1
0	-2.52673	0.091	0.415	0	Res-like Mac	Clec3b
0	-2.53114	0.253	0.576	0	Res-like Mac	Col1a2
0	-2.54599	0.11	0.535	0	Res-like Mac	Ccdc80
0	-2.56443	0.136	0.547	0	Res-like Mac	Serping1
0	-2.56696	0.197	0.544	0	Res-like Mac	Mfap5
0	-2.61108	0.198	0.567	0	Res-like Mac	Lum
0	-2.61256	0.183	0.645	0	Res-like Mac	Serpinh1
0	-2.61814	0.132	0.512	0	Res-like Mac	Htra3
0	-2.7211	0.334	0.615	0	Res-like Mac	Col3a1
0	-2.74155	0.19	0.511	0	Res-like Mac	Pi16
0	-2.89161	0.318	0.653	0	Res-like Mac	Bgn
0	-3.16271	0.421	0.721	0	Res-like Mac	Mgp
0	-3.17701	0.391	0.762	0	Res-like Mac	Sparc
0	-3.38259	0.363	0.769	0	Res-like Mac	Igfbp7
0	-3.58402	0.73	0.849	0	Res-like Mac	Gsn
0	-3.74602	0.468	0.765	0	Res-like Mac	Dcn
0	0.502916	0.889	0.813	0	Res-like Mac	Cfl1
0	-0.990449	0.218	0.432	0	Res-like Mac	Mgst1
0	0.693167	0.545	0.311	0	Res-like Mac	Slc3a2
0	-0.653963	0.996	0.996	0	Res-like Mac	Malat1
0	0.68293	0.565	0.361	0	Res-like Mac	Asah1
0	-0.764534	0.137	0.352	0	Res-like Mac	Tbrg1
0	-0.687255	0.475	0.626	1.93749e-307	Res-like Mac	Krtcap2
0	-1.45145	0.276	0.466	8.48775e-307	Res-like Mac	Cebpd
6.32131e-308	-0.792605	0.47	0.634	1.1592e-303	Res-like Mac	Tpm4
4.28175e-305	0.489298	0.728	0.495	7.85188e-301	Res-like Mac	Mt1
8.66705e-303	0.408356	0.402	0.184	1.58936e-298	Res-like Mac	Slc6a6
2.74389e-297	0.381021	0.672	0.428	5.03174e-293	Res-like Mac	Cebpb
6.57671e-296	0.323172	0.97	0.959	1.20604e-291	Res-like Mac	Fau
1.33641e-295	-0.554086	0.74	0.808	2.4507e-291	Res-like Mac	Dynll1
5.88616e-295	-0.760526	0.272	0.473	1.0794e-290	Res-like Mac	Arl1
1.12024e-290	-0.852965	0.286	0.495	2.0543e-286	Res-like Mac	Rhoc
5.09745e-290	-0.741296	0.429	0.595	9.3477e-286	Res-like Mac	Sec62
8.54991e-290	0.701349	0.504	0.31	1.56788e-285	Res-like Mac	Camk1
2.22844e-289	0.647595	0.592	0.376	4.08651e-285	Res-like Mac	Cmtm7
2.60167e-289	-0.506649	0.736	0.767	4.77094e-285	Res-like Mac	Selenow
6.89756e-285	-1.98719	0.17	0.305	1.26487e-280	Res-like Mac	Postn
2.56766e-284	0.369161	0.965	0.961	4.70858e-280	Res-like Mac	Rps29
3.46445e-282	0.595573	0.71	0.521	6.35311e-278	Res-like Mac	Capza2
4.38011e-276	0.607487	0.427	0.214	8.03225e-272	Res-like Mac	Rnf130
1.9783e-271	-0.695664	0.585	0.721	3.62782e-267	Res-like Mac	Anxa2
2.85681e-269	-0.599927	0.664	0.737	5.23882e-265	Res-like Mac	Rpl22l1
1.83705e-268	0.539056	0.755	0.587	3.36879e-264	Res-like Mac	Capzb
5.27663e-265	0.417127	0.62	0.385	9.67629e-261	Res-like Mac	Psmb8
1.13416e-263	0.428521	0.797	0.615	2.07982e-259	Res-like Mac	H2afz
4.24499e-260	-0.687025	0.114	0.304	7.78446e-256	Res-like Mac	Sept11
1.85041e-259	-0.765338	0.137	0.33	3.39328e-255	Res-like Mac	Cpq
6.68976e-259	0.588118	0.679	0.504	1.22677e-254	Res-like Mac	Atpif1
4.47788e-258	0.483056	0.797	0.653	8.21154e-254	Res-like Mac	Arpc3
1.77913e-256	0.540798	0.751	0.609	3.26256e-252	Res-like Mac	Gdi2
9.61632e-255	0.682007	0.589	0.369	1.76344e-250	Res-like Mac	Ier5
2.35942e-253	0.80384	0.335	0.157	4.32671e-249	Res-like Mac	Nfkbiz
5.44912e-253	-0.686347	0.306	0.484	9.9926e-249	Res-like Mac	Morf4l2
1.63045e-252	-0.789454	0.148	0.341	2.98993e-248	Res-like Mac	Tpm1
1.23572e-249	-3.48809	0.188	0.338	2.26606e-245	Res-like Mac	Fabp4
1.70507e-249	-0.730254	0.118	0.301	3.12675e-245	Res-like Mac	Nav1
9.88579e-249	-0.723131	0.228	0.42	1.81286e-244	Res-like Mac	Map1lc3a
8.07378e-248	0.449418	0.849	0.756	1.48057e-243	Res-like Mac	Cdc42
4.1245e-246	-0.712861	0.414	0.569	7.56351e-242	Res-like Mac	Sept7
1.08017e-245	0.465758	0.844	0.694	1.98082e-241	Res-like Mac	H2-K1
5.14066e-245	-0.554283	0.564	0.671	9.42694e-241	Res-like Mac	Tmed2
5.2447e-242	-0.731506	0.123	0.303	9.61773e-238	Res-like Mac	Lmo4
9.06434e-241	0.618606	0.397	0.212	1.66222e-236	Res-like Mac	Lipa
2.82439e-240	0.690928	0.538	0.355	5.17936e-236	Res-like Mac	Zeb2
5.54974e-240	-0.466379	0.645	0.698	1.01771e-235	Res-like Mac	Selenof
2.84493e-238	-1.05063	0.294	0.47	5.21703e-234	Res-like Mac	Lpl
4.42675e-234	0.597645	0.504	0.304	8.11778e-230	Res-like Mac	Pitpna
1.02231e-233	0.784731	0.527	0.376	1.87472e-229	Res-like Mac	Serinc3
1.97196e-233	0.599746	0.348	0.172	3.61619e-229	Res-like Mac	Mcub
2.25131e-233	-0.587461	0.544	0.666	4.12846e-229	Res-like Mac	Rabac1
4.05059e-233	0.70912	0.524	0.315	7.42798e-229	Res-like Mac	Cdkn1a
4.24738e-233	-0.437776	0.898	0.9	7.78884e-229	Res-like Mac	Ptma
8.06225e-233	-0.382128	0.937	0.918	1.47846e-228	Res-like Mac	mt-Cytb
1.05247e-232	-0.794857	0.169	0.349	1.93001e-228	Res-like Mac	Csrp1
1.09857e-232	-0.749002	0.146	0.326	2.01456e-228	Res-like Mac	Cd151
1.18101e-231	0.57346	0.592	0.425	2.16575e-227	Res-like Mac	Ap2s1
1.45051e-231	0.58216	0.396	0.209	2.65995e-227	Res-like Mac	Hmox2
5.68613e-231	-0.666553	0.297	0.473	1.04272e-226	Res-like Mac	Tceal9
4.56303e-229	-0.856119	0.237	0.407	8.36768e-225	Res-like Mac	Axl
1.56931e-226	0.448793	0.818	0.704	2.87781e-222	Res-like Mac	Clic1
1.65027e-226	0.561083	0.429	0.238	3.02626e-222	Res-like Mac	Ifngr2
9.27704e-226	0.595384	0.333	0.164	1.70122e-221	Res-like Mac	Rap2b
1.83867e-224	0.655571	0.45	0.291	3.37175e-220	Res-like Mac	Cltc
2.65987e-224	0.532246	0.371	0.185	4.87767e-220	Res-like Mac	Prcp
6.74554e-223	0.557199	0.571	0.384	1.237e-218	Res-like Mac	Arpc4
9.72628e-222	0.443497	0.32	0.146	1.7836e-217	Res-like Mac	Basp1
2.34036e-219	-0.677532	0.173	0.35	4.29176e-215	Res-like Mac	Cltb
7.14436e-219	0.605493	0.532	0.348	1.31013e-214	Res-like Mac	Aprt
5.77991e-218	0.734164	0.34	0.172	1.05992e-213	Res-like Mac	Cited2
6.021e-218	0.5229	0.727	0.588	1.10413e-213	Res-like Mac	Rap1b
1.28651e-215	0.656897	0.423	0.254	2.35919e-211	Res-like Mac	Snx2
2.98273e-215	0.446419	0.539	0.33	5.46973e-211	Res-like Mac	Tgfb1
3.71181e-214	0.407895	0.487	0.284	6.80672e-210	Res-like Mac	Gpsm3
3.99763e-214	-0.689296	0.33	0.501	7.33086e-210	Res-like Mac	Ifi27
7.50247e-213	-0.628855	0.203	0.382	1.3758e-208	Res-like Mac	Oat
3.99137e-211	-0.629742	0.213	0.387	7.31938e-207	Res-like Mac	Tspan3
1.89011e-210	0.465668	0.343	0.166	3.46609e-206	Res-like Mac	Ifi204
2.49846e-210	-0.544894	0.596	0.73	4.58167e-206	Res-like Mac	S100a10
3.62115e-209	0.68749	0.392	0.219	6.64046e-205	Res-like Mac	Gadd45b
1.58856e-208	-0.635778	0.266	0.435	2.9131e-204	Res-like Mac	Sar1a
1.05831e-207	0.544743	0.552	0.376	1.94073e-203	Res-like Mac	Lamtor4
1.19635e-205	0.541771	0.538	0.362	2.19387e-201	Res-like Mac	Lamtor1
3.12047e-205	-0.666382	0.326	0.483	5.72233e-201	Res-like Mac	Tprgl
7.84791e-205	0.522933	0.301	0.142	1.43915e-200	Res-like Mac	Blvra
2.32498e-204	0.514648	0.304	0.145	4.26355e-200	Res-like Mac	Mfsd1
3.04116e-204	0.466452	0.387	0.203	5.57688e-200	Res-like Mac	Crlf2
4.08834e-204	-0.77219	0.205	0.37	7.4972e-200	Res-like Mac	Oaz2
6.93708e-204	0.536433	0.407	0.229	1.27212e-199	Res-like Mac	Necap2
2.54866e-203	0.538922	0.337	0.174	4.67373e-199	Res-like Mac	Tpp1
1.41355e-202	-0.584494	0.161	0.331	2.59216e-198	Res-like Mac	Tceal8
5.24024e-202	-0.524139	0.609	0.682	9.60955e-198	Res-like Mac	Bsg
6.59179e-202	0.538512	0.481	0.301	1.2088e-197	Res-like Mac	Hprt
1.37551e-201	-0.651586	0.157	0.328	2.5224e-197	Res-like Mac	Slc50a1
4.38095e-201	0.464442	0.439	0.249	8.03378e-197	Res-like Mac	Syngr2
1.2501e-198	-0.6314	0.388	0.541	2.29244e-194	Res-like Mac	Eif4a2
6.01391e-197	-0.681191	0.371	0.487	1.10283e-192	Res-like Mac	Lrp1
4.3142e-196	0.549719	0.367	0.207	7.91139e-192	Res-like Mac	Dmac1
4.83808e-196	0.533446	0.344	0.182	8.87207e-192	Res-like Mac	Cyfip1
4.05479e-195	0.531606	0.627	0.487	7.43567e-191	Res-like Mac	Nfkbia
1.21298e-194	0.55721	0.524	0.337	2.22437e-190	Res-like Mac	Glul
1.42864e-194	-0.59543	0.185	0.353	2.61985e-190	Res-like Mac	Vkorc1
3.89475e-194	0.785278	0.372	0.235	7.14219e-190	Res-like Mac	Sdc4
7.1212e-194	0.540686	0.319	0.163	1.30588e-189	Res-like Mac	Scamp2
1.41309e-193	-0.604774	0.322	0.441	2.59132e-189	Res-like Mac	Dap
1.51854e-192	1.19616	0.512	0.357	2.78469e-188	Res-like Mac	Hspa1a
2.93284e-191	0.61272	0.371	0.214	5.37825e-187	Res-like Mac	Sdf2l1
6.70096e-190	-0.613545	0.44	0.595	1.22882e-185	Res-like Mac	Fus
1.50487e-189	0.50339	0.362	0.193	2.75963e-185	Res-like Mac	Rnpep
2.94036e-187	0.555059	0.592	0.399	5.39203e-183	Res-like Mac	Zfp36
6.18915e-187	-0.764773	0.27	0.409	1.13497e-182	Res-like Mac	Olfml3
7.11339e-187	-0.817373	0.301	0.442	1.30445e-182	Res-like Mac	Kdelr2
4.47358e-185	-0.662764	0.257	0.408	8.20366e-181	Res-like Mac	Cyb5r3
1.80608e-184	-0.752685	0.167	0.32	3.31199e-180	Res-like Mac	Tubb4b
2.27162e-182	-0.724693	0.155	0.321	4.16569e-178	Res-like Mac	Tppp3
5.448e-182	0.38126	0.48	0.293	9.99054e-178	Res-like Mac	Pim1
7.31873e-182	-0.582059	0.353	0.495	1.34211e-177	Res-like Mac	Aes
5.66972e-180	-0.436546	0.653	0.7	1.03971e-175	Res-like Mac	Ppib
1.31165e-179	-0.599016	0.218	0.382	2.4053e-175	Res-like Mac	Rab6a
1.50469e-177	-0.572652	0.389	0.506	2.7593e-173	Res-like Mac	Tmed3
8.24354e-177	0.570186	0.341	0.193	1.5117e-172	Res-like Mac	Bin1
2.68314e-176	0.498894	0.454	0.284	4.92035e-172	Res-like Mac	Ppt1
2.71537e-175	0.492695	0.439	0.269	4.97945e-171	Res-like Mac	Fam96a
3.83756e-172	0.373294	0.936	0.917	7.03732e-168	Res-like Mac	H3f3b
4.03074e-171	-0.509905	0.502	0.622	7.39157e-167	Res-like Mac	Cnbp
6.78621e-171	-0.627028	0.403	0.526	1.24446e-166	Res-like Mac	Anxa1
2.00414e-170	-0.708022	0.204	0.357	3.67519e-166	Res-like Mac	H1f0
1.59745e-169	0.479122	0.315	0.167	2.9294e-165	Res-like Mac	Atp6v1a
8.54913e-169	0.428097	0.709	0.577	1.56774e-164	Res-like Mac	Arpc5
2.29393e-168	-0.677139	0.23	0.368	4.20662e-164	Res-like Mac	Ugp2
8.64748e-167	-0.337736	0.871	0.87	1.58577e-162	Res-like Mac	Rpl4
1.17219e-166	0.261379	0.96	0.929	2.14956e-162	Res-like Mac	Rps11
3.66851e-166	0.486614	0.312	0.163	6.72732e-162	Res-like Mac	Mpp1
2.69233e-165	-0.512838	0.448	0.567	4.9372e-161	Res-like Mac	Rab2a
5.14394e-164	-0.565471	0.256	0.415	9.43296e-160	Res-like Mac	Mbnl2
9.44464e-164	0.465662	0.79	0.644	1.73196e-159	Res-like Mac	Emp3
1.55564e-163	0.279131	0.36	0.2	2.85273e-159	Res-like Mac	Rnf149
2.08383e-163	-0.393162	0.652	0.719	3.82132e-159	Res-like Mac	Sumo2
7.53869e-163	0.413137	0.4	0.232	1.38244e-158	Res-like Mac	Rhog
1.02399e-161	-0.476496	0.577	0.659	1.87779e-157	Res-like Mac	Tmem59
1.51598e-160	0.327032	0.496	0.318	2.78001e-156	Res-like Mac	Mcl1
1.85816e-160	-0.499226	0.506	0.586	3.40749e-156	Res-like Mac	Dstn
5.60189e-160	-0.531961	0.171	0.319	1.02727e-155	Res-like Mac	Rcn2
2.18557e-157	-0.57847	0.223	0.377	4.00789e-153	Res-like Mac	Rdx
8.26152e-156	-0.538569	0.208	0.361	1.515e-151	Res-like Mac	Nfic
4.3191e-155	0.436662	0.55	0.381	7.92036e-151	Res-like Mac	Dazap2
7.68593e-153	-0.544527	0.437	0.563	1.40945e-148	Res-like Mac	Ahnak
3.9136e-152	-0.431325	0.613	0.661	7.17676e-148	Res-like Mac	Rpl13a
1.52348e-151	-0.349865	0.839	0.849	2.79376e-147	Res-like Mac	Crip1
1.63331e-151	-0.508317	0.442	0.555	2.99517e-147	Res-like Mac	Ywhaq
1.94587e-151	-0.563427	0.166	0.312	3.56834e-147	Res-like Mac	Ccnd3
3.43762e-151	-0.508792	0.172	0.322	6.3039e-147	Res-like Mac	Smim10l1
1.8061e-149	-0.479106	0.486	0.504	3.31203e-145	Res-like Mac	Rnase4
3.89708e-149	0.431955	0.856	0.783	7.14647e-145	Res-like Mac	Prdx1
3.33273e-144	0.449817	0.398	0.246	6.11156e-140	Res-like Mac	M6pr
4.24107e-143	0.5023	0.578	0.457	7.77728e-139	Res-like Mac	Capg
4.68092e-142	0.385596	0.33	0.184	8.58387e-138	Res-like Mac	Atp6v1b2
5.77447e-142	-0.601673	0.208	0.351	1.05892e-137	Res-like Mac	Ctnnb1
2.47699e-141	-0.652622	0.31	0.434	4.54231e-137	Res-like Mac	Nupr1
3.37761e-141	-0.833313	0.329	0.467	6.19386e-137	Res-like Mac	Egr1
5.08489e-140	0.425971	0.676	0.57	9.32467e-136	Res-like Mac	Bri3
2.10943e-138	-0.336292	0.802	0.817	3.86828e-134	Res-like Mac	Eef2
2.2492e-138	-0.526989	0.323	0.46	4.12458e-134	Res-like Mac	Kif5b
6.54973e-138	-0.498151	0.238	0.382	1.20109e-133	Res-like Mac	Ift20
4.08861e-136	0.372695	0.329	0.186	7.49769e-132	Res-like Mac	Grb2
7.55743e-136	-0.709217	0.417	0.542	1.38588e-131	Res-like Mac	Gm42418
7.90042e-136	-0.488595	0.355	0.482	1.44878e-131	Res-like Mac	Sfr1
8.30521e-134	-0.470248	0.468	0.561	1.52301e-129	Res-like Mac	Ptms
6.16656e-133	-0.452023	0.47	0.568	1.13082e-128	Res-like Mac	Swi5
1.82245e-132	0.395884	0.341	0.198	3.34201e-128	Res-like Mac	Fosb
2.39891e-132	0.358061	0.392	0.24	4.39912e-128	Res-like Mac	Ptpn1
5.06949e-132	0.454056	0.421	0.276	9.29642e-128	Res-like Mac	Coro1b
2.8084e-131	-0.353791	0.664	0.712	5.15004e-127	Res-like Mac	Selenok
6.34126e-131	0.391407	0.698	0.566	1.16286e-126	Res-like Mac	Reep5
6.72749e-131	-0.343981	0.922	0.951	1.23369e-126	Res-like Mac	Eif1
6.91187e-130	-0.488122	0.201	0.34	1.2675e-125	Res-like Mac	Pttg1ip
6.86506e-128	0.376183	0.323	0.185	1.25891e-123	Res-like Mac	Pgd
9.60482e-128	-0.509144	0.237	0.367	1.76133e-123	Res-like Mac	Drap1
1.43463e-127	0.273066	0.88	0.846	2.63082e-123	Res-like Mac	Cox4i1
6.99394e-127	0.401158	0.327	0.19	1.28255e-122	Res-like Mac	AI413582
1.17761e-126	-0.48235	0.23	0.366	2.1595e-122	Res-like Mac	Tax1bp3
1.23522e-126	-0.470923	0.189	0.326	2.26514e-122	Res-like Mac	Polr2m
2.24431e-125	0.465368	0.387	0.24	4.11561e-121	Res-like Mac	S100a4
1.44991e-124	0.406537	0.562	0.411	2.65884e-120	Res-like Mac	Iqgap1
2.58947e-122	-0.337334	0.69	0.737	4.74857e-118	Res-like Mac	Morf4l1
3.95405e-122	-0.508974	0.409	0.512	7.25094e-118	Res-like Mac	Itgb1
4.91529e-122	-0.317756	0.687	0.735	9.01367e-118	Res-like Mac	Elob
6.37331e-122	-0.429044	0.643	0.701	1.16874e-117	Res-like Mac	Map1lc3b
1.00634e-121	-0.403608	0.517	0.664	1.84542e-117	Res-like Mac	Klf2
1.88725e-121	0.62988	0.553	0.439	3.46084e-117	Res-like Mac	Klf6
3.28384e-121	0.380639	0.772	0.704	6.02191e-117	Res-like Mac	Gapdh
3.55944e-120	-0.456975	0.281	0.412	6.5273e-116	Res-like Mac	Rab18
4.9417e-119	-0.49581	0.374	0.504	9.06208e-115	Res-like Mac	Manf
2.55697e-116	-0.458576	0.18	0.31	4.68897e-112	Res-like Mac	Pgrmc1
4.48272e-115	-0.486374	0.21	0.334	8.22041e-111	Res-like Mac	Carhsp1
4.77502e-115	-0.448775	0.381	0.501	8.75644e-111	Res-like Mac	Ostc
1.8805e-114	0.387996	0.385	0.249	3.44846e-110	Res-like Mac	Epn1
2.09987e-113	0.303646	0.806	0.724	3.85074e-109	Res-like Mac	Gng5
2.65224e-113	0.394033	0.315	0.188	4.86367e-109	Res-like Mac	Tgif1
2.74127e-112	-0.333768	0.72	0.752	5.02694e-108	Res-like Mac	Eef1g
3.50222e-111	0.25244	0.785	0.647	6.42237e-107	Res-like Mac	Ifi27l2a
2.12609e-110	0.324632	0.31	0.182	3.89882e-106	Res-like Mac	Ppp1r18
2.9064e-110	0.401976	0.513	0.383	5.32975e-106	Res-like Mac	Rab5c
9.79621e-110	0.381436	0.634	0.527	1.79643e-105	Res-like Mac	Cox5a
2.11248e-109	0.35792	0.675	0.561	3.87387e-105	Res-like Mac	Atp6v1f
2.87244e-109	-0.448767	0.272	0.398	5.26748e-105	Res-like Mac	Stub1
5.93414e-109	-0.427805	0.224	0.356	1.0882e-104	Res-like Mac	Dnajc3
7.2297e-109	-0.438145	0.377	0.495	1.32578e-104	Res-like Mac	Rheb
7.36264e-109	0.365764	0.66	0.533	1.35016e-104	Res-like Mac	Brk1
8.60831e-109	0.346483	0.626	0.488	1.57859e-104	Res-like Mac	Arl6ip1
2.90591e-108	-0.451632	0.208	0.333	5.32886e-104	Res-like Mac	Smc6
3.11347e-108	-0.417824	0.204	0.332	5.70949e-104	Res-like Mac	Tsen34
5.93507e-108	-0.543691	0.468	0.352	1.08837e-103	Res-like Mac	Msrb1
6.88425e-108	0.398959	0.657	0.538	1.26243e-103	Res-like Mac	Lamp2
1.61117e-107	-0.433351	0.321	0.43	2.95456e-103	Res-like Mac	Cnpy2
3.91283e-107	0.337886	0.542	0.402	7.17536e-103	Res-like Mac	Litaf
2.76021e-106	0.404545	0.448	0.317	5.06166e-102	Res-like Mac	Nfe2l2
2.95903e-106	-0.431007	0.183	0.307	5.42628e-102	Res-like Mac	Ddx50
3.68467e-106	-0.456829	0.364	0.475	6.75694e-102	Res-like Mac	Ssr2
7.03172e-106	-0.422766	0.351	0.485	1.28948e-101	Res-like Mac	Lmna
3.71607e-105	-0.377209	0.548	0.615	6.81453e-101	Res-like Mac	Tmed9
1.12022e-104	-0.455151	0.343	0.464	2.05425e-100	Res-like Mac	Luc7l2
1.18065e-104	-0.460798	0.239	0.368	2.16507e-100	Res-like Mac	Ppdpf
1.83429e-103	-0.469147	0.309	0.43	3.36372e-99	Res-like Mac	H2afv
3.19005e-103	-0.382225	0.462	0.548	5.84992e-99	Res-like Mac	Pebp1
2.77315e-102	-0.435497	0.216	0.341	5.0854e-98	Res-like Mac	Ppp1cb
4.61696e-101	0.37299	0.311	0.192	8.46659e-97	Res-like Mac	Abi1
4.78837e-101	0.309209	0.399	0.264	8.78091e-97	Res-like Mac	Mef2c
5.05739e-101	-0.414368	0.204	0.326	9.27425e-97	Res-like Mac	Ptov1
5.63459e-101	0.304567	0.434	0.295	1.03327e-96	Res-like Mac	Picalm
6.53553e-101	-0.273115	0.866	0.873	1.19849e-96	Res-like Mac	Ifitm3
9.34893e-101	-0.460334	0.239	0.362	1.71441e-96	Res-like Mac	Pnisr
2.00359e-100	0.382237	0.455	0.324	3.67419e-96	Res-like Mac	Tkt
3.08174e-100	0.261932	0.887	0.829	5.65129e-96	Res-like Mac	Calm1
3.3221e-100	-0.425374	0.247	0.371	6.09207e-96	Res-like Mac	Anapc5
5.0974e-100	0.333581	0.419	0.284	9.34762e-96	Res-like Mac	Stx7
1.09366e-99	-0.27602	0.835	0.836	2.00555e-95	Res-like Mac	Rpl36a
1.43468e-98	-0.451866	0.2	0.312	2.63091e-94	Res-like Mac	Slc29a1
1.91429e-98	0.325018	0.468	0.331	3.51042e-94	Res-like Mac	Actr2
4.20961e-98	0.288674	0.758	0.655	7.71957e-94	Res-like Mac	Gnai2
4.30675e-98	0.334222	0.35	0.223	7.89772e-94	Res-like Mac	S100a1
2.00675e-97	-0.498574	0.221	0.339	3.67998e-93	Res-like Mac	Cbx3
2.88798e-97	-0.44963	0.36	0.473	5.29598e-93	Res-like Mac	Bnip3l
4.45158e-97	0.357942	0.329	0.209	8.1633e-93	Res-like Mac	Ap1s2
5.16613e-97	-0.402499	0.188	0.306	9.47365e-93	Res-like Mac	Hdlbp
5.7338e-97	-0.441973	0.683	0.747	1.05147e-92	Res-like Mac	Jund
7.13933e-97	-0.473936	0.195	0.307	1.30921e-92	Res-like Mac	Mmp14
2.14345e-96	-0.428287	0.238	0.352	3.93066e-92	Res-like Mac	Yipf4
1.51861e-95	-0.306004	0.615	0.659	2.78483e-91	Res-like Mac	Mrfap1
1.93077e-95	-0.455306	0.289	0.409	3.54065e-91	Res-like Mac	Xbp1
2.06934e-95	-0.421261	0.324	0.433	3.79475e-91	Res-like Mac	Emc10
4.00873e-95	0.313628	0.724	0.631	7.35121e-91	Res-like Mac	Atp6v0e
5.70368e-95	0.342682	0.403	0.275	1.04594e-90	Res-like Mac	Pold4
4.85312e-94	0.287663	0.301	0.183	8.89966e-90	Res-like Mac	Csk
1.75202e-93	-0.416382	0.31	0.422	3.21285e-89	Res-like Mac	Rexo2
3.93353e-93	-0.414933	0.254	0.368	7.21331e-89	Res-like Mac	9530068E07Rik
2.5522e-92	0.288471	0.341	0.218	4.68023e-88	Res-like Mac	Hpcal1
4.49734e-92	-0.469578	0.204	0.315	8.24723e-88	Res-like Mac	Tmod3
9.69002e-92	0.358353	0.429	0.304	1.77696e-87	Res-like Mac	Cenpx
2.69681e-91	-0.4129	0.24	0.357	4.94542e-87	Res-like Mac	Pcnp
1.20149e-90	-0.394186	0.265	0.381	2.2033e-86	Res-like Mac	Ctbp1
7.26571e-90	-0.442662	0.282	0.401	1.33239e-85	Res-like Mac	Ogt
2.83727e-89	-0.403548	0.365	0.477	5.20299e-85	Res-like Mac	Rbms1
4.26227e-89	-0.391303	0.524	0.612	7.81614e-85	Res-like Mac	Son
8.40604e-89	0.366999	0.627	0.525	1.5415e-84	Res-like Mac	Snx3
3.93979e-87	-0.295572	0.809	0.823	7.22478e-83	Res-like Mac	Rps21
6.34678e-87	0.253144	0.772	0.651	1.16387e-82	Res-like Mac	Fos
8.76043e-87	0.299911	0.689	0.602	1.60649e-82	Res-like Mac	Dusp1
1.30934e-86	-0.273558	0.934	0.93	2.40106e-82	Res-like Mac	Rpl21
1.62726e-86	0.323546	0.537	0.41	2.98407e-82	Res-like Mac	Gpi1
2.78175e-85	0.31961	0.674	0.569	5.10118e-81	Res-like Mac	Atp5g2
5.37239e-85	0.289556	0.658	0.535	9.8519e-81	Res-like Mac	Slc25a5
1.93294e-84	-0.389315	0.339	0.435	3.54462e-80	Res-like Mac	Dpm3
1.02749e-83	-0.439315	0.204	0.309	1.88422e-79	Res-like Mac	Cirbp
1.40141e-83	-0.462547	0.29	0.392	2.5699e-79	Res-like Mac	Ptp4a1
7.54597e-83	0.383102	0.311	0.216	1.38378e-78	Res-like Mac	Pld3
1.17161e-82	-0.272248	0.775	0.795	2.14849e-78	Res-like Mac	mt-Nd2
7.27312e-81	-0.385623	0.194	0.301	1.33374e-76	Res-like Mac	Ccni
7.60991e-81	-0.392275	0.279	0.39	1.39551e-76	Res-like Mac	Atxn7l3b
9.43796e-81	-0.340193	0.877	0.895	1.73073e-76	Res-like Mac	Myl6
1.82488e-80	-0.377721	0.343	0.445	3.34647e-76	Res-like Mac	Csnk1a1
3.95745e-80	0.295395	0.337	0.223	7.25717e-76	Res-like Mac	Taf6l
1.64774e-79	0.295511	0.31	0.201	3.02163e-75	Res-like Mac	Dnajc15
5.59298e-79	-0.27512	0.689	0.69	1.02564e-74	Res-like Mac	Rpl27
8.82035e-79	0.338612	0.451	0.33	1.61748e-74	Res-like Mac	Zfp36l2
9.32217e-79	-0.390525	0.263	0.367	1.7095e-74	Res-like Mac	Chic2
1.18794e-78	0.312647	0.777	0.699	2.17844e-74	Res-like Mac	Eif4a1
2.99495e-78	0.363222	0.38	0.271	5.49213e-74	Res-like Mac	Lgals3bp
4.19259e-78	-0.362784	0.211	0.315	7.68836e-74	Res-like Mac	Cnih1
8.1708e-78	-0.379686	0.388	0.474	1.49836e-73	Res-like Mac	Tmem167
9.4641e-78	-0.332482	0.668	0.709	1.73553e-73	Res-like Mac	Atp5j
1.06282e-76	-0.385639	0.355	0.441	1.949e-72	Res-like Mac	Uqcc2
1.20816e-76	0.3054	0.308	0.204	2.21553e-72	Res-like Mac	Usf2
1.81371e-76	0.382985	0.317	0.23	3.32598e-72	Res-like Mac	Ap2a2
2.1802e-76	0.333821	0.554	0.443	3.99805e-72	Res-like Mac	Eno1
1.26744e-75	-0.383175	0.203	0.306	2.32424e-71	Res-like Mac	Cbx1
1.48369e-75	-0.366122	0.228	0.332	2.7208e-71	Res-like Mac	Vat1
1.84373e-75	-0.365939	0.284	0.388	3.38103e-71	Res-like Mac	Smim7
8.07238e-75	-0.364167	0.385	0.425	1.48031e-70	Res-like Mac	Cd302
1.48117e-74	-0.250255	0.721	0.74	2.71617e-70	Res-like Mac	Cox6c
6.50247e-74	-0.332966	0.206	0.312	1.19242e-69	Res-like Mac	Rnf10
9.36302e-74	-0.336785	0.509	0.565	1.71699e-69	Res-like Mac	Smim14
2.27644e-73	-0.301917	0.59	0.642	4.17453e-69	Res-like Mac	Dad1
2.94209e-73	-0.36068	0.317	0.416	5.3952e-69	Res-like Mac	Psmd7
1.94282e-72	0.329897	0.44	0.333	3.56274e-68	Res-like Mac	Glmp
3.36617e-72	-0.369325	0.291	0.386	6.17289e-68	Res-like Mac	Sra1
2.48768e-71	-0.354336	0.557	0.614	4.5619e-67	Res-like Mac	Cd47
6.87731e-71	-0.384963	0.443	0.534	1.26116e-66	Res-like Mac	Srsf5
1.2449e-70	-0.295326	0.54	0.597	2.28289e-66	Res-like Mac	Dynlrb1
1.60178e-70	0.302384	0.319	0.214	2.93735e-66	Res-like Mac	Mef2a
2.99915e-70	-0.285669	0.884	0.881	5.49984e-66	Res-like Mac	Rps20
3.06966e-70	-0.378225	0.395	0.485	5.62914e-66	Res-like Mac	Prkar1a
5.00967e-70	-0.251128	0.856	0.853	9.18673e-66	Res-like Mac	Ifitm2
8.23873e-70	-0.357529	0.285	0.385	1.51082e-65	Res-like Mac	Cetn3
1.40778e-69	-0.394513	0.241	0.332	2.58159e-65	Res-like Mac	Fkbp3
6.42689e-69	0.311962	0.436	0.325	1.17856e-64	Res-like Mac	Tln1
1.00866e-68	0.27531	0.483	0.367	1.84969e-64	Res-like Mac	Abracl
1.62463e-68	0.32185	0.548	0.45	2.97925e-64	Res-like Mac	Bax
2.29331e-68	0.307977	0.305	0.209	4.20548e-64	Res-like Mac	Commd8
6.95346e-68	-0.263391	0.805	0.78	1.27513e-63	Res-like Mac	Rpl12
2.94454e-67	-0.3582	0.258	0.352	5.39969e-63	Res-like Mac	Skp1a
6.36247e-67	-0.351634	0.251	0.345	1.16675e-62	Res-like Mac	Golga7
8.75581e-67	0.307922	0.388	0.289	1.60564e-62	Res-like Mac	Fam174a
1.37267e-66	0.28695	0.497	0.394	2.51721e-62	Res-like Mac	1110008F13Rik
1.4654e-66	0.291199	0.331	0.227	2.68725e-62	Res-like Mac	Tcn2
5.47289e-66	-0.344291	0.247	0.349	1.00362e-61	Res-like Mac	Kmt2e
3.17045e-65	0.267784	0.306	0.207	5.81397e-61	Res-like Mac	Rtf2
5.75485e-65	-0.368607	0.209	0.304	1.05532e-60	Res-like Mac	Klf3
1.84473e-64	0.282648	0.384	0.279	3.38286e-60	Res-like Mac	Sec11c
1.1845e-63	0.309759	0.472	0.371	2.17213e-59	Res-like Mac	Wnk1
2.81184e-63	-0.363905	0.435	0.522	5.15636e-59	Res-like Mac	mt-Nd3
3.31583e-63	0.268211	0.301	0.205	6.08057e-59	Res-like Mac	Aup1
8.63176e-63	-0.354946	0.336	0.426	1.58289e-58	Res-like Mac	Ndufa5
1.00195e-62	-0.330488	0.298	0.398	1.83738e-58	Res-like Mac	Ptges3
4.21729e-62	0.292353	0.401	0.302	7.73366e-58	Res-like Mac	Atp6v0d1
1.40531e-61	-0.340142	0.227	0.321	2.57706e-57	Res-like Mac	Smim11
3.61679e-61	-0.336938	0.219	0.311	6.63247e-57	Res-like Mac	Anxa6
1.4932e-60	0.253547	0.453	0.346	2.73823e-56	Res-like Mac	Atp6v1e1
2.20102e-60	0.343998	0.367	0.277	4.03623e-56	Res-like Mac	BC005537
3.19085e-60	-0.484922	0.515	0.585	5.85137e-56	Res-like Mac	Ier2
7.42905e-60	-0.32626	0.35	0.43	1.36234e-55	Res-like Mac	Kdelr1
7.90119e-60	0.321268	0.516	0.421	1.44892e-55	Res-like Mac	Tpi1
1.22118e-59	-0.343914	0.371	0.456	2.23939e-55	Res-like Mac	Gabarapl2
9.17747e-59	0.314007	0.312	0.234	1.68296e-54	Res-like Mac	Rtcb
1.85168e-58	0.364466	0.435	0.347	3.39561e-54	Res-like Mac	Zfand5
2.33531e-58	0.268799	0.631	0.544	4.28249e-54	Res-like Mac	Pomp
2.4589e-58	-0.318701	0.3	0.395	4.50913e-54	Res-like Mac	C1d
3.58914e-58	-0.337872	0.93	0.956	6.58177e-54	Res-like Mac	Rps27
1.26944e-57	-0.317865	0.304	0.395	2.3279e-53	Res-like Mac	Spop
1.41592e-57	-0.256344	0.626	0.678	2.59652e-53	Res-like Mac	Arf1
4.00723e-57	0.28065	0.514	0.414	7.34846e-53	Res-like Mac	Atp6ap1
8.38744e-57	-0.420916	0.305	0.284	1.53809e-52	Res-like Mac	Hmgb2
1.03435e-56	0.268062	0.394	0.297	1.8968e-52	Res-like Mac	Snrpb2
1.52972e-56	-0.253401	0.896	0.892	2.80521e-52	Res-like Mac	Rps7
1.64163e-56	-0.34953	0.263	0.354	3.01043e-52	Res-like Mac	Atf4
2.64199e-56	0.278907	0.394	0.3	4.84489e-52	Res-like Mac	Trappc2l
2.20618e-55	-0.367044	0.356	0.418	4.04569e-51	Res-like Mac	Dpysl2
2.64312e-55	-0.308151	0.41	0.483	4.84695e-51	Res-like Mac	Paip2
8.91737e-55	-0.362543	0.306	0.393	1.63527e-50	Res-like Mac	Higd1a
1.72119e-54	-0.329259	0.487	0.537	3.15632e-50	Res-like Mac	Myl12b
1.93066e-54	-0.297506	0.233	0.322	3.54045e-50	Res-like Mac	Capn2
4.28643e-54	-0.306763	0.243	0.333	7.86045e-50	Res-like Mac	Cisd2
5.71653e-54	0.374409	0.388	0.292	1.0483e-49	Res-like Mac	Fabp5
6.82914e-54	0.281186	0.376	0.281	1.25233e-49	Res-like Mac	Atp1a1
8.27825e-54	-0.302655	0.296	0.386	1.51807e-49	Res-like Mac	Ssr3
8.37435e-54	-0.318453	0.348	0.429	1.53569e-49	Res-like Mac	Atraid
1.13508e-53	0.262509	0.567	0.475	2.08151e-49	Res-like Mac	Cops9
1.37765e-53	-0.339375	0.226	0.309	2.52634e-49	Res-like Mac	Dph3
6.64661e-53	-0.30806	0.346	0.416	1.21886e-48	Res-like Mac	Selenos
6.92666e-53	-0.307616	0.316	0.4	1.27021e-48	Res-like Mac	1110004F10Rik
7.70475e-53	-0.290771	0.294	0.386	1.4129e-48	Res-like Mac	Degs1
8.87496e-53	-0.379357	0.405	0.477	1.62749e-48	Res-like Mac	Aplp2
3.26283e-52	-0.336253	0.391	0.467	5.98339e-48	Res-like Mac	Mtdh
3.36986e-52	-0.279935	0.217	0.305	6.17964e-48	Res-like Mac	Tpd52l2
5.62794e-51	-0.282906	0.404	0.479	1.03205e-46	Res-like Mac	Rer1
1.23904e-50	-0.323869	0.282	0.367	2.27214e-46	Res-like Mac	Ssr1
2.15705e-49	-0.310828	0.265	0.348	3.95561e-45	Res-like Mac	Hnrnpdl
2.62834e-49	-0.303975	0.316	0.4	4.81985e-45	Res-like Mac	Tm9sf3
3.14796e-49	-0.35148	0.343	0.41	5.77272e-45	Res-like Mac	Ube2s
3.17927e-49	-0.302845	0.357	0.435	5.83015e-45	Res-like Mac	P4hb
6.87486e-49	-0.310998	0.495	0.554	1.26071e-44	Res-like Mac	Nop53
7.63487e-49	-0.289702	0.474	0.534	1.40008e-44	Res-like Mac	Sri
7.74223e-49	-0.304068	0.434	0.506	1.41977e-44	Res-like Mac	Ndufs5
2.07342e-46	-0.305445	0.247	0.322	3.80225e-42	Res-like Mac	Eny2
2.10701e-46	0.267715	0.417	0.339	3.86383e-42	Res-like Mac	0610012G03Rik
2.42268e-46	-0.3148	0.418	0.483	4.44272e-42	Res-like Mac	Ube2b
2.839e-46	-0.288818	0.23	0.311	5.20616e-42	Res-like Mac	Banf1
2.62071e-45	-0.290572	0.308	0.39	4.80586e-41	Res-like Mac	Srsf11
5.78141e-45	0.286958	0.353	0.282	1.0602e-40	Res-like Mac	Snx6
5.9802e-45	-0.3301	0.267	0.344	1.09665e-40	Res-like Mac	Zyx
1.02586e-44	-0.268075	0.46	0.541	1.88123e-40	Res-like Mac	Srsf3
1.0263e-44	-0.282372	0.378	0.444	1.88204e-40	Res-like Mac	Anapc11
1.93923e-44	-0.293983	0.262	0.342	3.55615e-40	Res-like Mac	Mxd4
3.11786e-43	-0.349417	0.426	0.478	5.71752e-39	Res-like Mac	Ecm1
3.12424e-43	-0.278446	0.364	0.415	5.72924e-39	Res-like Mac	Hcfc1r1
3.36832e-43	-0.274976	0.438	0.493	6.17682e-39	Res-like Mac	Snrpg
6.47734e-43	0.283682	0.497	0.417	1.18781e-38	Res-like Mac	Ptp4a2
9.888e-43	0.329916	0.33	0.266	1.81326e-38	Res-like Mac	Ifrd1
1.93731e-42	-0.271501	0.364	0.433	3.55264e-38	Res-like Mac	Sec11a
2.65315e-42	0.682472	0.633	0.603	4.86534e-38	Res-like Mac	Hsp90aa1
4.18655e-42	-0.259118	0.351	0.424	7.6773e-38	Res-like Mac	Tram1
4.78395e-42	-0.26488	0.452	0.508	8.7728e-38	Res-like Mac	Arl6ip5
7.75145e-42	0.297136	0.386	0.314	1.42146e-37	Res-like Mac	Igf1
9.30203e-42	-0.280275	0.226	0.302	1.70581e-37	Res-like Mac	Gemin7
4.74562e-41	-0.266578	0.301	0.373	8.70251e-37	Res-like Mac	Hdgf
1.52813e-40	-0.263223	0.357	0.423	2.80228e-36	Res-like Mac	Mcrip1
2.67194e-40	0.253275	0.416	0.34	4.8998e-36	Res-like Mac	Bola2
3.93789e-39	0.327333	0.455	0.443	7.2213e-35	Res-like Mac	Fcgrt
5.25033e-39	0.259691	0.472	0.394	9.62805e-35	Res-like Mac	Fuca1
1.87905e-38	-0.317292	0.29	0.349	3.44581e-34	Res-like Mac	Klf13
4.03601e-38	-0.257601	0.329	0.402	7.40123e-34	Res-like Mac	Mpc2
1.64009e-37	-0.260054	0.417	0.468	3.0076e-33	Res-like Mac	Ndufb4
4.97738e-37	-0.264649	0.416	0.485	9.12751e-33	Res-like Mac	mt-Nd5
1.68389e-36	-0.344317	0.247	0.32	3.08792e-32	Res-like Mac	Hist1h2bc
1.80804e-35	-0.268644	0.262	0.327	3.31559e-31	Res-like Mac	Gtf2a2
2.7226e-35	-0.271431	0.324	0.389	4.99271e-31	Res-like Mac	Serinc1
2.78701e-34	-0.252367	0.281	0.35	5.11081e-30	Res-like Mac	Pdap1
4.79144e-33	-0.255834	0.308	0.372	8.78654e-29	Res-like Mac	Rwdd1
9.75455e-33	-0.277097	0.403	0.458	1.78879e-28	Res-like Mac	Mdh2
1.63035e-32	-0.254179	0.273	0.34	2.98974e-28	Res-like Mac	Ncor1
1.76803e-32	-0.301142	0.438	0.49	3.24221e-28	Res-like Mac	Tsc22d3
5.36009e-32	-0.25188	0.288	0.353	9.82933e-28	Res-like Mac	Eif3g
1.70481e-31	-0.327134	0.359	0.416	3.12629e-27	Res-like Mac	Klf4
2.18749e-31	-0.334126	0.291	0.3	4.01142e-27	Res-like Mac	Nrp1
3.48353e-31	-0.266784	0.28	0.347	6.38809e-27	Res-like Mac	Rsrc2
5.82021e-31	-0.27718	0.339	0.328	1.06731e-26	Res-like Mac	Vasp
2.14747e-30	-0.531864	0.387	0.423	3.93804e-26	Res-like Mac	Cdk2ap2
2.91024e-30	-0.258121	0.31	0.337	5.33679e-26	Res-like Mac	Cnn2
1.54498e-27	-0.253366	0.306	0.356	2.83318e-23	Res-like Mac	Syf2
1.80619e-27	-0.281813	0.374	0.415	3.3122e-23	Res-like Mac	Ndufa8
2.59388e-25	-0.301611	0.333	0.394	4.75665e-21	Res-like Mac	Prdx6
1.02456e-14	-0.252348	0.336	0.381	1.87883e-10	Res-like Mac	Gas6
0	5.38666	0.994	0.248	0	EC #1	Fabp4
0	4.29577	0.885	0.047	0	EC #1	Gpihbp1
0	3.90578	0.87	0.113	0	EC #1	Cd36
0	3.87727	0.643	0.055	0	EC #1	Aqp1
0	3.50553	0.91	0.204	0	EC #1	Ly6c1
0	3.47251	0.839	0.098	0	EC #1	Cav1
0	3.40236	0.849	0.067	0	EC #1	Egfl7
0	3.0875	0.725	0.118	0	EC #1	Cavin2
0	3.06286	0.739	0.049	0	EC #1	Esam
0	3.04697	0.703	0.104	0	EC #1	Mgll
0	3.03826	0.626	0.026	0	EC #1	Tcf15
0	3.03366	0.711	0.041	0	EC #1	Cdh5
0	2.95683	0.775	0.132	0	EC #1	Tspan13
0	2.86871	0.687	0.094	0	EC #1	Rgcc
0	2.86779	0.884	0.358	0	EC #1	Gng11
0	2.86475	0.578	0.019	0	EC #1	C1qtnf9
0	2.85636	0.595	0.036	0	EC #1	Cd300lg
0	2.84594	0.562	0.034	0	EC #1	Cldn5
0	2.72797	0.575	0.033	0	EC #1	Kdr
0	2.68371	0.64	0.038	0	EC #1	Emcn
0	2.68123	0.619	0.088	0	EC #1	Cav2
0	2.64721	0.691	0.154	0	EC #1	Slc9a3r2
0	2.53983	0.644	0.143	0	EC #1	Cd200
0	2.52787	0.628	0.067	0	EC #1	Icam2
0	2.51497	0.466	0.012	0	EC #1	Aplnr
0	2.49797	0.57	0.065	0	EC #1	Tspan7
0	2.46512	0.636	0.221	0	EC #1	Cxcl12
0	2.44377	0.366	0.025	0	EC #1	Rbp7
0	2.42894	0.628	0.071	0	EC #1	Pecam1
0	2.38557	0.595	0.073	0	EC #1	Ecscr
0	2.38115	0.579	0.123	0	EC #1	Lims2
0	2.34675	0.528	0.039	0	EC #1	Tmem88
0	2.3413	0.541	0.071	0	EC #1	Ctla2a
0	2.32829	0.52	0.025	0	EC #1	Myct1
0	2.32602	0.503	0.024	0	EC #1	Ushbp1
0	2.32059	0.337	0.01	0	EC #1	Timp4
0	2.28462	0.488	0.035	0	EC #1	Flt1
0	2.28363	0.685	0.21	0	EC #1	AW112010
0	2.20247	0.446	0.028	0	EC #1	Tcim
0	2.19296	0.46	0.019	0	EC #1	Adgrl4
0	2.19177	0.538	0.121	0	EC #1	Id1
0	2.17275	0.344	0.009	0	EC #1	Car4
0	2.1612	0.48	0.051	0	EC #1	Kank3
0	2.07973	0.566	0.08	0	EC #1	Gimap6
0	2.05774	0.634	0.263	0	EC #1	Nrp1
0	2.04419	0.512	0.106	0	EC #1	Cd93
0	2.03192	0.414	0.021	0	EC #1	Cyyr1
0	2.0304	0.424	0.023	0	EC #1	Tie1
0	2.0257	0.429	0.033	0	EC #1	Adgrf5
0	1.98047	0.35	0.012	0	EC #1	Aqp7
0	1.96962	0.342	0.017	0	EC #1	Cyp4b1
0	1.95892	0.904	0.461	0	EC #1	Ly6a
0	1.95655	0.418	0.04	0	EC #1	Tinagl1
0	1.92641	0.427	0.025	0	EC #1	Rasip1
0	1.90764	0.524	0.179	0	EC #1	Ptp4a3
0	1.89603	0.491	0.124	0	EC #1	Sept4
0	1.88393	0.456	0.117	0	EC #1	Jam2
0	1.87493	0.409	0.059	0	EC #1	Ptprb
0	1.87367	0.474	0.108	0	EC #1	Rflnb
0	1.8665	0.394	0.042	0	EC #1	Kitl
0	1.86254	0.49	0.152	0	EC #1	Ctnnbip1
0	1.86243	0.41	0.051	0	EC #1	Bcam
0	1.86001	0.381	0.027	0	EC #1	Podxl
0	1.85939	0.612	0.273	0	EC #1	Eng
0	1.85785	0.45	0.048	0	EC #1	Gimap4
0	1.8541	0.368	0.019	0	EC #1	Unc45b
0	1.84492	0.754	0.502	0	EC #1	Gm42418
0	1.83985	0.646	0.32	0	EC #1	Cavin1
0	1.81435	0.474	0.173	0	EC #1	Smco4
0	1.80919	0.674	0.349	0	EC #1	Hspb1
0	1.77698	0.374	0.048	0	EC #1	Car8
0	1.76979	0.433	0.147	0	EC #1	Fscn1
0	1.76161	0.773	0.405	0	EC #1	Tm4sf1
0	1.75104	0.478	0.155	0	EC #1	Arhgap31
0	1.74426	0.561	0.251	0	EC #1	Ehd2
0	1.74268	0.425	0.07	0	EC #1	F11r
0	1.73336	0.385	0.031	0	EC #1	Mmrn2
0	1.71893	0.71	0.259	0	EC #1	Fabp5
0	1.69945	0.682	0.353	0	EC #1	Ramp2
0	1.68313	0.336	0.034	0	EC #1	Trp53i11
0	1.67053	0.364	0.066	0	EC #1	Itga6
0	1.65504	0.325	0.015	0	EC #1	Arhgef15
0	1.63458	0.379	0.097	0	EC #1	Itga1
0	1.60896	0.392	0.118	0	EC #1	Itpkb
0	1.59818	0.335	0.021	0	EC #1	Cdh13
0	1.59691	0.754	0.417	0	EC #1	Sparcl1
0	1.58232	0.367	0.096	0	EC #1	Ccdc85b
0	1.5651	0.338	0.078	0	EC #1	Afdn
0	1.52237	0.338	0.155	0	EC #1	Cdkn1c
0	1.51588	0.922	0.738	0	EC #1	Ly6e
0	1.51187	0.524	0.282	0	EC #1	Col4a2
0	1.49904	0.318	0.042	0	EC #1	Efna1
0	1.49084	0.304	0.016	0	EC #1	Afap1l1
0	1.48875	0.412	0.177	0	EC #1	Sgk1
0	1.48813	0.703	0.487	0	EC #1	Tcf4
0	1.48561	0.349	0.075	0	EC #1	Fam43a
0	1.46375	0.415	0.115	0	EC #1	Ets1
0	1.46335	0.386	0.141	0	EC #1	BC028528
0	1.45506	0.344	0.092	0	EC #1	Plk2
0	1.44506	0.695	0.418	0	EC #1	S100a16
0	1.43559	0.302	0.062	0	EC #1	Meox2
0	1.42506	0.469	0.287	0	EC #1	Dusp3
0	1.41615	0.357	0.106	0	EC #1	Epas1
0	1.4011	0.384	0.152	0	EC #1	Tshz2
0	1.39464	0.637	0.463	0	EC #1	Bst2
0	1.39288	0.565	0.343	0	EC #1	Col4a1
0	1.37621	0.3	0.072	0	EC #1	Nrp2
0	1.35471	0.305	0.052	0	EC #1	S1pr1
0	1.31206	0.345	0.134	0	EC #1	Elk3
0	1.29954	0.367	0.12	0	EC #1	Ets2
0	1.2866	0.491	0.317	0	EC #1	Ctnnb1
0	1.27139	0.931	0.716	0	EC #1	Cd81
0	1.2713	0.356	0.171	0	EC #1	Nck1
0	1.27022	0.397	0.225	0	EC #1	Adam15
0	1.26124	0.602	0.454	0	EC #1	Aplp2
0	1.2401	0.462	0.288	0	EC #1	Cd151
0	1.23045	0.326	0.053	0	EC #1	Gimap1
0	1.22878	0.305	0.086	0	EC #1	H2-Q7
0	1.22101	0.432	0.288	0	EC #1	Tubb4b
0	1.21837	0.722	0.479	0	EC #1	Id3
0	1.21735	0.326	0.166	0	EC #1	Rtl8a
0	1.21644	0.346	0.167	0	EC #1	Tnfaip1
0	1.20968	0.689	0.482	0	EC #1	Sptbn1
0	1.20825	0.535	0.243	0	EC #1	Gngt2
0	1.18707	0.391	0.206	0	EC #1	Jup
0	1.17285	0.442	0.341	0	EC #1	Oaz2
0	1.16769	0.548	0.404	0	EC #1	Ppp1r2
0	1.16542	0.414	0.242	0	EC #1	Tsc22d1
0	1.16113	0.343	0.159	0	EC #1	H2-Q4
0	1.15477	0.75	0.666	0	EC #1	Fkbp1a
0	1.13419	0.341	0.185	0	EC #1	Ccnd1
0	1.13021	0.38	0.223	0	EC #1	Ctnna1
0	1.12864	0.324	0.157	0	EC #1	Snrk
0	1.12713	0.503	0.4	0	EC #1	Ndufa8
0	1.12338	0.572	0.46	0	EC #1	Rhoc
0	1.1117	0.305	0.177	0	EC #1	Tmem140
0	1.1095	0.81	0.701	0	EC #1	H2-K1
0	1.09854	0.382	0.229	0	EC #1	Mndal
0	1.08588	0.79	0.514	0	EC #1	Crip2
0	1.08461	0.4	0.242	0	EC #1	Fermt2
0	1.06136	0.408	0.292	0	EC #1	Sypl
0	1.04106	0.342	0.22	0	EC #1	Slfn5
0	1.0386	0.747	0.7	0	EC #1	Atp5j
0	1.03292	0.373	0.254	0	EC #1	Actn4
0	1.02444	0.408	0.299	0	EC #1	Plpp1
0	1.01175	0.492	0.354	0	EC #1	Hspg2
0	0.994836	0.356	0.216	0	EC #1	Rbpms
0	0.990448	0.889	0.83	0	EC #1	Calm1
0	0.97612	0.35	0.227	0	EC #1	Pdlim1
0	0.971069	0.83	0.792	0	EC #1	Ybx1
0	0.965265	0.301	0.192	0	EC #1	Arid5b
0	0.956839	0.363	0.233	0	EC #1	Pls3
0	0.956598	0.542	0.476	0	EC #1	Anp32a
0	0.954836	0.358	0.247	0	EC #1	Ifi203
0	0.942664	0.381	0.285	0	EC #1	Mapk3
0	0.935451	0.408	0.321	0	EC #1	Cltb
0	0.934986	0.369	0.254	0	EC #1	4930523C07Rik
0	0.908251	0.849	0.801	0	EC #1	Gnas
0	0.89254	0.577	0.539	0	EC #1	S100a13
0	0.890285	0.358	0.262	0	EC #1	Ehd1
0	0.887659	0.31	0.23	0	EC #1	S100a1
0	0.870278	0.347	0.266	0	EC #1	Klf7
0	0.858401	0.411	0.36	0	EC #1	Wasf2
0	0.854705	0.828	0.782	0	EC #1	Myl12a
0	0.851768	0.936	0.887	0	EC #1	H2-D1
0	0.834681	0.408	0.319	0	EC #1	Csrp1
0	0.829593	0.661	0.668	0	EC #1	Gnai2
0	0.821042	0.324	0.252	0	EC #1	Lgals9
0	0.819388	0.46	0.407	0	EC #1	Rab11a
0	0.816796	0.309	0.247	0	EC #1	Pnkd
0	0.782532	0.441	0.395	0	EC #1	Psme1
0	0.777717	0.629	0.613	0	EC #1	Tpm4
0	0.77659	0.926	0.897	0	EC #1	Ptma
0	0.772563	0.524	0.497	0	EC #1	Itgb1
0	0.761797	0.911	0.891	0	EC #1	Myl6
0	0.758941	0.971	0.949	0	EC #1	B2m
0	0.754869	0.353	0.315	0	EC #1	Clic4
0	0.735149	0.571	0.563	0	EC #1	App
0	0.734501	0.427	0.387	0	EC #1	Cyb5r3
0	0.728726	0.427	0.392	0	EC #1	Pea15a
0	0.723274	0.338	0.315	0	EC #1	Psmb10
0	0.722521	0.684	0.7	0	EC #1	Hmgb1
0	0.705915	0.341	0.298	0	EC #1	Tmod3
0	0.693684	0.351	0.33	0	EC #1	Mxd4
0	0.691739	0.633	0.648	0	EC #1	Ndufa4
0	0.679766	0.327	0.318	0	EC #1	Dhrs3
0	0.666356	0.698	0.72	0	EC #1	Cox6a1
0	0.638573	0.365	0.349	0	EC #1	Tax1bp3
0	0.636892	0.553	0.579	0	EC #1	Fus
0	0.617375	0.512	0.551	0	EC #1	Nop53
0	0.616476	0.652	0.683	0	EC #1	Uqcrb
0	0.61455	0.507	0.533	0	EC #1	Myl12b
0	0.614042	0.399	0.374	0	EC #1	Adipor1
0	0.605158	0.939	0.694	0	EC #1	Sparc
0	0.604023	0.517	0.521	0	EC #1	Msn
0	0.597731	0.304	0.308	0	EC #1	Slc50a1
0	0.587764	0.593	0.622	0	EC #1	Hnrnpf
0	0.582406	0.763	0.742	0	EC #1	Laptm4a
0	0.572839	0.312	0.323	0	EC #1	Fkbp3
0	0.570662	0.443	0.467	0	EC #1	Tprgl
0	0.559654	0.937	0.865	0	EC #1	Ifitm3
0	0.556932	0.331	0.337	0	EC #1	Bnip2
0	0.547919	0.374	0.395	0	EC #1	Dnajc8
0	0.547499	0.551	0.607	0	EC #1	Son
0	0.5404	0.411	0.441	0	EC #1	Psme2
0	0.534787	0.59	0.647	0	EC #1	Cox7a2
0	0.533415	0.419	0.462	0	EC #1	Mtdh
0	0.523376	0.331	0.361	0	EC #1	Ech1
0	0.519332	0.343	0.381	0	EC #1	Higd2a
0	0.517107	0.93	0.92	0	EC #1	Ppia
0	0.516143	0.646	0.673	0	EC #1	Arpc3
0	0.515778	0.654	0.714	0	EC #1	Gnb2
0	0.512671	0.448	0.518	0	EC #1	Gnb1
0	0.505868	0.943	0.698	0	EC #1	Igfbp7
0	0.504074	0.617	0.653	0	EC #1	Tmem59
0	0.5005	0.342	0.371	0	EC #1	Chmp5
0	0.490193	0.401	0.451	0	EC #1	Gabarapl2
0	0.489039	0.458	0.518	0	EC #1	mt-Nd3
0	0.486895	0.529	0.58	0	EC #1	Sec62
0	0.486571	0.484	0.548	0	EC #1	Ywhaq
0	0.485535	0.296	0.331	0	EC #1	Polr2e
0	0.484154	0.484	0.543	0	EC #1	Snx3
0	0.479357	0.384	0.438	0	EC #1	Rsu1
0	0.477848	0.405	0.448	0	EC #1	Kif5b
0	0.47712	0.998	0.987	0	EC #1	Tmsb4x
0	0.467774	0.433	0.505	0	EC #1	Ndufs5
0	0.447304	0.613	0.682	0	EC #1	Tmbim6
0	0.442606	0.429	0.514	0	EC #1	Ndufc2
0	0.425405	0.392	0.473	0	EC #1	Tapbp
0	0.420365	0.492	0.563	0	EC #1	Tpm3
0	0.419492	0.594	0.675	0	EC #1	Atp5j2
0	0.418022	0.696	0.775	0	EC #1	Ddx5
0	0.403451	0.409	0.477	0	EC #1	Arpp19
0	0.391201	0.468	0.576	0	EC #1	Tomm7
0	0.387657	0.382	0.471	0	EC #1	Ndufb4
0	0.387322	0.392	0.47	0	EC #1	Hnrnpu
0	0.383249	0.616	0.685	0	EC #1	Atp5b
0	0.38227	0.529	0.611	0	EC #1	Psma7
0	0.375639	0.424	0.517	0	EC #1	Atp5o.1
0	0.375433	0.427	0.512	0	EC #1	Ndufb7
0	0.37292	0.624	0.729	0	EC #1	Rbm39
0	0.368591	0.446	0.537	0	EC #1	Chmp2a
0	0.367745	0.451	0.535	0	EC #1	Rap1a
0	0.363457	0.398	0.482	0	EC #1	Prkar1a
0	0.349933	0.437	0.533	0	EC #1	Tmem256
0	0.345643	0.592	0.69	0	EC #1	Hnrnpk
0	0.343354	0.663	0.746	0	EC #1	Cox6c
0	0.339996	0.463	0.575	0	EC #1	Uqcr10
0	0.339663	0.485	0.585	0	EC #1	Snrpb
0	0.332783	0.378	0.47	0	EC #1	1810037I17Rik
0	0.325449	0.49	0.602	0	EC #1	Sh3glb1
0	0.32452	0.361	0.46	0	EC #1	Lamtor5
0	0.318854	0.389	0.498	0	EC #1	Eif2s2
0	0.313126	0.335	0.429	0	EC #1	Cdc37
0	0.310413	0.618	0.722	0	EC #1	Cox7c
0	0.310278	0.483	0.584	0	EC #1	Uqcr11
0	0.299699	0.391	0.49	0	EC #1	Polr1d
0	0.295691	0.452	0.574	0	EC #1	Ndufa6
0	0.290608	0.718	0.811	0	EC #1	Chchd2
0	0.279021	0.615	0.721	0	EC #1	Sumo2
0	0.27852	0.409	0.526	0	EC #1	Psmb3
0	0.27823	0.53	0.655	0	EC #1	Tmem50a
0	0.264659	0.397	0.515	0	EC #1	Atp5k
0	0.254974	0.409	0.534	0	EC #1	Ndufb9
0	-0.261076	0.265	0.506	0	EC #1	Tmem258
0	-0.262159	0.211	0.439	0	EC #1	Ddost
0	-0.28837	0.287	0.547	0	EC #1	Aldh2
0	-0.329598	0.344	0.607	0	EC #1	Ssr4
0	-0.33587	0.186	0.42	0	EC #1	Lamtor4
0	-0.34932	0.341	0.608	0	EC #1	Reep5
0	-0.359262	0.258	0.512	0	EC #1	Ostc
0	-0.361432	0.203	0.447	0	EC #1	Nap1l1
0	-0.389545	0.111	0.327	0	EC #1	Plekhj1
0	-0.393172	0.375	0.641	0	EC #1	Pabpc1
0	-0.399365	0.16	0.395	0	EC #1	Ap3s1
0	-0.412937	0.11	0.334	0	EC #1	Scarb2
0	-0.414496	0.104	0.319	0	EC #1	Tubb6
0	-0.415929	0.176	0.428	0	EC #1	Fuca1
0	-0.426696	0.301	0.579	0	EC #1	Lamp2
0	-0.455418	0.269	0.549	0	EC #1	Hspe1
0	-0.45925	0.343	0.615	0	EC #1	Rrbp1
0	-0.46969	0.236	0.502	0	EC #1	Erp29
0	-0.528144	0.213	0.488	0	EC #1	H2afj
0	-0.530488	0.223	0.509	0	EC #1	Jpt1
0	-0.533794	0.169	0.432	0	EC #1	1110008F13Rik
0	-0.537952	0.21	0.491	0	EC #1	Tmem167
0	-0.563287	0.192	0.482	0	EC #1	Chmp4b
0	-0.564068	0.145	0.436	0	EC #1	Fkbp2
0	-0.579848	0.168	0.436	0	EC #1	Rnh1
0	-0.582717	0.287	0.571	0	EC #1	Neat1
0	-0.590908	0.843	0.934	0	EC #1	Rpl10
0	-0.638671	0.612	0.843	0	EC #1	Arpc1b
0	-0.640237	0.168	0.454	0	EC #1	P4hb
0	-0.644791	0.329	0.623	0	EC #1	Arf4
0	-0.64931	0.218	0.522	0	EC #1	Tmed3
0	-0.66555	0.142	0.406	0	EC #1	Ptp4a1
0	-0.688768	0.697	0.883	0	EC #1	Rpsa
0	-0.697336	0.128	0.438	0	EC #1	Selenos
0	-0.723773	0.075	0.304	0	EC #1	Lmo4
0	-0.756914	0.526	0.821	0	EC #1	Gabarap
0	-0.775257	0.101	0.349	0	EC #1	Snx5
0	-0.802868	0.47	0.768	0	EC #1	Jund
0	-0.822217	0.122	0.432	0	EC #1	Cmtm7
0	-0.822221	0.097	0.38	0	EC #1	Ugp2
0	-0.836353	0.055	0.31	0	EC #1	Cryab
0	-0.845942	0.193	0.488	0	EC #1	Ckb
0	-0.846174	0.401	0.704	0	EC #1	Hspa5
0	-0.851634	0.1	0.394	0	EC #1	Creg1
0	-0.867897	0.09	0.397	0	EC #1	Tspan3
0	-0.8724	0.042	0.305	0	EC #1	Fgfr1
0	-0.933724	0.087	0.364	0	EC #1	Il11ra1
0	-0.93505	0.064	0.318	0	EC #1	Efhd2
0	-0.939055	0.141	0.432	0	EC #1	Hexb
0	-0.942508	0.12	0.378	0	EC #1	Id2
0	-0.950465	0.059	0.341	0	EC #1	Nfix
0	-0.954146	0.047	0.313	0	EC #1	Fhl1
0	-0.954607	0.042	0.329	0	EC #1	Gpx8
0	-0.957212	0.077	0.336	0	EC #1	Phlda1
0	-0.962264	0.052	0.335	0	EC #1	Cpq
0	-0.966454	0.072	0.322	0	EC #1	Camk2n1
0	-0.975324	0.42	0.741	0	EC #1	Npc2
0	-0.978494	0.397	0.691	0	EC #1	Gpx1
0	-1.00099	0.314	0.68	0	EC #1	Ctsz
0	-1.01323	0.106	0.462	0	EC #1	Dap
0	-1.01618	0.259	0.653	0	EC #1	Sat1
0	-1.01714	0.045	0.336	0	EC #1	Gpsm3
0	-1.0339	0.175	0.503	0	EC #1	Capg
0	-1.04438	0.028	0.32	0	EC #1	Snhg18
0	-1.04542	0.081	0.413	0	EC #1	Txndc5
0	-1.06625	0.086	0.326	0	EC #1	Nr4a1
0	-1.07366	0.171	0.516	0	EC #1	Hexa
0	-1.08783	0.053	0.33	0	EC #1	Fbln5
0	-1.09076	0.043	0.309	0	EC #1	Aebp1
0	-1.09078	0.02	0.304	0	EC #1	Bicc1
0	-1.12192	0.162	0.541	0	EC #1	Serp1
0	-1.143	0.032	0.321	0	EC #1	Metrnl
0	-1.16784	0.154	0.431	0	EC #1	Fbln2
0	-1.18409	0.059	0.351	0	EC #1	Igf1
0	-1.18412	0.028	0.331	0	EC #1	Sod3
0	-1.18744	0.022	0.315	0	EC #1	Adamts2
0	-1.20812	0.035	0.336	0	EC #1	Rgs10
0	-1.2126	0.088	0.441	0	EC #1	Mgst1
0	-1.21897	0.073	0.458	0	EC #1	Cd302
0	-1.22993	0.058	0.408	0	EC #1	Pdlim2
0	-1.23434	0.04	0.322	0	EC #1	Col5a2
0	-1.25103	0.096	0.42	0	EC #1	Mxra8
0	-1.25488	0.09	0.339	0	EC #1	Pim1
0	-1.2552	0.056	0.431	0	EC #1	Itgb5
0	-1.25683	0.211	0.608	0	EC #1	Prdx5
0	-1.25832	0.056	0.314	0	EC #1	Adamts5
0	-1.27256	0.029	0.311	0	EC #1	Abca8a
0	-1.28839	0.051	0.371	0	EC #1	Oaf
0	-1.29316	0.128	0.509	0	EC #1	Ecm1
0	-1.31209	0.079	0.438	0	EC #1	Gm2a
0	-1.33064	0.151	0.436	0	EC #1	Pam
0	-1.33403	0.139	0.552	0	EC #1	Anxa1
0	-1.34758	0.101	0.453	0	EC #1	Cdk2ap2
0	-1.34888	0.024	0.415	0	EC #1	Zeb2
0	-1.35031	0.024	0.334	0	EC #1	Islr
0	-1.35295	0.028	0.328	0	EC #1	Pcolce2
0	-1.36212	0.09	0.393	0	EC #1	Fbn1
0	-1.36949	0.141	0.479	0	EC #1	Rbp1
0	-1.36956	0.031	0.368	0	EC #1	Ptgis
0	-1.37884	0.208	0.565	0	EC #1	Cstb
0	-1.40029	0.031	0.312	0	EC #1	Trf
0	-1.43495	0.439	0.778	0	EC #1	Junb
0	-1.4417	0.021	0.455	0	EC #1	Celf2
0	-1.45216	0.016	0.389	0	EC #1	Pid1
0	-1.45238	0.103	0.46	0	EC #1	Arhgdib
0	-1.46008	0.061	0.458	0	EC #1	Nupr1
0	-1.48714	0.038	0.377	0	EC #1	Entpd2
0	-1.52255	0.043	0.421	0	EC #1	Fxyd1
0	-1.52315	0.04	0.425	0	EC #1	Axl
0	-1.52749	0.021	0.365	0	EC #1	Gpm6b
0	-1.52924	0.058	0.394	0	EC #1	Prelp
0	-1.55181	0.038	0.431	0	EC #1	Olfml3
0	-1.56071	0.039	0.371	0	EC #1	Serpine2
0	-1.56901	0.089	0.332	0	EC #1	Eln
0	-1.57573	0.039	0.41	0	EC #1	Col6a2
0	-1.58406	0.112	0.393	0	EC #1	Msrb1
0	-1.58887	0.043	0.419	0	EC #1	Sdc2
0	-1.59853	0.509	0.774	0	EC #1	Ctsb
0	-1.62841	0.082	0.353	0	EC #1	Fn1
0	-1.64999	0.139	0.526	0	EC #1	Pmp22
0	-1.67103	0.383	0.697	0	EC #1	Ctsd
0	-1.68028	0.062	0.463	0	EC #1	Rcn3
0	-1.68309	0.017	0.3	0	EC #1	Rac2
0	-1.69703	0.045	0.326	0	EC #1	Col8a1
0	-1.70734	0.327	0.702	0	EC #1	Fos
0	-1.71418	0.07	0.446	0	EC #1	Mmp2
0	-1.72521	0.069	0.457	0	EC #1	Rarres2
0	-1.72596	0.189	0.52	0	EC #1	Pcolce
0	-1.72796	0.032	0.371	0	EC #1	Crispld2
0	-1.73022	0.092	0.431	0	EC #1	Cotl1
0	-1.73424	0.047	0.444	0	EC #1	Col6a1
0	-1.7356	0.92	0.986	0	EC #1	Ftl1
0	-1.75286	0.039	0.52	0	EC #1	Lrp1
0	-1.75379	0.059	0.387	0	EC #1	Igfbp6
0	-1.78698	0.039	0.417	0	EC #1	Ctsh
0	-1.78817	0.031	0.342	0	EC #1	Laptm5
0	-1.79473	0.06	0.365	0	EC #1	Aspn
0	-1.8215	0.022	0.334	0	EC #1	Cd53
0	-1.82244	0.041	0.392	0	EC #1	Gas1
0	-1.82845	0.14	0.717	0	EC #1	Emp3
0	-1.82991	0.054	0.462	0	EC #1	Loxl1
0	-1.83215	0.16	0.551	0	EC #1	Igfbp4
0	-1.85894	0.052	0.347	0	EC #1	Dpep1
0	-1.86261	0.882	0.986	0	EC #1	Fth1
0	-1.86415	0.036	0.395	0	EC #1	Tgfbi
0	-1.86661	0.049	0.412	0	EC #1	Ogn
0	-1.86774	0.446	0.856	0	EC #1	S100a6
0	-1.88933	0.064	0.55	0	EC #1	Rnase4
0	-1.92009	0.102	0.425	0	EC #1	Lgmn
0	-1.97523	0.051	0.568	0	EC #1	Lsp1
0	-1.99032	0.063	0.49	0	EC #1	Lhfp
0	-2.02297	0.07	0.442	0	EC #1	Fbln1
0	-2.03776	0.068	0.477	0	EC #1	Serpinf1
0	-2.05401	0.027	0.324	0	EC #1	Alox5ap
0	-2.06047	0.034	0.309	0	EC #1	G0s2
0	-2.08189	0.137	0.653	0	EC #1	Timp2
0	-2.108	0.151	0.521	0	EC #1	Fstl1
0	-2.10942	0.218	0.732	0	EC #1	Cd63
0	-2.11096	0.033	0.36	0	EC #1	Coro1a
0	-2.12118	0.094	0.368	0	EC #1	Mfap4
0	-2.14119	0.025	0.315	0	EC #1	Ctsc
0	-2.14575	0.069	0.422	0	EC #1	Smoc2
0	-2.15871	0.09	0.498	0	EC #1	Dpt
0	-2.15896	0.139	0.523	0	EC #1	Ccdc80
0	-2.18314	0.109	0.567	0	EC #1	Mt1
0	-2.18946	0.077	0.487	0	EC #1	Cygb
0	-2.20403	0.101	0.407	0	EC #1	Clec3b
0	-2.21738	0.074	0.502	0	EC #1	Cfh
0	-2.22715	0.414	0.842	0	EC #1	Lgals1
0	-2.30499	0.224	0.5	0	EC #1	Pi16
0	-2.34778	0.133	0.539	0	EC #1	Serping1
0	-2.3518	0.03	0.411	0	EC #1	Meg3
0	-2.37182	0.167	0.54	0	EC #1	Mfap5
0	-2.38877	0.224	0.711	0	EC #1	Ifi27l2a
0	-2.39228	0.069	0.498	0	EC #1	Cebpb
0	-2.45985	0.162	0.564	0	EC #1	Lum
0	-2.48502	0.103	0.507	0	EC #1	Htra3
0	-2.50728	0.144	0.549	0	EC #1	Gpx3
0	-2.61125	0.054	0.351	0	EC #1	Lgals3
0	-2.63603	0.511	0.705	0	EC #1	Mgp
0	-2.72506	0.146	0.581	0	EC #1	Col1a2
0	-2.81068	0.035	0.302	0	EC #1	Ccl6
0	-2.82436	0.261	0.653	0	EC #1	Bgn
0	-2.84296	0.124	0.577	0	EC #1	Col1a1
0	-2.85068	0.065	0.385	0	EC #1	Ctss
0	-2.87819	0.232	0.62	0	EC #1	Col3a1
0	-2.88338	0.058	0.357	0	EC #1	Wfdc17
0	-2.93845	0.052	0.43	0	EC #1	Cd52
0	-3.1062	0.077	0.432	0	EC #1	Fcer1g
0	-3.11812	0.582	0.807	0	EC #1	Apoe
0	-3.14493	0.079	0.431	0	EC #1	Tyrobp
0	-3.32247	0.577	0.747	0	EC #1	Dcn
0	-3.32843	0.666	0.854	0	EC #1	Gsn
0	-3.69473	0.25	0.557	0	EC #1	Lyz2
0	-3.88697	0.222	0.476	0	EC #1	Cd74
0	0.282726	0.492	0.608	0	EC #1	Hnrnpa2b1
0	0.686239	0.397	0.349	0	EC #1	Eva1b
0	-0.607139	0.196	0.457	0	EC #1	Tpi1
0	0.348648	0.306	0.384	0	EC #1	Tmco1
0	-0.680095	0.087	0.317	0	EC #1	Mmp14
0	-1.02748	0.321	0.6	0	EC #1	Fxyd5
0	0.308941	0.374	0.469	0	EC #1	Usmg5
0	-2.14142	0.091	0.311	0	EC #1	Postn
0	0.427111	0.31	0.359	0	EC #1	Leprot
0	0.250454	0.324	0.439	0	EC #1	Ndufs6
0	-0.459638	0.366	0.632	0	EC #1	Hsp90aa1
0	0.25934	0.432	0.548	0	EC #1	Ndufa3
0	0.519133	0.343	0.361	0	EC #1	Rdx
0	-0.442086	0.376	0.645	0	EC #1	Sec61b
0	0.34218	0.305	0.381	0	EC #1	Psmc3
0	0.342241	0.447	0.531	0	EC #1	Ywhah
0	-0.269873	0.126	0.326	0	EC #1	Ggh
0	-0.333152	0.204	0.439	0	EC #1	Tram1
0	0.298728	0.327	0.425	0	EC #1	Ndufa5
0	0.871726	0.475	0.354	0	EC #1	Plpp3
0	0.326022	0.324	0.408	3.74977e-308	EC #1	Mlf2
0	0.370006	0.259	0.33	6.41645e-308	EC #1	Ddrgk1
0	-0.342298	0.212	0.449	2.67199e-307	EC #1	1810058I24Rik
0	-0.344386	0.193	0.425	3.61926e-307	EC #1	Mpc1
0	-0.400013	0.097	0.306	1.67042e-306	EC #1	Spg21
0	-0.269343	0.195	0.415	1.05659e-305	EC #1	Mpc2
1.03419e-307	0.33476	0.267	0.345	1.89649e-303	EC #1	Ilk
1.2476e-306	0.252825	0.388	0.497	2.28785e-302	EC #1	Snrpg
2.19437e-306	0.760973	0.44	0.35	4.02403e-302	EC #1	Mfge8
4.10537e-306	0.309192	0.273	0.357	7.52844e-302	EC #1	0610012G03Rik
5.95048e-306	-0.366142	0.144	0.362	1.0912e-301	EC #1	Atp6ap2
1.89522e-305	-0.51168	0.877	0.954	3.47546e-301	EC #1	Rps9
1.95789e-305	0.28175	0.606	0.715	3.59038e-301	EC #1	Atp5h
3.40832e-305	0.324311	0.344	0.429	6.25018e-301	EC #1	Raly
6.05364e-302	0.333947	0.307	0.39	1.11012e-297	EC #1	Serinc1
1.55254e-301	0.331608	0.284	0.36	2.84705e-297	EC #1	Arpc1a
8.40916e-300	0.709614	0.439	0.377	1.54207e-295	EC #1	Anxa3
2.06581e-299	-0.256368	0.303	0.534	3.78829e-295	EC #1	Srp9
8.23213e-299	-0.253082	0.325	0.561	1.50961e-294	EC #1	Pebp1
1.61065e-298	0.362214	0.271	0.338	2.95361e-294	EC #1	Dync1i2
2.54929e-298	0.318429	0.344	0.433	4.67489e-294	EC #1	Ralbp1
1.15048e-297	-0.295237	0.339	0.582	2.10976e-293	EC #1	Smim14
9.93226e-297	0.306166	0.307	0.384	1.82138e-292	EC #1	Mapre1
3.69048e-296	0.265923	0.245	0.341	6.7676e-292	EC #1	Snrnp27
4.0596e-296	0.46413	0.32	0.354	7.4445e-292	EC #1	Syf2
1.44635e-295	-0.259896	0.423	0.665	2.65232e-291	EC #1	Atp6v0e
2.46528e-295	-0.502359	0.495	0.75	4.52082e-291	EC #1	Sec61g
3.83151e-295	0.478028	0.754	0.765	7.02623e-291	EC #1	Selenow
1.04022e-294	0.382571	0.79	0.842	1.90756e-290	EC #1	Hsp90ab1
1.15363e-294	-0.410021	0.152	0.376	2.11553e-290	EC #1	9530068E07Rik
1.95414e-294	0.307645	0.3	0.385	3.58349e-290	EC #1	Ndufa12
2.23362e-293	0.675864	0.36	0.337	4.09602e-289	EC #1	H1f0
3.16764e-293	0.262059	0.243	0.329	5.80882e-289	EC #1	Cdk4
1.89253e-292	-0.621912	0.168	0.411	3.47053e-288	EC #1	Prdx6
2.72576e-292	-0.329073	0.199	0.423	4.9985e-288	EC #1	Comt
8.82879e-292	0.34804	0.397	0.486	1.61902e-287	EC #1	mt-Nd5
9.1322e-291	-0.44049	0.101	0.31	1.67466e-286	EC #1	Surf4
5.33214e-289	-0.307216	0.182	0.396	9.77808e-285	EC #1	Sra1
7.20973e-289	-0.25504	0.17	0.375	1.32212e-284	EC #1	H13
7.45576e-289	-0.341985	0.22	0.449	1.36724e-284	EC #1	Ptp4a2
1.52715e-288	-2.94855	0.105	0.319	2.80049e-284	EC #1	H2-Ab1
3.29669e-288	0.372121	0.796	0.843	6.04547e-284	EC #1	Rpl29
5.68593e-288	0.377883	0.663	0.723	1.04269e-283	EC #1	Clic1
9.89255e-288	-0.758449	0.25	0.509	1.8141e-283	EC #1	Tsc22d3
3.9057e-287	-0.344444	0.185	0.407	7.16227e-283	EC #1	Asah1
1.37551e-286	0.716676	0.683	0.488	2.52242e-282	EC #1	Cd34
2.42864e-286	0.262767	0.433	0.543	4.45364e-282	EC #1	Srsf3
1.67364e-285	-0.599504	0.505	0.753	3.06913e-281	EC #1	Rpl22l1
3.17224e-285	-0.307632	0.144	0.347	5.81725e-281	EC #1	Mien1
5.63661e-285	0.330942	0.333	0.404	1.03364e-280	EC #1	Mbnl2
1.91215e-284	0.491907	0.335	0.361	3.50651e-280	EC #1	Tnfrsf1a
2.3619e-284	-0.628638	0.245	0.503	4.33125e-280	EC #1	Hmgn1
3.37259e-284	-0.251544	0.159	0.358	6.18466e-280	EC #1	Derl1
6.59683e-284	-0.341297	0.164	0.38	1.20973e-279	EC #1	Glul
2.27661e-282	-1.10673	0.214	0.468	4.17484e-278	EC #1	Cebpd
2.42902e-282	-0.26507	0.254	0.474	4.45434e-278	EC #1	Esd
5.54704e-282	0.26911	0.305	0.401	1.01722e-277	EC #1	Vps28
1.21083e-281	0.321172	0.316	0.395	2.22041e-277	EC #1	Rbm8a
1.27394e-281	0.257051	0.425	0.535	2.33615e-277	EC #1	Srsf5
5.01554e-281	0.295769	0.275	0.353	9.1975e-277	EC #1	Eif3g
2.2636e-280	-0.60892	0.386	0.646	4.15099e-276	EC #1	Dbi
1.45699e-279	0.309035	0.289	0.37	2.67184e-275	EC #1	Rtn3
1.62966e-279	-0.654745	0.178	0.421	2.98847e-275	EC #1	Ctsa
2.77027e-279	0.26824	0.402	0.515	5.08011e-275	EC #1	Arl6ip1
1.51101e-278	-0.823713	0.219	0.471	2.7709e-274	EC #1	Emp1
3.61032e-278	-0.464295	0.509	0.755	6.62061e-274	EC #1	Tspo
7.03644e-278	0.794893	0.383	0.268	1.29034e-273	EC #1	Mef2c
8.70426e-278	0.254587	0.285	0.378	1.59619e-273	EC #1	Dctn3
3.53564e-277	-0.361757	0.171	0.388	6.48366e-273	EC #1	Eif4ebp1
8.51002e-277	-0.394652	0.219	0.451	1.56057e-272	EC #1	Iqgap1
1.22585e-275	-0.365946	0.147	0.354	2.24796e-271	EC #1	Vkorc1
1.79111e-275	0.285158	0.264	0.345	3.28454e-271	EC #1	Ndufs8
2.35585e-275	-0.354595	0.168	0.382	4.32016e-271	EC #1	Oat
5.02194e-272	0.300557	0.308	0.391	9.20923e-268	EC #1	Wnk1
2.54002e-271	-0.41765	0.111	0.311	4.65788e-267	EC #1	Blvrb
8.19418e-271	0.424	0.566	0.637	1.50265e-266	EC #1	Tubb5
3.47988e-269	-0.538595	0.291	0.544	6.3814e-265	EC #1	Nenf
1.74821e-268	0.688616	0.465	0.422	3.20586e-264	EC #1	Txnip
5.87699e-268	-0.344449	0.441	0.682	1.07772e-263	EC #1	Tmed2
7.25735e-268	0.298351	0.31	0.391	1.33085e-263	EC #1	Ssb
8.76182e-268	-1.20525	0.231	0.475	1.60674e-263	EC #1	Egr1
1.14286e-266	0.323845	0.475	0.558	2.09577e-262	EC #1	Ptms
1.5215e-266	0.369802	0.273	0.324	2.79012e-262	EC #1	Ewsr1
6.86414e-266	-0.277073	0.451	0.682	1.25875e-261	EC #1	Npm1
8.97449e-266	0.331446	0.245	0.308	1.64574e-261	EC #1	Banf1
1.10489e-265	0.424968	0.493	0.518	2.02614e-261	EC #1	Ostf1
1.43986e-265	-0.263509	0.193	0.395	2.64041e-261	EC #1	Ssr3
3.76908e-265	0.273677	0.233	0.314	6.91174e-261	EC #1	Zcrb1
6.7054e-265	-0.49863	0.224	0.459	1.22964e-260	EC #1	Pgam1
8.94e-265	0.255844	0.343	0.43	1.63942e-260	EC #1	Sf3b1
1.59569e-264	-0.323422	0.144	0.342	2.92618e-260	EC #1	Cisd2
6.3145e-264	-0.259538	0.245	0.457	1.15795e-259	EC #1	Nme1
7.03005e-264	0.254238	0.242	0.328	1.28917e-259	EC #1	Anxa7
2.92022e-263	0.378334	0.299	0.352	5.3551e-259	EC #1	Ssu72
1.07068e-262	0.301166	0.275	0.348	1.96341e-258	EC #1	Tpr
1.26375e-262	-0.646965	0.126	0.344	2.31746e-258	EC #1	Phlda3
7.10362e-262	-0.9286	0.501	0.737	1.30266e-257	EC #1	Cyba
2.16094e-261	0.672525	0.426	0.366	3.96274e-257	EC #1	Nfib
2.52404e-261	0.276344	0.231	0.306	4.62859e-257	EC #1	Pfdn1
4.69843e-261	0.401038	0.736	0.799	8.61598e-257	EC #1	mt-Nd2
1.19768e-260	-0.334035	0.259	0.485	2.19631e-256	EC #1	Morf4l2
3.74188e-260	-0.413368	0.16	0.373	6.86186e-256	EC #1	Drap1
3.30713e-259	-0.263289	0.445	0.671	6.06461e-255	EC #1	Eef1b2
7.59092e-259	0.337968	0.24	0.303	1.39202e-254	EC #1	Ddx39b
1.72453e-258	0.296788	0.292	0.368	3.16244e-254	EC #1	Cct7
3.47517e-258	0.323558	0.338	0.404	6.37276e-254	EC #1	Rab5c
1.40548e-257	0.769224	0.312	0.231	2.57736e-253	EC #1	Vwa1
7.67581e-257	0.484135	0.295	0.316	1.40759e-252	EC #1	Tubb2a
1.29702e-256	-0.396213	0.11	0.301	2.37848e-252	EC #1	R3hdm4
2.71313e-256	0.418815	0.273	0.309	4.97534e-252	EC #1	Nol7
3.76286e-256	-0.421513	0.118	0.315	6.90033e-252	EC #1	Vmp1
2.03723e-255	0.527022	0.313	0.305	3.73587e-251	EC #1	Ubald2
5.87143e-255	0.260314	0.248	0.331	1.0767e-250	EC #1	Cwc15
1.04307e-254	0.330906	0.281	0.349	1.91278e-250	EC #1	Top1
4.02427e-254	0.831881	0.321	0.267	7.3797e-250	EC #1	Hes1
2.11036e-253	0.344054	0.519	0.585	3.86997e-249	EC #1	Dnaja1
8.94569e-252	0.44352	0.448	0.485	1.64046e-247	EC #1	Ifi27
1.59377e-250	-0.456828	0.259	0.492	2.92266e-246	EC #1	Lmna
3.53601e-250	-0.32188	0.228	0.439	6.48434e-246	EC #1	Litaf
4.13233e-250	-0.284843	0.137	0.322	7.57787e-246	EC #1	Ppt1
9.98852e-250	0.363013	0.961	0.967	1.83169e-245	EC #1	Ubb
2.40153e-249	0.306841	0.236	0.302	4.40392e-245	EC #1	Tmbim4
3.64371e-249	0.354697	0.263	0.309	6.68183e-245	EC #1	Smim10l1
7.29668e-249	0.354249	0.27	0.317	1.33807e-244	EC #1	Gm11808
5.00251e-247	0.323342	0.419	0.496	9.1736e-243	EC #1	Ifngr1
8.64448e-247	0.313548	0.475	0.547	1.58522e-242	EC #1	Cox5a
6.77383e-245	-0.378915	0.419	0.651	1.24219e-240	EC #1	Clta
1.1821e-244	0.284281	0.235	0.3	2.16774e-240	EC #1	Gemin7
9.26936e-243	-0.433574	0.281	0.511	1.69982e-238	EC #1	Manf
9.57552e-243	-0.618646	0.108	0.312	1.75596e-238	EC #1	Emilin1
1.02357e-242	-0.489366	0.89	0.943	1.87702e-238	EC #1	Rplp0
1.50264e-241	-0.353959	0.122	0.311	2.75554e-237	EC #1	Hdlbp
2.95426e-241	-0.368759	0.122	0.309	5.41753e-237	EC #1	Sec11c
1.00524e-240	0.284534	0.365	0.444	1.84341e-236	EC #1	Ccdc12
1.29082e-238	-0.30761	0.345	0.564	2.36711e-234	EC #1	Atp6v0b
2.28592e-238	-0.495168	0.59	0.804	4.19193e-234	EC #1	Rpl12
2.64502e-238	-0.507782	0.225	0.447	4.85044e-234	EC #1	Kdelr2
5.03663e-236	0.311772	0.273	0.332	9.23618e-232	EC #1	Ppp1cb
8.60331e-236	0.262981	0.233	0.303	1.57768e-231	EC #1	Lsm6
1.82558e-235	0.251313	0.272	0.348	3.34774e-231	EC #1	G3bp1
5.71506e-235	0.583426	0.339	0.317	1.04803e-230	EC #1	Tpm1
2.51495e-234	-0.2689	0.291	0.499	4.61191e-230	EC #1	Aes
5.35326e-234	-0.687576	0.316	0.554	9.8168e-230	EC #1	Grn
5.93243e-234	0.32181	0.269	0.321	1.08789e-229	EC #1	Hnrnpm
1.50031e-233	-0.286464	0.557	0.769	2.75126e-229	EC #1	Eef1g
3.77014e-232	0.514009	0.394	0.394	6.91367e-228	EC #1	Serinc3
4.01763e-232	-0.957601	0.116	0.319	7.36753e-228	EC #1	Csrp2
1.22027e-231	-0.508276	0.794	0.904	2.23773e-227	EC #1	Rpl39
5.26324e-231	-0.323594	0.128	0.307	9.65173e-227	EC #1	Pold4
6.2913e-231	-0.260445	0.266	0.469	1.1537e-226	EC #1	Arl1
8.05813e-231	-0.384623	0.163	0.363	1.4777e-226	EC #1	Nfic
1.32306e-227	-0.254041	0.153	0.329	2.42622e-223	EC #1	Ptov1
1.78117e-227	0.372284	0.299	0.347	3.26632e-223	EC #1	Klf13
4.74977e-226	0.327321	0.253	0.301	8.71012e-222	EC #1	Pdcd10
2.62576e-225	-0.277396	0.426	0.643	4.81512e-221	EC #1	Hsp90b1
3.3364e-223	-0.669843	0.152	0.359	6.1183e-219	EC #1	Mcl1
5.26442e-223	-0.317892	0.13	0.307	9.6539e-219	EC #1	Flna
5.60509e-223	-0.270408	0.134	0.306	1.02786e-218	EC #1	Ccni
4.51613e-222	-0.336232	0.719	0.89	8.28168e-218	EC #1	Oaz1
5.49394e-221	0.344797	0.642	0.681	1.00748e-216	EC #1	Atox1
7.16112e-220	-0.386442	0.124	0.305	1.31321e-215	EC #1	Fkbp7
7.70904e-219	0.254391	0.233	0.302	1.41368e-214	EC #1	Bud31
2.82323e-218	-0.702016	0.125	0.32	5.17724e-214	EC #1	Tppp3
1.47515e-217	-0.816566	0.222	0.443	2.70514e-213	EC #1	Zfp36
6.26829e-217	0.294707	0.775	0.827	1.14948e-212	EC #1	Cfl1
1.1282e-215	-0.454203	0.452	0.671	2.06889e-211	EC #1	Pkm
1.89141e-214	-0.468018	0.331	0.553	3.46847e-210	EC #1	Actr3
3.24543e-212	-0.758335	0.122	0.317	5.95148e-208	EC #1	Unc93b1
3.29787e-211	-0.481471	0.132	0.315	6.04764e-207	EC #1	Grina
7.94803e-208	-0.268088	0.18	0.356	1.45751e-203	EC #1	Tkt
1.40965e-206	-0.818219	0.118	0.308	2.58503e-202	EC #1	Ninj1
1.70722e-206	0.311968	0.797	0.845	3.1307e-202	EC #1	Ubc
1.2642e-204	-0.761676	0.87	0.923	2.31829e-200	EC #1	Cst3
2.29563e-203	-0.554019	0.737	0.895	4.20972e-199	EC #1	Pfn1
2.6533e-203	-0.338942	0.476	0.688	4.86562e-199	EC #1	Calr
8.21474e-203	0.560606	0.443	0.409	1.50642e-198	EC #1	Psmb8
1.17693e-197	-0.310305	0.156	0.33	2.15826e-193	EC #1	Gltp
5.57866e-197	-0.399016	0.552	0.756	1.02301e-192	EC #1	Lamp1
1.09522e-196	0.26879	0.265	0.328	2.00842e-192	EC #1	Sfpq
1.06068e-194	-0.268845	0.211	0.391	1.94507e-190	EC #1	Calu
2.37002e-188	-0.677607	0.192	0.392	4.34614e-184	EC #1	Lamc1
8.9943e-188	-0.62699	0.128	0.31	1.64937e-183	EC #1	Cxcl16
8.56961e-186	-0.408943	0.165	0.345	1.5715e-181	EC #1	Pitpna
1.90077e-185	-0.281045	0.194	0.365	3.48563e-181	EC #1	Ccnl1
2.12961e-184	-0.373961	0.325	0.521	3.90528e-180	EC #1	Mif
1.96567e-183	0.604679	0.306	0.383	3.60464e-179	EC #1	Hspa1a
2.27424e-182	-0.310083	0.141	0.305	4.17051e-178	EC #1	Fam96a
2.40992e-180	0.273554	0.626	0.684	4.41931e-176	EC #1	Tagln2
1.9946e-179	0.455024	0.33	0.32	3.6577e-175	EC #1	Cnn3
1.57351e-177	0.57444	0.403	0.332	2.8855e-173	EC #1	Ppic
4.53904e-177	0.25486	0.377	0.453	8.3237e-173	EC #1	Rhob
1.11629e-176	-0.284727	0.666	0.839	2.04706e-172	EC #1	Rpl7a
1.20403e-176	-0.323575	0.212	0.387	2.20794e-172	EC #1	Aprt
2.48699e-174	-0.480798	0.278	0.476	4.56065e-170	EC #1	Eno1
2.05806e-173	-0.339914	0.148	0.314	3.77407e-169	EC #1	Rcn1
2.20297e-173	0.444766	0.936	0.914	4.03981e-169	EC #1	mt-Nd1
6.3677e-173	0.447669	0.298	0.313	1.16771e-168	EC #1	Hist1h2bc
9.04689e-172	-0.786698	0.182	0.37	1.65902e-167	EC #1	Plin2
1.58268e-171	-0.34981	0.314	0.507	2.90231e-167	EC #1	Mtch1
9.86944e-171	-0.412488	0.209	0.389	1.80986e-166	EC #1	Pgk1
6.1077e-167	-0.416851	0.194	0.37	1.12003e-162	EC #1	Nfia
6.3228e-165	-0.308967	0.547	0.73	1.15947e-160	EC #1	Gapdh
2.69774e-164	0.272386	0.289	0.335	4.94711e-160	EC #1	Cox17
7.79875e-161	-0.419127	0.175	0.339	1.43013e-156	EC #1	Slc39a1
3.828e-160	-0.558521	0.656	0.822	7.01979e-156	EC #1	S100a11
7.3955e-160	-0.275401	0.41	0.588	1.35619e-155	EC #1	Sdcbp
3.68756e-157	-1.13801	0.163	0.337	6.76224e-153	EC #1	Ier3
1.74291e-155	-0.368895	0.849	0.929	3.19614e-151	EC #1	Rps3a1
2.87293e-151	-0.520541	0.142	0.3	5.26838e-147	EC #1	Socs3
4.56443e-148	-0.307935	0.165	0.315	8.37025e-144	EC #1	Card19
4.81051e-146	-0.297921	0.765	0.894	8.82152e-142	EC #1	Serf2
2.71184e-145	-0.745896	0.367	0.556	4.97297e-141	EC #1	Btg2
9.52943e-144	-0.380803	0.678	0.831	1.74751e-139	EC #1	Vim
3.5996e-142	-0.624796	0.211	0.385	6.60095e-138	EC #1	Nid1
2.19338e-141	-0.330551	0.747	0.876	4.02222e-137	EC #1	Rpl10a
1.89745e-138	-0.383019	0.297	0.466	3.47955e-134	EC #1	Taldo1
6.39111e-138	-0.664198	0.203	0.373	1.172e-133	EC #1	Col15a1
3.51608e-135	0.419221	0.687	0.642	6.44779e-131	EC #1	Klf2
8.40327e-134	0.268267	0.284	0.324	1.54099e-129	EC #1	Npdc1
2.2155e-132	-0.336124	0.819	0.93	4.06279e-128	EC #1	H3f3b
1.40523e-130	0.468269	0.5	0.458	2.57691e-126	EC #1	Cavin3
6.40752e-129	0.320074	0.323	0.33	1.17501e-124	EC #1	Vasp
7.44902e-129	0.256008	0.861	0.887	1.366e-124	EC #1	Rps17
3.79921e-127	-0.414329	0.229	0.393	6.96698e-123	EC #1	Rhoj
5.78471e-124	-0.327699	0.908	0.932	1.0608e-119	EC #1	Rps4x
1.13396e-123	-0.661242	0.761	0.858	2.07946e-119	EC #1	Crip1
2.61688e-123	-0.530559	0.901	0.972	4.79883e-119	EC #1	Actb
1.55432e-121	-0.326283	0.903	0.951	2.85032e-117	EC #1	Rps27a
3.39955e-120	0.278119	0.281	0.313	6.23409e-116	EC #1	Socs2
2.50933e-117	-0.272962	0.939	0.955	4.60161e-113	EC #1	Eef1a1
1.82966e-116	0.305336	0.868	0.89	3.35523e-112	EC #1	mt-Nd4
7.02518e-116	-0.498032	0.607	0.761	1.28828e-111	EC #1	Sh3bgrl3
2.78852e-115	-0.660591	0.53	0.404	5.1136e-111	EC #1	Srgn
2.39058e-111	-0.296797	0.83	0.915	4.38384e-107	EC #1	Rps2
7.08521e-107	-0.301689	0.81	0.9	1.29928e-102	EC #1	Rpl3
4.49712e-104	-0.824113	0.411	0.57	8.24681e-100	EC #1	Btg1
6.3083e-104	-0.295025	0.817	0.91	1.15682e-99	EC #1	Rps13
5.39525e-101	-0.552018	0.187	0.327	9.8938e-97	EC #1	Tmem176b
6.56801e-100	-0.782925	0.677	0.798	1.20444e-95	EC #1	Psap
3.03126e-97	0.320026	0.636	0.622	5.55873e-93	EC #1	Tuba1a
7.03031e-90	-0.268034	0.912	0.951	1.28922e-85	EC #1	Rps16
2.14778e-88	-0.293964	0.551	0.692	3.9386e-84	EC #1	Ctsl
1.41212e-87	-0.250596	0.793	0.891	2.58954e-83	EC #1	Rps28
9.5907e-84	-0.398147	0.461	0.598	1.75874e-79	EC #1	Jun
3.74666e-83	-0.313874	0.869	0.92	6.87062e-79	EC #1	Rps15a
9.22509e-83	0.298672	0.934	0.918	1.6917e-78	EC #1	mt-Cytb
2.37463e-69	-0.691134	0.497	0.625	4.35459e-65	EC #1	Dusp1
1.11447e-56	-0.516812	0.471	0.588	2.04372e-52	EC #1	Ier2
5.71839e-56	-0.443488	0.206	0.307	1.04864e-51	EC #1	Ucp2
1.13138e-55	-0.302698	0.428	0.542	2.07473e-51	EC #1	Selenom
7.53365e-54	0.266761	0.931	0.924	1.38152e-49	EC #1	mt-Co2
4.18231e-43	-0.332386	0.43	0.531	7.66953e-39	EC #1	Zbtb20
5.52112e-22	-0.379539	0.459	0.508	1.01246e-17	EC #1	Nfkbia
1.17068e-10	-0.418661	0.69	0.734	2.1468e-06	EC #1	Selenop
0	2.39147	0.61	0.141	0	Fibro #1	Cxcl1
0	2.31034	0.891	0.4	0	Fibro #1	Cebpd
0	2.19282	0.944	0.55	0	Fibro #1	Jun
0	1.72751	0.986	0.463	0	Fibro #1	Gpx3
0	1.71566	0.949	0.333	0	Fibro #1	Smoc2
0	1.64377	0.982	0.716	0	Fibro #1	Jund
0	1.61898	0.931	0.405	0	Fibro #1	Egr1
0	1.57729	0.953	0.637	0	Fibro #1	Fos
0	1.55457	0.972	0.723	0	Fibro #1	Junb
0	1.5287	0.862	0.288	0	Fibro #1	Crispld2
0	1.5252	0.975	0.419	0	Fibro #1	Htra3
0	1.47298	0.843	0.268	0	Fibro #1	Dpep1
0	1.46812	0.642	0.25	0	Fibro #1	Socs3
0	1.40899	0.863	0.549	0	Fibro #1	Ier2
0	1.37667	0.914	0.326	0	Fibro #1	Clec3b
0	1.37463	0.755	0.254	0	Fibro #1	Camk2n1
0	1.37129	0.957	0.398	0	Fibro #1	Cygb
0	1.31709	0.811	0.314	0	Fibro #1	Gas1
0	1.28899	0.473	0.215	0	Fibro #1	Dnajb1
0	1.2886	0.521	0.185	0	Fibro #1	Fosb
0	1.26062	0.766	0.243	0	Fibro #1	Adamts5
0	1.24422	0.515	0.13	0	Fibro #1	Hsd11b1
0	1.23045	1	0.704	0	Fibro #1	Dcn
0	1.22713	0.724	0.38	0	Fibro #1	Klf4
0	1.22061	0.547	0.149	0	Fibro #1	Spry1
0	1.19864	1	0.82	0	Fibro #1	Gsn
0	1.16112	0.75	0.239	0	Fibro #1	Abca8a
0	1.15467	0.851	0.411	0	Fibro #1	Lpl
0	1.15351	0.896	0.373	0	Fibro #1	Rarres2
0	1.15347	0.776	0.289	0	Fibro #1	Gpm6b
0	1.1481	0.787	0.315	0	Fibro #1	Col15a1
0	1.14575	0.914	0.463	0	Fibro #1	Rnase4
0	1.13602	0.665	0.198	0	Fibro #1	Ms4a4d
0	1.12154	0.816	0.329	0	Fibro #1	Lamc1
0	1.1005	0.469	0.103	0	Fibro #1	Gsta3
0	1.09873	0.923	0.403	0	Fibro #1	Lhfp
0	1.09621	0.676	0.202	0	Fibro #1	Pcsk6
0	1.09316	0.814	0.299	0	Fibro #1	Entpd2
0	1.08988	0.939	0.472	0	Fibro #1	Igfbp4
0	1.07856	0.676	0.238	0	Fibro #1	Bicc1
0	1.07606	0.807	0.325	0	Fibro #1	Nid1
0	1.07561	0.966	0.454	0	Fibro #1	Serping1
0	1.07035	0.896	0.452	0	Fibro #1	Gstm1
0	1.06758	0.837	0.339	0	Fibro #1	Sdc2
0	1.06113	0.562	0.21	0	Fibro #1	Atf5
0	1.05948	0.798	0.336	0	Fibro #1	Rhoj
0	1.05378	0.752	0.3	0	Fibro #1	Oaf
0	1.04697	0.815	0.51	0	Fibro #1	Btg2
0	1.03556	0.933	0.482	0	Fibro #1	Zbtb20
0	1.02719	0.688	0.277	0	Fibro #1	Klf9
0	1.01831	0.463	0.141	0	Fibro #1	Spon2
0	1.01829	0.81	0.335	0	Fibro #1	Ogn
0	1.01539	0.846	0.368	0	Fibro #1	Mmp2
0	1.00253	0.709	0.394	0	Fibro #1	Zfp36
0	0.991459	0.75	0.316	0	Fibro #1	Slc43a3
0	0.971039	0.515	0.145	0	Fibro #1	Ar
0	0.969	0.754	0.299	0	Fibro #1	Serpine2
0	0.967786	0.62	0.247	0	Fibro #1	Nav1
0	0.962838	0.758	0.337	0	Fibro #1	Meg3
0	0.944582	0.837	0.363	0	Fibro #1	Col6a1
0	0.937756	0.612	0.281	0	Fibro #1	Phlda1
0	0.934594	0.69	0.233	0	Fibro #1	Tnxb
0	0.934	0.902	0.406	0	Fibro #1	Sparcl1
0	0.929024	0.407	0.101	0	Fibro #1	6030408B16Rik
0	0.926845	0.765	0.337	0	Fibro #1	Col6a2
0	0.918283	0.606	0.219	0	Fibro #1	Pdgfra
0	0.915604	0.375	0.086	0	Fibro #1	Kcnk2
0	0.915289	0.577	0.208	0	Fibro #1	Col6a3
0	0.894318	0.856	0.38	0	Fibro #1	Loxl1
0	0.886207	0.989	0.578	0	Fibro #1	Bgn
0	0.874422	0.891	0.45	0	Fibro #1	Pmp22
0	0.861698	0.375	0.126	0	Fibro #1	Gem
0	0.857836	0.473	0.142	0	Fibro #1	Atp1a2
0	0.853533	0.895	0.547	0	Fibro #1	Cyb5a
0	0.851003	0.605	0.233	0	Fibro #1	Medag
0	0.846787	0.582	0.215	0	Fibro #1	Aldh1a1
0	0.844633	0.808	0.343	0	Fibro #1	Fxyd1
0	0.84013	0.552	0.194	0	Fibro #1	Lama2
0	0.838749	0.659	0.322	0	Fibro #1	Drap1
0	0.825193	0.929	0.413	0	Fibro #1	Dpt
0	0.820261	0.416	0.12	0	Fibro #1	Ppp1r14a
0	0.819003	0.564	0.2	0	Fibro #1	Lamb1
0	0.809945	0.796	0.319	0	Fibro #1	Prelp
0	0.808799	0.778	0.351	0	Fibro #1	Mxra8
0	0.805493	0.742	0.417	0	Fibro #1	Rhob
0	0.805369	0.915	0.494	0	Fibro #1	Selenom
0	0.802513	0.397	0.109	0	Fibro #1	Col5a3
0	0.797804	0.569	0.221	0	Fibro #1	Lpar1
0	0.79363	0.374	0.099	0	Fibro #1	Heyl
0	0.787559	0.404	0.121	0	Fibro #1	Spon1
0	0.785243	0.618	0.26	0	Fibro #1	Snhg18
0	0.781119	0.377	0.118	0	Fibro #1	Ifi205
0	0.779209	0.738	0.354	0	Fibro #1	Axl
0	0.776935	0.582	0.199	0	Fibro #1	Ndufa4l2
0	0.77514	0.68	0.322	0	Fibro #1	Nfia
0	0.774714	0.55	0.21	0	Fibro #1	Cp
0	0.774175	0.458	0.162	0	Fibro #1	Tcf21
0	0.773922	0.905	0.447	0	Fibro #1	Pcolce
0	0.769469	0.569	0.223	0	Fibro #1	Ace
0	0.764535	0.647	0.271	0	Fibro #1	Islr
0	0.760605	0.719	0.391	0	Fibro #1	Cd302
0	0.754774	0.715	0.341	0	Fibro #1	Pdlim2
0	0.753875	0.494	0.183	0	Fibro #1	Akap12
0	0.753725	0.51	0.2	0	Fibro #1	Angptl2
0	0.752564	0.806	0.457	0	Fibro #1	Mtch1
0	0.751107	0.785	0.367	0	Fibro #1	Fbln2
0	0.748095	0.587	0.244	0	Fibro #1	Itm2a
0	0.746285	0.437	0.13	0	Fibro #1	Scara5
0	0.743282	0.844	0.429	0	Fibro #1	Ltbp4
0	0.739774	0.944	0.484	0	Fibro #1	Lum
0	0.739104	0.393	0.125	0	Fibro #1	Ngf
0	0.725904	0.46	0.179	0	Fibro #1	Nnmt
0	0.723767	0.623	0.284	0	Fibro #1	Nfix
0	0.718223	0.635	0.266	0	Fibro #1	Pcolce2
0	0.715301	0.454	0.174	0	Fibro #1	Rora
0	0.715172	0.451	0.16	0	Fibro #1	Scn7a
0	0.712219	0.586	0.263	0	Fibro #1	Mxra7
0	0.712197	0.892	0.47	0	Fibro #1	Cd34
0	0.709758	0.484	0.202	0	Fibro #1	Cyth3
0	0.70772	0.957	0.556	0	Fibro #1	Serpinh1
0	0.706481	0.503	0.218	0	Fibro #1	Selenbp1
0	0.7047	0.803	0.442	0	Fibro #1	Lrp1
0	0.696398	0.709	0.334	0	Fibro #1	Hspg2
0	0.692416	0.433	0.177	0	Fibro #1	Clmp
0	0.689426	0.362	0.117	0	Fibro #1	Bmp4
0	0.688502	0.55	0.237	0	Fibro #1	Tpst1
0	0.683003	0.559	0.208	0	Fibro #1	Vwa1
0	0.681041	0.436	0.168	0	Fibro #1	Sept8
0	0.679801	0.431	0.165	0	Fibro #1	C1qtnf7
0	0.672403	0.71	0.349	0	Fibro #1	Ddah2
0	0.671602	0.553	0.241	0	Fibro #1	Plxdc2
0	0.670884	0.715	0.331	0	Fibro #1	Col4a1
0	0.658038	0.986	0.657	0	Fibro #1	Mgp
0	0.653795	0.43	0.17	0	Fibro #1	Rbms3
0	0.649607	0.731	0.419	0	Fibro #1	Emp1
0	0.647419	0.474	0.182	0	Fibro #1	Prss23
0	0.645657	0.612	0.317	0	Fibro #1	Nfic
0	0.64403	0.998	0.695	0	Fibro #1	Igfbp7
0	0.636898	0.56	0.253	0	Fibro #1	Fgfr1
0	0.633394	0.481	0.197	0	Fibro #1	Srpx2
0	0.63083	0.84	0.489	0	Fibro #1	Nenf
0	0.630756	0.754	0.452	0	Fibro #1	Aes
0	0.630601	0.574	0.26	0	Fibro #1	Fhl1
0	0.621494	0.484	0.208	0	Fibro #1	Zeb1
0	0.620357	0.821	0.478	0	Fibro #1	Tcf4
0	0.613517	0.471	0.195	0	Fibro #1	Ndrg2
0	0.607051	0.508	0.226	0	Fibro #1	Kdelr3
0	0.605191	0.698	0.321	0	Fibro #1	Igfbp6
0	0.602185	0.704	0.378	0	Fibro #1	Mgst1
0	0.595527	0.592	0.274	0	Fibro #1	Sod3
0	0.594005	0.419	0.157	0	Fibro #1	C1s1
0	0.592869	0.682	0.342	0	Fibro #1	Nfib
0	0.582245	0.905	0.596	0	Fibro #1	Tuba1a
0	0.576092	0.704	0.392	0	Fibro #1	Nupr1
0	0.562693	0.514	0.212	0	Fibro #1	Fibin
0	0.554351	0.613	0.269	0	Fibro #1	Col8a1
0	0.550626	0.595	0.295	0	Fibro #1	Fkbp9
0	0.548464	0.843	0.408	0	Fibro #1	Rbp1
0	0.54785	0.845	0.57	0	Fibro #1	Arf4
0	0.545233	0.422	0.156	0	Fibro #1	Pla1a
0	0.542487	0.663	0.353	0	Fibro #1	Txndc5
0	0.542319	0.589	0.297	0	Fibro #1	Phlda3
0	0.539696	0.691	0.365	0	Fibro #1	Nedd4
0	0.534348	0.765	0.391	0	Fibro #1	Rcn3
0	0.532383	0.831	0.425	0	Fibro #1	Cfh
0	0.514726	0.912	0.573	0	Fibro #1	Timp2
0	0.510182	0.881	0.447	0	Fibro #1	Fstl1
0	0.508879	0.761	0.45	0	Fibro #1	Hmgn1
0	0.506305	0.827	0.471	0	Fibro #1	Sptbn1
0	0.500562	0.678	0.365	0	Fibro #1	Olfml3
0	0.498642	0.887	0.466	0	Fibro #1	Mfap5
0	0.49703	0.78	0.399	0	Fibro #1	Cald1
0	0.495701	0.819	0.44	0	Fibro #1	Pi16
0	0.493116	0.793	0.369	0	Fibro #1	Fbln1
0	0.48097	0.557	0.276	0	Fibro #1	Gpx8
0	0.46983	0.898	0.446	0	Fibro #1	Ccdc80
0	0.461444	0.656	0.338	0	Fibro #1	Plpp3
0	0.447721	0.675	0.383	0	Fibro #1	Pam
0	0.446796	0.992	0.799	0	Fibro #1	S100a6
0	0.44464	0.539	0.262	0	Fibro #1	Adamts2
0	0.42672	0.891	0.507	0	Fibro #1	Crip2
0	0.425068	0.614	0.308	0	Fibro #1	Ptgis
0	0.422783	0.528	0.242	0	Fibro #1	Sfrp1
0	0.417377	0.845	0.561	0	Fibro #1	Slc25a4
0	0.413069	0.66	0.335	0	Fibro #1	Fbn1
0	0.409489	0.964	0.655	0	Fibro #1	Cd63
0	0.407816	0.642	0.276	0	Fibro #1	Eln
0	0.404497	0.559	0.278	0	Fibro #1	Fbln5
0	0.402806	0.778	0.432	0	Fibro #1	Cavin3
0	0.387132	0.685	0.244	0	Fibro #1	G0s2
0	0.345346	0.604	0.309	0	Fibro #1	Aspn
0	0.34374	0.561	0.281	0	Fibro #1	Col4a2
0	0.324171	0.742	0.417	0	Fibro #1	S100a16
0	0.311469	0.786	0.404	0	Fibro #1	Serpinf1
0	0.300241	0.947	0.499	0	Fibro #1	Col1a2
0	0.288239	0.674	0.357	0	Fibro #1	Ramp2
0	-0.480006	0.971	0.917	0	Fibro #1	Ppia
0	-0.506315	0.816	0.699	0	Fibro #1	Npc2
0	-0.614442	0.891	0.846	0	Fibro #1	H3f3a
0	-0.695398	0.857	0.819	0	Fibro #1	Cfl1
0	-0.71684	0.979	0.948	0	Fibro #1	B2m
0	-0.738944	0.958	0.93	0	Fibro #1	Actg1
0	-0.773961	0.677	0.678	0	Fibro #1	Atox1
0	-0.826348	0.673	0.721	0	Fibro #1	Clic1
0	-0.834729	0.864	0.833	0	Fibro #1	Calm1
0	-0.948665	0.667	0.721	0	Fibro #1	Arpc2
0	-0.993848	0.891	0.892	0	Fibro #1	H2-D1
0	-0.999145	0.919	0.876	0	Fibro #1	Pfn1
0	-1.12321	0.641	0.665	0	Fibro #1	Gpx1
0	-1.27465	0.83	0.782	0	Fibro #1	Psap
0	-1.40836	0.838	0.739	0	Fibro #1	Ctsb
0	-1.44766	0.19	0.399	0	Fibro #1	Ctsh
0	-1.47652	0.659	0.754	0	Fibro #1	Sh3bgrl3
0	-1.48651	0.667	0.718	0	Fibro #1	Cyba
0	-1.50999	0.45	0.585	0	Fibro #1	Fxyd5
0	-1.54422	0.044	0.322	0	Fibro #1	Ucp2
0	-1.69912	0.189	0.418	0	Fibro #1	Cotl1
0	-1.71838	0.644	0.669	0	Fibro #1	Ctsd
0	-1.91229	0.027	0.33	0	Fibro #1	Cd53
0	-1.92968	0.207	0.412	0	Fibro #1	Lgmn
0	-1.93657	0.031	0.339	0	Fibro #1	Laptm5
0	-1.96892	0.995	0.987	0	Fibro #1	Tmsb4x
0	-2.12313	0.036	0.32	0	Fibro #1	Alox5ap
0	-2.17607	0.045	0.31	0	Fibro #1	Ctsc
0	-2.23742	0.039	0.355	0	Fibro #1	Coro1a
0	-2.83657	0.079	0.345	0	Fibro #1	Lgals3
0	-3.03416	0.077	0.449	0	Fibro #1	Srgn
0	-3.12514	0.074	0.424	0	Fibro #1	Cd52
0	-3.15296	0.076	0.38	0	Fibro #1	Ctss
0	-3.307	0.088	0.35	0	Fibro #1	Wfdc17
0	-3.33648	0.114	0.425	0	Fibro #1	Fcer1g
0	-3.44518	0.107	0.425	0	Fibro #1	Tyrobp
0	-4.24311	0.34	0.545	0	Fibro #1	Lyz2
0	-4.53678	0.298	0.466	0	Fibro #1	Cd74
0	0.427913	0.532	0.26	0	Fibro #1	Aebp1
0	1.31088	0.73	0.502	0	Fibro #1	Mt1
0	-0.633147	0.612	0.425	0	Fibro #1	Tm4sf1
0	1.6049	0.325	0.116	0	Fibro #1	Cxcl14
0	0.613754	0.419	0.166	0	Fibro #1	Gstt1
0	0.540274	0.578	0.293	0	Fibro #1	Copz2
0	0.476552	0.537	0.261	0	Fibro #1	Cryab
0	-1.02097	0.643	0.719	0	Fibro #1	H2-K1
0	0.706612	0.316	0.099	0	Fibro #1	Pgf
0	-0.542219	0.604	0.39	4.07467e-307	Fibro #1	Gng11
0	0.515458	0.751	0.468	3.81441e-306	Fibro #1	Tmed3
0	1.33042	0.423	0.195	8.41953e-306	Fibro #1	Cyr61
8.29935e-308	0.580746	0.562	0.283	1.52193e-303	Fibro #1	Cpq
2.3258e-307	0.398989	0.589	0.313	4.26505e-303	Fibro #1	Il11ra1
9.01177e-306	0.56826	0.398	0.155	1.65258e-301	Fibro #1	Ddr2
2.73353e-302	-0.468282	0.943	0.888	5.01275e-298	Fibro #1	Myl6
1.32209e-301	0.786168	0.376	0.145	2.42445e-297	Fibro #1	Errfi1
2.25351e-301	0.614655	0.417	0.17	4.13249e-297	Fibro #1	C1qtnf2
1.49044e-300	0.52612	0.71	0.428	2.73318e-296	Fibro #1	Tceal9
1.90135e-300	0.393966	0.995	0.924	3.48669e-296	Fibro #1	Rps4x
2.39616e-297	-0.747793	0.738	0.71	4.39408e-293	Fibro #1	Gapdh
2.88628e-296	0.515213	0.458	0.203	5.29286e-292	Fibro #1	Lama4
9.3896e-296	-1.23489	0.261	0.441	1.72186e-291	Fibro #1	Arhgdib
1.52837e-292	0.560446	0.324	0.109	2.80272e-288	Fibro #1	Ebf2
6.30454e-289	0.461843	0.475	0.222	1.15613e-284	Fibro #1	Col5a1
7.58808e-289	-0.550869	0.991	0.957	1.3915e-284	Fibro #1	Fau
2.08027e-288	0.593781	0.475	0.219	3.8148e-284	Fibro #1	Slc1a5
8.83815e-288	0.589601	0.431	0.185	1.62074e-283	Fibro #1	Gstm2
6.48142e-286	0.373705	1	0.996	1.18856e-281	Fibro #1	Malat1
6.87726e-286	0.571567	0.332	0.116	1.26115e-281	Fibro #1	Ltbp1
5.04573e-284	0.487522	0.65	0.374	9.25287e-280	Fibro #1	Map1lc3a
4.72877e-283	0.533351	0.311	0.104	8.67161e-279	Fibro #1	Enpp2
1.27453e-281	0.491789	0.787	0.526	2.33723e-277	Fibro #1	Ahnak
4.29013e-279	-0.867164	0.802	0.751	7.86723e-275	Fibro #1	Ly6e
1.21855e-278	-0.778239	0.624	0.674	2.23457e-274	Fibro #1	Arpc3
2.66631e-276	0.879329	0.601	0.354	4.88948e-272	Fibro #1	Hspa1a
1.47324e-274	-3.36263	0.153	0.312	2.70163e-270	Fibro #1	H2-Ab1
2.51022e-273	0.537377	0.484	0.231	4.60323e-269	Fibro #1	Thra
1.5008e-272	0.423246	0.959	0.802	2.75218e-268	Fibro #1	Eef2
1.60185e-272	0.499188	0.458	0.212	2.93748e-268	Fibro #1	Matn2
6.51387e-270	0.370593	0.941	0.746	1.19451e-265	Fibro #1	Selenow
3.41806e-269	0.428563	0.918	0.71	6.26804e-265	Fibro #1	Rpl22l1
4.10668e-269	0.404849	0.498	0.253	7.53082e-265	Fibro #1	Nbl1
2.14602e-267	-0.937668	0.629	0.637	3.93537e-263	Fibro #1	H2afz
2.76633e-267	0.459268	0.531	0.275	5.0729e-263	Fibro #1	Rcn1
9.52366e-267	0.554645	0.409	0.176	1.74645e-262	Fibro #1	Ghr
1.15193e-266	0.441125	0.442	0.203	2.11242e-262	Fibro #1	Jup
2.3537e-266	0.40863	0.689	0.421	4.31622e-262	Fibro #1	Fcgrt
7.11372e-266	-1.5003	0.458	0.564	1.30451e-261	Fibro #1	Btg1
4.0991e-265	0.480838	0.336	0.126	7.51692e-261	Fibro #1	Tmem204
1.05033e-264	0.591184	0.818	0.593	1.92609e-260	Fibro #1	Dusp1
1.82356e-264	-0.933387	0.423	0.542	3.34405e-260	Fibro #1	Actr3
2.44641e-262	0.547397	0.501	0.25	4.48623e-258	Fibro #1	Hes1
7.7185e-262	0.525351	0.481	0.234	1.41542e-257	Fibro #1	Ahnak2
9.0908e-261	0.554924	0.447	0.208	1.66707e-256	Fibro #1	Fndc3b
4.10096e-259	0.439271	0.612	0.35	7.52034e-255	Fibro #1	Calu
5.59934e-256	-0.489786	0.773	0.699	1.02681e-251	Fibro #1	Anxa2
1.18866e-255	-1.0572	0.987	0.962	2.17977e-251	Fibro #1	Actb
2.79213e-255	0.465229	0.688	0.427	5.12021e-251	Fibro #1	Arl1
5.37126e-254	0.526422	0.423	0.191	9.84981e-250	Fibro #1	Rab34
6.33321e-254	0.53402	0.399	0.173	1.16138e-249	Fibro #1	Amotl1
1.62812e-253	0.251335	0.549	0.318	2.98565e-249	Fibro #1	Ppic
3.26026e-252	0.372725	0.917	0.71	5.97866e-248	Fibro #1	Anxa5
4.20128e-252	-0.723101	0.549	0.612	7.70431e-248	Fibro #1	Capzb
4.2707e-250	0.531137	0.332	0.127	7.83161e-246	Fibro #1	Rgmb
1.05707e-249	0.528242	0.315	0.117	1.93845e-245	Fibro #1	Gpr153
3.90612e-245	0.353449	0.791	0.545	7.16304e-241	Fibro #1	Ypel3
4.68008e-245	0.552091	0.393	0.173	8.58233e-241	Fibro #1	Cdkn2c
7.52283e-245	0.530587	0.324	0.123	1.37954e-240	Fibro #1	Tmem64
1.22133e-244	0.446645	0.599	0.344	2.23967e-240	Fibro #1	Tspan3
5.17838e-244	0.545075	0.346	0.139	9.49611e-240	Fibro #1	Gpc6
1.07532e-242	0.497825	0.354	0.145	1.97192e-238	Fibro #1	Colec12
1.60136e-242	0.293326	0.703	0.456	2.93658e-238	Fibro #1	Serpinb6a
2.10635e-242	0.42769	0.482	0.244	3.86262e-238	Fibro #1	C3
7.32089e-242	0.504733	0.642	0.391	1.3425e-237	Fibro #1	Celf2
7.00095e-241	-0.34372	0.789	0.709	1.28383e-236	Fibro #1	Cox6b1
8.48884e-238	-0.834991	0.652	0.649	1.55668e-233	Fibro #1	Pkm
1.14797e-237	0.426676	0.511	0.271	2.10515e-233	Fibro #1	Emilin1
4.31528e-237	-0.358103	0.896	0.782	7.91337e-233	Fibro #1	Prdx1
5.50243e-237	0.535424	0.448	0.22	1.00904e-232	Fibro #1	Sntb2
1.19234e-236	0.316384	0.772	0.528	2.18651e-232	Fibro #1	Ptms
1.20139e-234	-0.492317	0.718	0.637	2.20312e-230	Fibro #1	Ctsz
1.45925e-233	0.34457	0.5	0.27	2.67596e-229	Fibro #1	Heg1
2.78341e-233	0.494198	0.349	0.144	5.10421e-229	Fibro #1	C1ra
7.10714e-233	-0.31881	0.849	0.759	1.30331e-228	Fibro #1	Cdc42
3.78942e-232	0.683196	0.828	0.629	6.94905e-228	Fibro #1	Klf2
6.48905e-232	-0.946642	0.494	0.534	1.18996e-227	Fibro #1	Grn
1.4108e-229	0.403816	0.577	0.332	2.58713e-225	Fibro #1	Eva1b
3.59146e-229	0.53281	0.495	0.261	6.58603e-225	Fibro #1	Sept11
7.52777e-229	-1.04739	0.15	0.312	1.38044e-224	Fibro #1	Unc93b1
1.00506e-228	0.448721	0.422	0.202	1.84307e-224	Fibro #1	Htra1
4.16402e-228	0.526161	0.304	0.115	7.63597e-224	Fibro #1	Hic1
1.36812e-227	0.329273	0.705	0.46	2.50886e-223	Fibro #1	Ifi27
2.42659e-227	-1.00926	0.266	0.427	4.44987e-223	Fibro #1	Psmb8
1.02773e-226	0.453924	0.605	0.359	1.88465e-222	Fibro #1	Hspb1
1.48602e-226	0.297032	0.854	0.632	2.72506e-222	Fibro #1	Rabac1
1.99462e-226	0.542366	0.307	0.119	3.65773e-222	Fibro #1	Vgll3
2.85268e-226	-0.573091	0.642	0.627	5.23125e-222	Fibro #1	Clta
9.30796e-226	0.539916	0.404	0.191	1.70689e-221	Fibro #1	Itpripl2
8.98273e-225	0.394223	0.862	0.644	1.64725e-220	Fibro #1	Ifi27l2a
5.23865e-224	0.492002	0.462	0.235	9.60664e-220	Fibro #1	Pura
1.52883e-223	0.509504	0.303	0.116	2.80357e-219	Fibro #1	Cyp27a1
2.95776e-222	-0.365547	0.814	0.738	5.42393e-218	Fibro #1	Sem1
3.9114e-222	0.41063	0.388	0.18	7.17273e-218	Fibro #1	Tbx20
1.00718e-221	0.480293	0.368	0.162	1.84697e-217	Fibro #1	Ndn
1.40641e-221	0.469865	0.361	0.158	2.57907e-217	Fibro #1	Thbs2
5.31111e-221	0.375633	0.855	0.639	9.73951e-217	Fibro #1	Tmed2
1.23452e-220	0.431281	0.498	0.267	2.26386e-216	Fibro #1	Fkbp7
8.77351e-220	-0.763274	0.547	0.603	1.60889e-215	Fibro #1	Sub1
2.25785e-217	0.282943	0.513	0.29	4.14044e-213	Fibro #1	Plpp1
3.07349e-217	0.256824	0.985	0.859	5.63616e-213	Fibro #1	Rpl4
1.10226e-216	0.280783	0.464	0.254	2.02132e-212	Fibro #1	Mmp23
5.94386e-216	-1.75624	0.164	0.317	1.08998e-211	Fibro #1	Fabp5
5.78773e-215	0.283706	1	0.949	1.06135e-210	Fibro #1	Eef1a1
1.60281e-214	0.480741	0.305	0.121	2.93923e-210	Fibro #1	B3gnt9
2.21234e-214	0.452766	0.548	0.313	4.05699e-210	Fibro #1	Vkorc1
1.13286e-213	0.354761	0.812	0.588	2.07744e-209	Fibro #1	Krtcap2
3.07675e-213	-0.338788	0.813	0.723	5.64215e-209	Fibro #1	Tspo
2.32911e-212	-0.26351	0.905	0.813	4.27112e-208	Fibro #1	Arpc1b
2.69965e-212	0.311218	0.879	0.674	4.95061e-208	Fibro #1	Selenof
4.32982e-212	-0.502458	0.74	0.705	7.94002e-208	Fibro #1	Eif4a1
9.53709e-212	0.323281	0.887	0.689	1.74891e-207	Fibro #1	Selenok
1.5472e-211	0.430248	0.403	0.193	2.83725e-207	Fibro #1	Fam198b
2.45986e-211	0.312363	0.849	0.635	4.51089e-207	Fibro #1	Mrfap1
3.37009e-210	0.467843	0.387	0.181	6.18007e-206	Fibro #1	Slc44a1
9.04174e-210	0.509082	0.362	0.163	1.65807e-205	Fibro #1	Gfpt2
1.36558e-208	-0.76432	0.461	0.558	2.5042e-204	Fibro #1	Slc25a5
6.12669e-205	0.565836	0.507	0.281	1.12351e-200	Fibro #1	Tppp3
9.17505e-205	0.575402	0.753	0.561	1.68252e-200	Fibro #1	Dnaja1
5.55891e-203	0.408872	0.608	0.375	1.01939e-198	Fibro #1	Pea15a
6.68373e-203	-0.372439	0.791	0.728	1.22566e-198	Fibro #1	Gng5
8.83715e-202	0.361735	0.639	0.407	1.62056e-197	Fibro #1	Dap
1.22994e-201	-3.6929	0.271	0.325	2.25547e-197	Fibro #1	Fabp4
6.34549e-201	0.36089	0.676	0.444	1.16364e-196	Fibro #1	Tprgl
1.37207e-200	-0.934403	0.336	0.468	2.5161e-196	Fibro #1	Eno1
4.78537e-200	0.376603	0.675	0.443	8.7754e-196	Fibro #1	Morf4l2
5.36292e-200	-1.45407	0.217	0.338	9.83452e-196	Fibro #1	Fn1
6.08175e-200	0.397959	0.394	0.193	1.11527e-195	Fibro #1	Ecm2
1.659e-197	0.457835	0.303	0.125	3.04228e-193	Fibro #1	Jade1
3.34794e-197	0.260409	0.995	0.932	6.13946e-193	Fibro #1	Rps5
7.91839e-197	-1.01654	0.315	0.462	1.45207e-192	Fibro #1	Taldo1
1.24829e-196	0.491509	0.359	0.168	2.28912e-192	Fibro #1	Sfxn1
3.88555e-196	0.424573	0.472	0.256	7.12532e-192	Fibro #1	Uap1
5.20173e-196	0.459395	0.464	0.25	9.53894e-192	Fibro #1	Pmepa1
1.14031e-195	-0.711709	0.544	0.573	2.0911e-191	Fibro #1	Sdcbp
1.25272e-194	0.383143	0.39	0.191	2.29723e-190	Fibro #1	Mast4
1.28599e-193	0.328586	0.995	0.943	2.35824e-189	Fibro #1	Tpt1
1.54778e-193	0.32141	0.804	0.59	2.83832e-189	Fibro #1	Cnbp
2.63912e-193	0.480957	0.402	0.202	4.83961e-189	Fibro #1	Tmem159
2.56416e-192	0.446007	0.686	0.46	4.70215e-188	Fibro #1	Zfp36l1
1.1656e-191	0.412195	0.601	0.375	2.13748e-187	Fibro #1	Itgb5
3.0108e-191	0.399484	0.347	0.16	5.5212e-187	Fibro #1	Gxylt2
5.34067e-191	-0.786366	0.436	0.524	9.79371e-187	Fibro #1	Ostf1
1.76595e-190	0.318301	0.451	0.247	3.2384e-186	Fibro #1	Gpx7
2.20111e-190	0.464907	0.461	0.251	4.03639e-186	Fibro #1	Bcl7c
2.42249e-190	0.458375	0.323	0.141	4.44236e-186	Fibro #1	Pde1a
3.98925e-190	0.385438	0.389	0.193	7.31548e-186	Fibro #1	Qpct
6.68038e-190	0.446879	0.407	0.205	1.22505e-185	Fibro #1	Gabarapl1
2.04288e-189	0.293723	0.349	0.168	3.74623e-185	Fibro #1	Abi3bp
3.90284e-189	0.362636	0.724	0.502	7.15703e-185	Fibro #1	Aldh2
1.04883e-188	0.357834	0.752	0.534	1.92335e-184	Fibro #1	Rab2a
1.19023e-188	0.441669	0.501	0.286	2.18264e-184	Fibro #1	Smim10l1
7.4487e-188	-0.450182	0.977	0.914	1.36594e-183	Fibro #1	H3f3b
6.11218e-187	0.40458	0.422	0.219	1.12085e-182	Fibro #1	P3h3
1.94321e-184	0.439425	0.365	0.175	3.56346e-180	Fibro #1	Zfyve21
3.76035e-184	-0.89557	0.548	0.528	6.89573e-180	Fibro #1	Cstb
8.67871e-184	0.393029	0.358	0.171	1.5915e-179	Fibro #1	Loxl2
1.74615e-183	0.635418	0.339	0.156	3.20208e-179	Fibro #1	Serpina3n
5.87899e-183	0.422099	0.354	0.167	1.07809e-178	Fibro #1	Sulf1
8.55267e-183	0.448402	0.319	0.142	1.56839e-178	Fibro #1	Cdc42ep5
2.19029e-182	0.364225	0.353	0.172	4.01656e-178	Fibro #1	Itgbl1
8.36578e-182	-0.550315	0.594	0.592	1.53412e-177	Fibro #1	Arpc5
1.21574e-181	-0.796522	0.378	0.494	2.22942e-177	Fibro #1	Vamp8
1.56327e-181	0.372873	0.685	0.465	2.86672e-177	Fibro #1	Tsc22d3
1.32749e-180	0.320476	0.781	0.57	2.43436e-176	Fibro #1	Rrbp1
2.96967e-180	-1.19515	0.255	0.37	5.44578e-176	Fibro #1	Tgfbi
1.91527e-179	0.451598	0.409	0.213	3.51223e-175	Fibro #1	Tnfsf12
2.31913e-179	-0.455465	0.697	0.665	4.25282e-175	Fibro #1	Gnai2
2.77069e-179	0.415567	0.302	0.131	5.0809e-175	Fibro #1	Ptgfrn
3.90388e-179	0.279445	0.437	0.241	7.15894e-175	Fibro #1	Fermt2
4.10245e-179	-0.765834	0.581	0.568	7.52308e-175	Fibro #1	Prdx5
4.20469e-175	0.371004	0.661	0.445	7.71057e-171	Fibro #1	Rbms1
6.24355e-173	0.541398	0.769	0.591	1.14494e-168	Fibro #1	Hsp90aa1
1.46293e-172	-0.831361	0.283	0.408	2.68273e-168	Fibro #1	Ctsa
4.34313e-172	0.404211	0.406	0.213	7.96444e-168	Fibro #1	Sgce
4.44705e-171	0.269472	0.49	0.293	8.15501e-167	Fibro #1	Socs2
6.75169e-170	-0.40082	0.739	0.672	1.23812e-165	Fibro #1	Tagln2
1.20522e-169	0.433854	0.364	0.181	2.21013e-165	Fibro #1	Ybx3
2.138e-169	-0.277726	0.709	0.626	3.92067e-165	Fibro #1	Akr1a1
8.57538e-169	0.373523	0.611	0.398	1.57255e-164	Fibro #1	Cnpy2
4.48908e-168	1.05035	0.36	0.201	8.23207e-164	Fibro #1	Mt2
1.32024e-167	-0.818187	0.16	0.306	2.42106e-163	Fibro #1	Efhd2
1.61928e-167	0.383651	0.435	0.239	2.96943e-163	Fibro #1	Rnf11
4.23062e-167	-0.615798	0.487	0.545	7.75811e-163	Fibro #1	Cox5a
4.75744e-167	0.399469	0.484	0.281	8.7242e-163	Fibro #1	Slc29a1
1.88112e-166	0.26078	0.744	0.539	3.4496e-162	Fibro #1	Swi5
2.7657e-166	0.396685	0.337	0.161	5.07174e-162	Fibro #1	Wasl
4.02461e-166	0.442148	0.385	0.2	7.38034e-162	Fibro #1	Sash1
9.88094e-166	-0.980932	0.164	0.301	1.81197e-161	Fibro #1	Ninj1
2.58433e-165	0.313577	0.692	0.482	4.73915e-161	Fibro #1	Itm2c
8.02998e-165	-1.09797	0.238	0.363	1.47254e-160	Fibro #1	Plin2
8.70509e-165	0.418109	0.408	0.221	1.59634e-160	Fibro #1	Meox1
1.16378e-163	-0.723391	0.431	0.529	2.13414e-159	Fibro #1	Msn
3.86899e-163	-0.611765	0.475	0.47	7.09496e-159	Fibro #1	Capg
4.44058e-163	0.41944	0.391	0.206	8.14314e-159	Fibro #1	Fam220a
4.6924e-161	0.327861	0.408	0.222	8.60493e-157	Fibro #1	Efemp2
4.88856e-161	0.267529	0.743	0.54	8.96464e-157	Fibro #1	Smim14
1.00007e-160	0.334934	0.517	0.314	1.83392e-156	Fibro #1	Mxd4
3.72439e-160	0.405102	0.313	0.146	6.82979e-156	Fibro #1	Mrc2
1.72451e-159	0.338647	0.585	0.379	3.1624e-155	Fibro #1	Mbnl2
1.92234e-159	0.358853	0.565	0.359	3.52519e-155	Fibro #1	Atxn7l3b
3.96686e-159	0.375117	0.548	0.343	7.27442e-155	Fibro #1	Oat
3.3669e-158	-0.796101	0.224	0.367	6.17423e-154	Fibro #1	Tgfb1
4.50261e-158	0.341474	0.376	0.196	8.25689e-154	Fibro #1	Il6st
6.02002e-158	0.391201	0.588	0.383	1.10395e-153	Fibro #1	Comt
[truncated: 17,194 more rows]

## Sheet: immunecell_markergenes
p_val	avg_log2FC	pct.1	pct.2	p_val_adj	cluster	gene
0	2.72018	0.908	0.268	0	Res-like Mac	C1qa
0	2.63988	0.913	0.443	0	Res-like Mac	Selenop
0	2.56231	0.907	0.267	0	Res-like Mac	C1qc
0	2.45565	0.928	0.318	0	Res-like Mac	C1qb
0	2.40368	0.986	0.696	0	Res-like Mac	Apoe
0	2.07735	0.565	0.106	0	Res-like Mac	Fcrls
0	1.99062	0.765	0.23	0	Res-like Mac	Ms4a7
0	1.55161	0.608	0.279	0	Res-like Mac	Cd81
0	1.53005	0.713	0.248	0	Res-like Mac	Pf4
0	1.5218	0.619	0.23	0	Res-like Mac	Tmem176b
0	1.4879	0.55	0.175	0	Res-like Mac	Pltp
0	1.4637	0.674	0.233	0	Res-like Mac	Cxcl16
0	1.4459	0.669	0.241	0	Res-like Mac	Adgre1
0	1.43937	0.419	0.095	0	Res-like Mac	Mrc1
0	1.40703	0.761	0.357	0	Res-like Mac	Rgs10
0	1.39826	0.65	0.253	0	Res-like Mac	Dab2
0	1.38217	0.712	0.286	0	Res-like Mac	Trem2
0	1.374	0.766	0.324	0	Res-like Mac	Aif1
0	1.33042	0.974	0.845	0	Res-like Mac	Itm2b
0	1.30518	0.761	0.364	0	Res-like Mac	Csf1r
0	1.30141	0.656	0.29	0	Res-like Mac	Trf
0	1.29283	0.901	0.48	0	Res-like Mac	Lgmn
0	1.29038	0.444	0.151	0	Res-like Mac	Fcgrt
0	1.23995	0.967	0.656	0	Res-like Mac	Ctsb
0	1.23775	0.484	0.176	0	Res-like Mac	Tmem176a
0	1.23394	0.337	0.075	0	Res-like Mac	Gas6
0	1.17331	0.395	0.102	0	Res-like Mac	Igf1
0	1.17105	0.649	0.28	0	Res-like Mac	Timp2
0	1.16498	0.448	0.151	0	Res-like Mac	Stab1
0	1.14843	0.562	0.228	0	Res-like Mac	Ehd4
0	1.14607	0.652	0.259	0	Res-like Mac	C3ar1
0	1.13451	0.889	0.551	0	Res-like Mac	Ctsc
0	1.12064	0.45	0.158	0	Res-like Mac	Maf
0	1.11672	0.489	0.173	0	Res-like Mac	Rnase4
0	1.11487	0.361	0.116	0	Res-like Mac	Slamf9
0	1.10899	0.798	0.468	0	Res-like Mac	Hexa
0	1.09765	0.389	0.119	0	Res-like Mac	Cx3cr1
0	1.0868	0.848	0.507	0	Res-like Mac	Grn
0	1.04475	0.716	0.415	0	Res-like Mac	Hexb
0	1.03645	0.53	0.219	0	Res-like Mac	P2ry6
0	1.01385	0.512	0.196	0	Res-like Mac	Camk1
0	0.993754	0.362	0.088	0	Res-like Mac	Hpgds
0	0.979651	0.407	0.127	0	Res-like Mac	Ntpcr
0	0.942645	0.743	0.395	0	Res-like Mac	Cd63
0	0.930967	0.676	0.368	0	Res-like Mac	Ly86
0	0.913733	0.752	0.464	0	Res-like Mac	Unc93b1
0	0.903011	0.57	0.258	0	Res-like Mac	Dhrs3
0	0.878489	0.839	0.563	0	Res-like Mac	Ctsh
0	0.866054	0.514	0.221	0	Res-like Mac	Abhd12
0	0.862848	0.67	0.384	0	Res-like Mac	Snx5
0	0.851151	0.943	0.697	0	Res-like Mac	Ctss
0	0.829865	0.994	0.731	0	Res-like Mac	Lyz2
0	0.783245	0.859	0.591	0	Res-like Mac	Lamp1
0	0.782329	0.751	0.469	0	Res-like Mac	Ctsa
0	0.700783	0.782	0.483	0	Res-like Mac	Cd68
0	0.675918	0.89	0.64	0	Res-like Mac	Npc2
0	0.669545	0.836	0.55	0	Res-like Mac	Fcgr3
0	0.65133	0.982	0.832	0	Res-like Mac	Cst3
0	0.624096	0.895	0.652	0	Res-like Mac	Lgals1
0	0.534549	0.947	0.719	0	Res-like Mac	Psap
0	0.518346	0.999	0.985	0	Res-like Mac	Ftl1
0	-0.748646	0.937	0.951	0	Res-like Mac	Actg1
0	-0.779512	0.921	0.969	0	Res-like Mac	Eif1
0	-0.855519	0.84	0.929	0	Res-like Mac	Cd52
0	-0.872945	0.704	0.815	0	Res-like Mac	Coro1a
0	-1.00862	0.584	0.678	0	Res-like Mac	Anxa2
0	-1.1842	0.686	0.792	0	Res-like Mac	S100a6
0	-1.41777	0.141	0.389	0	Res-like Mac	Napsa
0	-1.43624	0.716	0.775	0	Res-like Mac	Tmsb10
0	-1.48258	0.683	0.865	0	Res-like Mac	Btg1
0	-1.64465	0.375	0.572	0	Res-like Mac	Cdk2ap2
0	-1.8565	0.694	0.865	0	Res-like Mac	Srgn
0	-1.94649	0.121	0.414	0	Res-like Mac	Gsr
0	-1.98806	0.625	0.814	0	Res-like Mac	S100a11
0	-1.99415	0.473	0.645	0	Res-like Mac	Msrb1
0	-2.30463	0.164	0.426	0	Res-like Mac	Plac8
0	-2.56436	0.082	0.383	0	Res-like Mac	Hp
0	-3.02172	0.047	0.322	0	Res-like Mac	Slpi
0	-5.91748	0.068	0.302	0	Res-like Mac	S100a9
0	-6.13885	0.108	0.363	0	Res-like Mac	S100a8
0	0.880829	0.627	0.326	0	Res-like Mac	Mafb
0	0.956747	0.623	0.337	0	Res-like Mac	Pid1
0	0.789308	0.55	0.255	0	Res-like Mac	Ckb
0	0.83678	0.672	0.385	0	Res-like Mac	Pld4
0	0.949751	0.513	0.236	0	Res-like Mac	Blvrb
0	-0.733162	0.794	0.807	0	Res-like Mac	Fxyd5
0	1.08615	0.416	0.155	3.03195e-307	Res-like Mac	Cd72
2.6212e-306	0.829421	0.462	0.196	4.80677e-302	Res-like Mac	Itgb5
2.07021e-303	-0.64379	0.856	0.9	3.79635e-299	Res-like Mac	H3f3a
1.83371e-300	-1.18071	0.153	0.37	3.36266e-296	Res-like Mac	Cytip
4.69567e-298	0.9287	0.301	0.089	8.61092e-294	Res-like Mac	Gatm
5.76289e-298	0.752808	0.395	0.146	1.0568e-293	Res-like Mac	Rab3il1
8.53562e-297	0.825415	0.546	0.271	1.56526e-292	Res-like Mac	Clec12a
7.43747e-295	0.771241	0.444	0.182	1.36388e-290	Res-like Mac	Lair1
3.96279e-294	-0.979482	0.553	0.65	7.26697e-290	Res-like Mac	Taldo1
5.68724e-294	0.885729	0.385	0.147	1.04293e-289	Res-like Mac	Pea15a
2.39803e-293	0.858546	0.521	0.253	4.39751e-289	Res-like Mac	Glul
1.21683e-292	-0.923711	0.657	0.697	2.23143e-288	Res-like Mac	Prdx5
1.58171e-289	-1.11296	0.68	0.71	2.90055e-285	Res-like Mac	Cebpb
1.64322e-288	0.705675	0.651	0.37	3.01333e-284	Res-like Mac	Cd300c2
6.33032e-283	-0.516082	0.863	0.729	1.16085e-278	Res-like Mac	Ifitm3
8.50951e-281	0.857294	0.367	0.136	1.56047e-276	Res-like Mac	Tmem37
2.46117e-276	0.702481	0.647	0.369	4.5133e-272	Res-like Mac	Fcgr2b
1.09394e-275	-1.46041	0.111	0.309	2.00607e-271	Res-like Mac	Clec4e
5.13842e-270	-1.33715	0.217	0.392	9.42284e-266	Res-like Mac	Clec4d
2.92445e-267	0.335852	0.734	0.468	5.36285e-263	Res-like Mac	Ms4a6c
4.84367e-267	-0.525291	0.784	0.702	8.88231e-263	Res-like Mac	Alox5ap
1.14979e-266	0.646523	0.777	0.528	2.10849e-262	Res-like Mac	Akr1a1
1.61176e-264	0.772476	0.731	0.466	2.95565e-260	Res-like Mac	Mt1
3.043e-261	0.726026	0.563	0.295	5.58024e-257	Res-like Mac	Clec4a2
1.66235e-255	1.04177	0.32	0.106	3.04842e-251	Res-like Mac	Ccl12
7.54199e-253	-0.634069	0.856	0.758	1.38305e-248	Res-like Mac	Ifitm2
9.62893e-253	-0.670215	0.676	0.723	1.76575e-248	Res-like Mac	Sub1
5.85712e-252	0.7239	0.356	0.134	1.07408e-247	Res-like Mac	Hfe
2.54578e-250	1.17895	0.498	0.255	4.66845e-246	Res-like Mac	Cd83
6.72301e-248	-0.887529	0.6	0.692	1.23287e-243	Res-like Mac	Rac2
5.64691e-247	-1.3091	0.155	0.339	1.03553e-242	Res-like Mac	Plaur
6.72568e-245	0.86941	0.836	0.66	1.23335e-240	Res-like Mac	Ctsd
1.06927e-240	1.64155	0.503	0.293	1.96083e-236	Res-like Mac	Hspa1a
1.27564e-240	0.866296	0.386	0.161	2.33928e-236	Res-like Mac	Serpinb6a
4.4578e-240	0.879522	0.319	0.112	8.17472e-236	Res-like Mac	Igfbp4
2.33228e-239	0.551565	0.767	0.516	4.27693e-235	Res-like Mac	Anxa5
1.16767e-237	-1.88734	0.417	0.574	2.14127e-233	Res-like Mac	Il1b
1.43157e-237	0.379716	0.678	0.421	2.62521e-233	Res-like Mac	Ctsl
5.77108e-234	0.490518	0.845	0.616	1.0583e-229	Res-like Mac	Ctsz
8.10095e-232	0.675525	0.552	0.303	1.48555e-227	Res-like Mac	Sirpa
3.1151e-231	0.41442	0.985	0.94	5.71246e-227	Res-like Mac	B2m
1.30578e-229	0.65324	0.628	0.377	2.39455e-225	Res-like Mac	Fyb
1.43615e-229	0.869643	0.308	0.113	2.63362e-225	Res-like Mac	Pmp22
2.52402e-227	-0.739211	0.671	0.731	4.62854e-223	Res-like Mac	Pkm
5.73359e-226	0.720663	0.486	0.25	1.05143e-221	Res-like Mac	Tmem106a
6.82226e-221	0.442049	0.652	0.402	1.25107e-216	Res-like Mac	Ms4a6d
2.36388e-218	0.590296	0.818	0.643	4.33489e-214	Res-like Mac	Clta
1.58409e-216	-1.01391	0.332	0.474	2.90491e-212	Res-like Mac	Prdx6
4.58078e-216	-0.513918	0.833	0.723	8.40023e-212	Res-like Mac	Crip1
4.67388e-211	0.648619	0.307	0.115	8.57096e-207	Res-like Mac	Tmem86a
5.334e-210	0.697201	0.493	0.259	9.78148e-206	Res-like Mac	Clec4a1
2.04287e-209	0.400286	0.548	0.312	3.74622e-205	Res-like Mac	Fcgr1
3.44716e-208	-0.856919	0.375	0.489	6.3214e-204	Res-like Mac	Samhd1
5.75758e-207	0.670341	0.542	0.308	1.05583e-202	Res-like Mac	Gusb
1.32956e-205	0.463534	0.594	0.353	2.43814e-201	Res-like Mac	Ms4a6b
1.9629e-204	-0.75942	0.569	0.662	3.59956e-200	Res-like Mac	Lsp1
1.86314e-203	0.476376	0.618	0.376	3.41663e-199	Res-like Mac	Marcks
2.10471e-202	0.535232	0.545	0.307	3.85961e-198	Res-like Mac	Clec4a3
8.43569e-202	0.853039	0.522	0.299	1.54694e-197	Res-like Mac	Serinc3
9.11785e-202	-0.983737	0.346	0.457	1.67203e-197	Res-like Mac	Vasp
1.07343e-197	-0.994852	0.317	0.459	1.96845e-193	Res-like Mac	Cd44
8.78234e-197	-1.07769	0.301	0.412	1.6105e-192	Res-like Mac	Hmgb2
5.19878e-195	0.421193	0.941	0.784	9.53352e-191	Res-like Mac	mt-Nd1
1.47448e-193	-0.853652	0.536	0.605	2.7039e-189	Res-like Mac	Gmfg
1.47116e-192	-0.789418	0.928	0.965	2.69781e-188	Res-like Mac	Rps27
1.55251e-192	-1.1364	0.147	0.305	2.84699e-188	Res-like Mac	Slc16a3
1.78816e-190	0.612881	0.58	0.359	3.27913e-186	Res-like Mac	Asah1
4.02992e-189	-0.788352	0.512	0.582	7.39007e-185	Res-like Mac	Mrpl33
2.31731e-186	0.598469	0.593	0.365	4.24949e-182	Res-like Mac	Mpeg1
7.45001e-186	0.540216	0.608	0.377	1.36618e-181	Res-like Mac	Bst2
1.30074e-183	-0.966107	0.294	0.413	2.3853e-179	Res-like Mac	Stk17b
3.90277e-183	0.662486	0.392	0.191	7.15689e-179	Res-like Mac	Lgals3bp
2.21745e-182	0.601925	0.48	0.262	4.06636e-178	Res-like Mac	Ptms
9.82828e-180	1.06462	0.408	0.227	1.80231e-175	Res-like Mac	F13a1
3.9222e-178	0.587387	0.493	0.277	7.19253e-174	Res-like Mac	Itm2c
2.6781e-176	0.594839	0.528	0.313	4.9111e-172	Res-like Mac	Sptssa
2.27026e-175	0.629366	0.574	0.359	4.16321e-171	Res-like Mac	Man2b1
2.4115e-175	-0.864673	0.281	0.401	4.42221e-171	Res-like Mac	Emb
3.09546e-174	0.344272	0.974	0.873	5.67646e-170	Res-like Mac	mt-Co3
2.29128e-173	0.5075	0.683	0.464	4.20175e-169	Res-like Mac	Atpif1
2.90796e-173	0.502794	0.729	0.522	5.33261e-169	Res-like Mac	Ptpn18
3.14004e-173	0.821507	0.375	0.183	5.75821e-169	Res-like Mac	Sdc4
4.5871e-173	-1.12136	0.216	0.348	8.41183e-169	Res-like Mac	Ccr1
1.63044e-172	0.57916	0.572	0.357	2.98989e-168	Res-like Mac	Gltp
3.36805e-171	-0.68433	0.659	0.698	6.17633e-167	Res-like Mac	Shisa5
2.14356e-167	0.308911	0.971	0.861	3.93086e-163	Res-like Mac	mt-Atp6
2.1714e-167	0.516295	0.681	0.467	3.98192e-163	Res-like Mac	Laptm4a
2.62745e-165	-0.877268	0.203	0.336	4.81822e-161	Res-like Mac	Emilin2
6.23294e-165	-0.687108	0.565	0.612	1.143e-160	Res-like Mac	Serp1
2.49525e-164	-0.695719	0.611	0.646	4.57578e-160	Res-like Mac	Txn1
8.2818e-164	-0.466282	0.75	0.752	1.51872e-159	Res-like Mac	Cd53
1.11876e-162	0.657487	0.442	0.248	2.05157e-158	Res-like Mac	Cltc
5.8244e-159	-0.531755	0.624	0.646	1.06808e-154	Res-like Mac	Ldha
1.53355e-158	-0.425712	0.623	0.639	2.81221e-154	Res-like Mac	Sec61b
7.39164e-157	-0.829734	0.55	0.602	1.35548e-152	Res-like Mac	Pnrc1
8.23482e-157	0.575854	0.436	0.241	1.5101e-152	Res-like Mac	P2rx4
8.97405e-157	0.508493	0.658	0.45	1.64566e-152	Res-like Mac	Lamp2
1.94097e-156	0.598386	0.349	0.17	3.55935e-152	Res-like Mac	Cebpa
1.94413e-156	0.517537	0.377	0.189	3.56514e-152	Res-like Mac	Lmo2
1.06226e-155	0.399054	0.592	0.382	1.94798e-151	Res-like Mac	Cybb
5.88663e-154	0.545006	0.349	0.169	1.07949e-149	Res-like Mac	Tpp1
2.05021e-153	-0.577521	0.674	0.625	3.75967e-149	Res-like Mac	Ccl6
1.59371e-151	-0.341143	0.759	0.669	2.92255e-147	Res-like Mac	Lgals3
5.2541e-150	0.42168	0.437	0.242	9.63496e-146	Res-like Mac	Arrb2
1.16288e-149	-0.526221	0.622	0.647	2.13249e-145	Res-like Mac	Ostf1
1.67534e-147	-0.252318	0.868	0.779	3.07223e-143	Res-like Mac	Rpl4
7.18045e-147	0.463771	0.386	0.201	1.31675e-142	Res-like Mac	Hacd4
2.33906e-146	-0.420958	0.721	0.717	4.28938e-142	Res-like Mac	Arhgdib
1.15067e-145	0.479178	0.407	0.219	2.11009e-141	Res-like Mac	Lipa
1.21978e-144	0.59466	0.531	0.333	2.23683e-140	Res-like Mac	Zeb2
3.13421e-144	-0.328309	0.925	0.851	5.74752e-140	Res-like Mac	Rps15a
3.79588e-144	0.382456	0.933	0.807	6.96088e-140	Res-like Mac	mt-Cytb
3.86686e-144	-0.370314	0.931	0.956	7.09104e-140	Res-like Mac	Pfn1
3.97524e-143	0.472405	0.691	0.496	7.28979e-139	Res-like Mac	Erp29
8.33496e-143	0.457771	0.523	0.323	1.52846e-138	Res-like Mac	Il10rb
2.55398e-142	-0.74568	0.467	0.532	4.68349e-138	Res-like Mac	Slfn2
6.16748e-142	0.406037	0.777	0.588	1.13099e-137	Res-like Mac	Ifi27l2a
1.64726e-141	-0.344781	0.786	0.763	3.02075e-137	Res-like Mac	Sem1
4.64466e-141	-0.286709	0.731	0.693	8.51738e-137	Res-like Mac	Sec61g
9.90181e-141	0.511346	0.578	0.381	1.81579e-136	Res-like Mac	Cyth4
1.50951e-140	-1.30378	0.376	0.29	2.76814e-136	Res-like Mac	Ighm
1.59494e-140	0.437641	0.85	0.706	2.9248e-136	Res-like Mac	Laptm5
4.47438e-140	0.446994	0.745	0.555	8.20511e-136	Res-like Mac	Ucp2
6.55543e-140	-0.311706	0.765	0.715	1.20214e-135	Res-like Mac	Tspo
1.40284e-139	0.482606	0.607	0.41	2.57253e-135	Res-like Mac	Tmem256
6.08053e-139	0.544157	0.395	0.216	1.11505e-134	Res-like Mac	Comt
8.14555e-139	0.409681	0.9	0.756	1.49373e-134	Res-like Mac	mt-Nd4
1.04569e-138	-0.485639	0.589	0.601	1.91758e-134	Res-like Mac	S100a10
2.79529e-138	-0.696263	0.382	0.473	5.126e-134	Res-like Mac	S100a4
1.37196e-135	0.455987	0.598	0.401	2.51589e-131	Res-like Mac	Cd48
1.55993e-135	-0.783306	0.498	0.625	2.86061e-131	Res-like Mac	Ier2
2.18919e-135	0.320269	0.947	0.84	4.01453e-131	Res-like Mac	Ppia
6.43833e-135	-0.350366	0.968	0.985	1.18066e-130	Res-like Mac	Fau
1.62964e-134	-0.833514	0.205	0.328	2.98843e-130	Res-like Mac	Gda
8.94373e-134	-0.763438	0.485	0.63	1.6401e-129	Res-like Mac	Klf2
1.33548e-133	0.47599	0.521	0.327	2.449e-129	Res-like Mac	Cndp2
2.05772e-132	0.874703	0.506	0.341	3.77345e-128	Res-like Mac	Atf3
2.73863e-132	0.465728	0.631	0.44	5.0221e-128	Res-like Mac	Rtn4
6.01072e-132	-0.471783	0.691	0.691	1.10225e-127	Res-like Mac	Aldoa
9.62092e-132	0.485397	0.573	0.383	1.76428e-127	Res-like Mac	Ndufc2
2.65023e-131	-0.543845	0.553	0.6	4.85999e-127	Res-like Mac	Eno1
4.81572e-129	-0.250295	0.931	0.871	8.83106e-125	Res-like Mac	Rpl8
6.05967e-129	0.363743	0.648	0.456	1.11122e-124	Res-like Mac	Efhd2
6.45863e-129	-0.845137	0.48	0.596	1.18438e-124	Res-like Mac	Pim1
8.05572e-129	0.402192	0.738	0.553	1.47726e-124	Res-like Mac	Selenow
3.07533e-128	0.536531	0.338	0.176	5.63953e-124	Res-like Mac	Nenf
3.16234e-128	-0.435566	0.689	0.656	5.7991e-124	Res-like Mac	Rpl27
3.67266e-128	-0.580428	0.536	0.549	6.73491e-124	Res-like Mac	Prr13
8.25864e-128	0.518184	0.382	0.209	1.51447e-123	Res-like Mac	Rab7b
1.44098e-127	0.450383	0.525	0.336	2.64247e-123	Res-like Mac	Evi2a
3.11191e-127	-0.406235	0.607	0.638	5.70663e-123	Res-like Mac	Rbm3
3.04825e-126	-0.516116	0.734	0.777	5.58987e-122	Res-like Mac	Ddx5
3.18259e-126	-0.901372	0.426	0.447	5.83623e-122	Res-like Mac	Cd9
5.46158e-126	0.526027	0.345	0.182	1.00154e-121	Res-like Mac	S100a1
8.02457e-126	-0.406024	0.678	0.695	1.47155e-121	Res-like Mac	Ube2d3
1.75877e-125	-1.49007	0.23	0.34	3.22523e-121	Res-like Mac	Chil3
9.68472e-125	-0.858468	0.298	0.334	1.77598e-120	Res-like Mac	Grina
9.689e-125	0.408456	0.822	0.673	1.77677e-120	Res-like Mac	Ybx1
2.78759e-124	-0.486587	0.559	0.575	5.11188e-120	Res-like Mac	Cd47
1.11278e-123	-0.718691	0.323	0.405	2.04061e-119	Res-like Mac	Cox17
8.87435e-123	-0.254273	0.938	0.873	1.62738e-118	Res-like Mac	Rps6
6.45048e-122	0.416473	0.493	0.309	1.18289e-117	Res-like Mac	Fam105a
7.78601e-122	0.412121	0.646	0.459	1.4278e-117	Res-like Mac	Tubb5
2.48616e-121	0.468298	0.351	0.188	4.55912e-117	Res-like Mac	Dpysl2
6.4941e-121	0.685004	0.376	0.21	1.19089e-116	Res-like Mac	Rgs1
1.69313e-119	-0.609549	0.47	0.476	3.10486e-115	Res-like Mac	Selplg
1.87168e-119	0.441204	0.373	0.207	3.43229e-115	Res-like Mac	Cd302
2.30419e-119	0.320615	0.382	0.218	4.22542e-115	Res-like Mac	Fcgr4
2.43801e-119	0.562034	0.39	0.226	4.47083e-115	Res-like Mac	Ccr5
6.04457e-119	-0.618313	0.406	0.45	1.10845e-114	Res-like Mac	Anxa1
6.71542e-119	0.517202	0.325	0.173	1.23147e-114	Res-like Mac	Cmtm3
1.01008e-118	-0.32893	0.895	0.83	1.85228e-114	Res-like Mac	Rps7
1.56613e-118	-0.738337	0.484	0.536	2.87197e-114	Res-like Mac	Mcl1
6.5666e-118	0.466049	0.335	0.176	1.20418e-113	Res-like Mac	Pld3
6.50397e-117	-0.60604	0.362	0.36	1.1927e-112	Res-like Mac	Cd37
1.47682e-115	0.406182	0.546	0.365	2.70819e-111	Res-like Mac	Lamtor1
1.64378e-115	0.355413	0.599	0.416	3.01436e-111	Res-like Mac	Creg1
1.97384e-115	0.481901	0.337	0.18	3.61963e-111	Res-like Mac	Apobec1
2.30887e-115	0.365475	0.534	0.353	4.23401e-111	Res-like Mac	Lrrc25
7.74039e-115	0.455745	0.457	0.283	1.41943e-110	Res-like Mac	Glmp
1.06037e-114	0.438974	0.419	0.251	1.94452e-110	Res-like Mac	H2-DMb1
1.82087e-111	0.90122	0.584	0.429	3.3391e-107	Res-like Mac	Jun
2.46077e-111	-0.558536	0.468	0.497	4.51256e-107	Res-like Mac	Ptprc
1.68666e-110	-0.408369	0.419	0.375	3.093e-106	Res-like Mac	Limd2
4.46007e-110	0.39709	0.678	0.506	8.17888e-106	Res-like Mac	Atp5g2
2.38906e-109	-0.857458	0.228	0.326	4.38106e-105	Res-like Mac	Ms4a4c
9.34566e-109	0.4432	0.443	0.275	1.71381e-104	Res-like Mac	Tnfaip8l2
8.09284e-108	0.268927	0.943	0.837	1.48407e-103	Res-like Mac	mt-Co2
1.09947e-106	0.392683	0.482	0.311	2.01621e-102	Res-like Mac	Fuca1
1.91703e-106	-0.580743	0.404	0.452	3.51544e-102	Res-like Mac	Card19
1.28457e-105	-0.383522	0.59	0.59	2.35564e-101	Res-like Mac	Fam49b
2.31545e-105	-0.440409	0.52	0.463	4.24607e-101	Res-like Mac	Gngt2
5.01044e-104	-0.836489	0.54	0.475	9.18815e-100	Res-like Mac	Ier3
1.8283e-103	0.285842	0.336	0.193	3.35273e-99	Res-like Mac	Pou2f2
2.58538e-103	0.34725	0.758	0.599	4.74106e-99	Res-like Mac	Gdi2
6.54556e-103	0.490948	0.348	0.199	1.20032e-98	Res-like Mac	Rassf4
3.6091e-102	-0.32766	0.74	0.73	6.61837e-98	Res-like Mac	Dynll1
3.16126e-101	-0.888504	0.233	0.307	5.79712e-97	Res-like Mac	Thbs1
7.34684e-101	-0.563872	0.778	0.875	1.34726e-96	Res-like Mac	Junb
1.46387e-100	-0.611321	0.366	0.394	2.68444e-96	Res-like Mac	Rnf149
2.99747e-100	0.304637	0.443	0.283	5.49677e-96	Res-like Mac	Ftl1-ps1
3.80588e-100	0.445395	0.417	0.261	6.97922e-96	Res-like Mac	0610012G03Rik
1.30955e-99	0.315913	0.683	0.516	2.40145e-95	Res-like Mac	Bri3
1.94672e-99	0.406008	0.347	0.198	3.56989e-95	Res-like Mac	Atraid
2.24058e-99	-0.593135	0.431	0.461	4.10878e-95	Res-like Mac	Plek
2.89203e-99	-0.691488	0.426	0.478	5.30341e-95	Res-like Mac	Tsc22d3
3.95068e-99	-0.39929	0.447	0.448	7.24475e-95	Res-like Mac	Rnh1
1.41216e-98	0.403017	0.595	0.426	2.58962e-94	Res-like Mac	Rrbp1
1.69555e-98	0.461663	0.362	0.213	3.1093e-94	Res-like Mac	Dmac1
1.39218e-97	0.374383	0.435	0.276	2.55297e-93	Res-like Mac	Cenpx
1.68767e-97	0.415484	0.849	0.709	3.09486e-93	Res-like Mac	Hsp90ab1
3.03066e-97	-0.45418	0.526	0.55	5.55763e-93	Res-like Mac	H2afj
4.24366e-97	-0.629697	0.398	0.477	7.78202e-93	Res-like Mac	Pgk1
4.91364e-97	0.369425	0.646	0.48	9.01064e-93	Res-like Mac	Selenof
7.1332e-97	-0.278687	0.711	0.697	1.30809e-92	Res-like Mac	Arpc5
1.17934e-96	-0.354228	0.622	0.648	2.16268e-92	Res-like Mac	Hnrnpf
1.42251e-96	0.429943	0.345	0.199	2.60859e-92	Res-like Mac	Rap2b
2.11574e-96	-0.627074	0.241	0.31	3.87984e-92	Res-like Mac	Sirpb1c
3.03064e-96	0.388708	0.474	0.311	5.55759e-92	Res-like Mac	Tm6sf1
4.80341e-96	-0.547584	0.414	0.45	8.80849e-92	Res-like Mac	Ube2b
4.95207e-95	-0.490401	0.394	0.445	9.08111e-91	Res-like Mac	Itgb2
1.19191e-94	0.422968	0.493	0.332	2.18572e-90	Res-like Mac	Sh3bgrl
2.21209e-94	-0.368409	0.581	0.6	4.05653e-90	Res-like Mac	Msn
2.3153e-94	-0.441824	0.489	0.507	4.24581e-90	Res-like Mac	Myl12b
6.13863e-94	0.514495	0.776	0.626	1.1257e-89	Res-like Mac	Cd74
1.12089e-93	-0.320773	0.376	0.289	2.05549e-89	Res-like Mac	Clec4n
5.15006e-92	-0.490117	0.44	0.448	9.44418e-88	Res-like Mac	Supt4a
1.10791e-91	0.339759	0.468	0.31	2.03169e-87	Res-like Mac	Wnk1
2.44448e-91	-0.63892	0.28	0.348	4.48268e-87	Res-like Mac	Xbp1
9.42832e-91	-1.5298	0.447	0.463	1.72896e-86	Res-like Mac	Cxcl2
1.89159e-90	-0.601703	0.276	0.313	3.46879e-86	Res-like Mac	Gm26740
1.99407e-90	0.369193	0.598	0.438	3.65672e-86	Res-like Mac	Ap2s1
3.15499e-90	-0.321414	0.696	0.672	5.78562e-86	Res-like Mac	Rbm39
5.57321e-90	0.309647	0.599	0.438	1.02202e-85	Res-like Mac	Atp2b1
9.29576e-90	0.35309	0.426	0.274	1.70466e-85	Res-like Mac	Ecm1
1.06469e-89	0.393771	0.527	0.368	1.95242e-85	Res-like Mac	Aldh2
1.60804e-89	0.38341	0.398	0.249	2.94883e-85	Res-like Mac	Ergic3
3.07743e-89	0.397515	0.328	0.189	5.64339e-85	Res-like Mac	Tcn2
6.3244e-88	0.402535	0.322	0.186	1.15977e-83	Res-like Mac	Leprot
6.47585e-88	-0.612537	0.249	0.321	1.18754e-83	Res-like Mac	Atg3
7.79819e-88	-0.509828	0.645	0.63	1.43003e-83	Res-like Mac	Map1lc3b
1.80015e-87	0.372793	0.314	0.179	3.30112e-83	Res-like Mac	Sirt2
4.2399e-87	-0.382647	0.935	0.958	7.77514e-83	Res-like Mac	H3f3b
2.23758e-86	-0.261118	0.633	0.574	4.10327e-82	Res-like Mac	Gm2a
5.49082e-86	-0.507163	0.249	0.3	1.00691e-81	Res-like Mac	Bin2
1.63751e-85	0.601798	0.603	0.446	3.00286e-81	Res-like Mac	H2-Ab1
2.34931e-85	-0.261025	0.953	0.919	4.30816e-81	Res-like Mac	Rps16
2.93194e-85	0.379687	0.627	0.472	5.37658e-81	Res-like Mac	Snx3
3.08513e-85	0.320529	0.389	0.244	5.65751e-81	Res-like Mac	Epn1
7.40521e-85	-0.585778	0.499	0.533	1.35797e-80	Res-like Mac	Mif
4.50178e-84	-0.260753	0.555	0.531	8.25536e-80	Res-like Mac	Rpl36al
1.21988e-83	0.335063	0.431	0.283	2.23702e-79	Res-like Mac	Rnf130
1.63947e-83	0.326038	0.524	0.371	3.00646e-79	Res-like Mac	App
2.15891e-83	0.359115	0.421	0.274	3.95901e-79	Res-like Mac	2610001J05Rik
3.4097e-83	-0.405047	0.436	0.442	6.25271e-79	Res-like Mac	1810037I17Rik
1.78493e-82	0.339885	0.54	0.389	3.2732e-78	Res-like Mac	H2-DMa
2.49754e-82	0.36816	0.489	0.338	4.57999e-78	Res-like Mac	Hprt
3.24085e-82	-0.996372	0.298	0.343	5.94308e-78	Res-like Mac	Egr1
3.32188e-82	-0.291108	0.611	0.547	6.09166e-78	Res-like Mac	Rpl13a
3.36917e-82	-0.499589	0.306	0.364	6.17839e-78	Res-like Mac	Cnn2
3.56015e-82	-0.512362	0.307	0.334	6.52861e-78	Res-like Mac	Rps27rt
1.14263e-81	-0.587018	0.257	0.335	2.09536e-77	Res-like Mac	Zyx
2.74688e-81	0.357748	0.417	0.272	5.03724e-77	Res-like Mac	Necap2
7.70948e-81	-0.42541	0.453	0.483	1.41376e-76	Res-like Mac	Pgam1
7.76355e-81	-0.334452	0.773	0.757	1.42368e-76	Res-like Mac	Gapdh
7.96458e-81	0.383766	0.319	0.188	1.46054e-76	Res-like Mac	Rtcb
1.54824e-80	0.449841	0.308	0.183	2.83917e-76	Res-like Mac	Ap2a2
2.96664e-80	-0.576216	0.322	0.371	5.44023e-76	Res-like Mac	Snx20
3.1201e-80	-0.265777	0.565	0.484	5.72165e-76	Res-like Mac	Uba52
8.42888e-80	0.316605	0.533	0.382	1.54569e-75	Res-like Mac	Txndc17
1.18349e-79	0.256837	0.36	0.227	2.17029e-75	Res-like Mac	Gng2
1.76563e-79	-0.571148	0.253	0.33	3.23781e-75	Res-like Mac	Atf4
7.79612e-79	0.299682	0.768	0.629	1.42965e-74	Res-like Mac	mt-Nd2
1.0145e-78	0.324323	0.309	0.182	1.8604e-74	Res-like Mac	Susd3
1.89267e-78	0.363165	0.341	0.208	3.47077e-74	Res-like Mac	Cyfip1
3.83758e-78	0.312045	0.448	0.304	7.03735e-74	Res-like Mac	Tnfaip8
1.47373e-77	0.310615	0.501	0.353	2.70253e-73	Res-like Mac	Dstn
1.71169e-77	0.314355	0.338	0.208	3.13889e-73	Res-like Mac	Nisch
2.85861e-77	0.329715	0.496	0.349	5.24211e-73	Res-like Mac	Ptp4a2
3.41917e-77	0.311086	0.382	0.244	6.27008e-73	Res-like Mac	Wasf2
1.31453e-76	0.32535	0.335	0.204	2.41058e-72	Res-like Mac	Fundc2
3.39343e-76	-0.444971	0.435	0.468	6.22287e-72	Res-like Mac	Srsf5
6.34145e-76	-0.29248	0.656	0.623	1.1629e-71	Res-like Mac	Rpl22l1
8.07761e-76	-0.265552	0.643	0.622	1.48127e-71	Res-like Mac	Pabpc1
9.18416e-76	0.383589	0.326	0.198	1.68419e-71	Res-like Mac	Scamp2
1.09436e-75	0.363626	0.319	0.192	2.00684e-71	Res-like Mac	Cnpy2
1.22165e-75	0.250171	0.666	0.522	2.24026e-71	Res-like Mac	Capns1
3.15305e-75	0.616539	0.553	0.406	5.78205e-71	Res-like Mac	H2-Aa
3.43245e-75	-0.334383	0.413	0.398	6.29443e-71	Res-like Mac	Smpdl3a
3.97137e-75	0.291033	0.638	0.492	7.2827e-71	Res-like Mac	Pdia3
5.1176e-75	0.406424	0.401	0.263	9.38466e-71	Res-like Mac	Aplp2
1.3109e-74	0.281089	0.671	0.527	2.40393e-70	Res-like Mac	Arhgdia
1.50414e-74	-0.260906	0.489	0.456	2.75828e-70	Res-like Mac	Esd
1.69312e-74	0.271238	0.389	0.255	3.10484e-70	Res-like Mac	Fam174a
1.886e-74	0.318659	0.383	0.248	3.45855e-70	Res-like Mac	Ifi207
2.84653e-74	0.253258	0.576	0.432	5.21996e-70	Res-like Mac	Tbca
3.23066e-74	-0.360849	0.492	0.467	5.92438e-70	Res-like Mac	Gpsm3
1.23439e-73	-0.460174	0.268	0.333	2.26363e-69	Res-like Mac	Lrrfip1
6.49269e-72	-0.353062	0.358	0.382	1.19063e-67	Res-like Mac	H2afy
8.95619e-72	-0.426605	0.326	0.325	1.64239e-67	Res-like Mac	Fam32a
1.309e-71	0.322283	0.324	0.199	2.40045e-67	Res-like Mac	Svbp
1.62451e-71	0.349301	0.31	0.188	2.97903e-67	Res-like Mac	Mfsd1
1.75691e-71	0.39996	0.341	0.214	3.22182e-67	Res-like Mac	Bin1
5.6156e-71	0.34626	0.403	0.269	1.02979e-66	Res-like Mac	Hmox2
6.37463e-71	0.304531	0.409	0.275	1.16898e-66	Res-like Mac	Slc25a4
6.83945e-71	-0.496065	0.294	0.338	1.25422e-66	Res-like Mac	Ptp4a1
7.70982e-71	0.328048	0.452	0.314	1.41383e-66	Res-like Mac	Mrpl23
2.07737e-70	-0.299762	0.495	0.486	3.80948e-66	Res-like Mac	Chmp4b
2.59676e-70	-0.538778	0.292	0.325	4.76194e-66	Res-like Mac	Cyp4f18
4.72816e-70	-0.625632	0.653	0.731	8.67051e-66	Res-like Mac	Btg2
7.54123e-70	-0.321052	0.996	0.999	1.38291e-65	Res-like Mac	Malat1
6.61469e-69	0.406682	0.413	0.28	1.213e-64	Res-like Mac	Gm42418
8.29593e-69	-0.344068	0.499	0.508	1.52131e-64	Res-like Mac	Srp9
2.94833e-68	0.265597	0.454	0.32	5.40664e-64	Res-like Mac	Hmox1
5.40535e-68	-0.25055	0.922	0.9	9.91233e-64	Res-like Mac	Rplp2
7.42165e-68	0.303788	0.395	0.265	1.36098e-63	Res-like Mac	Akr1b3
1.75472e-67	-0.517721	0.519	0.555	3.2178e-63	Res-like Mac	Neat1
1.94249e-67	0.327994	0.433	0.3	3.56213e-63	Res-like Mac	Coro1b
1.1864e-66	0.377497	0.311	0.194	2.17561e-62	Res-like Mac	Blvra
1.23499e-66	-0.33818	0.487	0.479	2.26472e-62	Res-like Mac	Anp32a
1.29198e-66	-0.279669	0.415	0.289	2.36924e-62	Res-like Mac	Ccl4
3.65295e-65	-0.3807	0.463	0.48	6.69877e-61	Res-like Mac	Eif5
4.79279e-65	-0.402602	0.402	0.433	8.78902e-61	Res-like Mac	Mdh2
1.42411e-64	-0.284532	0.33	0.275	2.61154e-60	Res-like Mac	Basp1
1.54488e-64	0.29431	0.353	0.231	2.833e-60	Res-like Mac	Cuedc2
1.56528e-64	0.269005	0.545	0.409	2.87042e-60	Res-like Mac	Rtraf
1.68057e-64	0.271456	0.547	0.411	3.08183e-60	Res-like Mac	Scp2
3.36288e-64	0.309957	0.318	0.2	6.16685e-60	Res-like Mac	Mapk3
5.65754e-64	-0.39258	0.36	0.369	1.03748e-59	Res-like Mac	Bnip3l
2.44778e-63	-0.335499	0.419	0.41	4.48873e-59	Res-like Mac	Ncf2
2.55015e-63	0.259219	0.41	0.286	4.67647e-59	Res-like Mac	Cyb5a
8.88208e-63	0.333898	0.353	0.232	1.6288e-58	Res-like Mac	Snx6
4.44972e-62	0.786033	0.496	0.371	8.15989e-58	Res-like Mac	H2-Eb1
5.63347e-62	0.307592	0.303	0.189	1.03307e-57	Res-like Mac	Stard3nl
1.17655e-61	-0.394598	0.33	0.393	2.15755e-57	Res-like Mac	Cycs
1.43235e-61	0.302952	0.385	0.261	2.62664e-57	Res-like Mac	Tmed3
1.64625e-61	-0.337075	0.399	0.4	3.0189e-57	Res-like Mac	Ptpn1
2.13793e-61	0.337649	0.503	0.372	3.92053e-57	Res-like Mac	Ap2m1
3.24033e-61	0.357689	0.364	0.243	5.94211e-57	Res-like Mac	Slc39a1
3.70291e-61	-0.354905	0.732	0.746	6.7904e-57	Res-like Mac	Ly6e
5.13703e-61	0.306892	0.34	0.222	9.42029e-57	Res-like Mac	Pon2
5.18598e-61	-0.471126	0.3	0.351	9.51004e-57	Res-like Mac	Higd1a
1.17497e-60	-0.276067	0.565	0.586	2.15465e-56	Res-like Mac	Hnrnpa2b1
2.86829e-60	-0.376867	0.308	0.308	5.25987e-56	Res-like Mac	Arhgap45
5.5961e-60	-0.377141	0.437	0.461	1.02621e-55	Res-like Mac	Fus
7.06076e-60	-0.278351	0.439	0.427	1.2948e-55	Res-like Mac	Snrpg
1.16568e-58	0.341442	0.365	0.246	2.13763e-54	Res-like Mac	Lrp1
2.91726e-58	-0.298419	0.371	0.347	5.34967e-54	Res-like Mac	AB124611
5.32981e-58	-0.416569	0.263	0.339	9.7738e-54	Res-like Mac	Ywhaz
1.60294e-57	0.25561	0.348	0.233	2.93947e-53	Res-like Mac	Kdelr1
2.99066e-57	-0.301933	0.395	0.384	5.48428e-53	Res-like Mac	Ncf4
3.80885e-57	-0.336452	0.465	0.495	6.98468e-53	Res-like Mac	Tpm4
5.36517e-56	-0.343709	0.462	0.465	9.83866e-52	Res-like Mac	Arpp19
3.20675e-55	0.270217	0.361	0.246	5.88054e-51	Res-like Mac	Arl4c
6.6537e-55	0.301943	0.368	0.253	1.22016e-50	Res-like Mac	Prcp
7.55682e-55	0.261079	0.324	0.214	1.38577e-50	Res-like Mac	Atp6v1a
1.31143e-54	-0.346862	0.373	0.412	2.4049e-50	Res-like Mac	Sf3b6
2.79593e-54	-0.36361	0.306	0.329	5.12718e-50	Res-like Mac	Tax1bp1
9.91542e-54	-0.282276	0.385	0.364	1.81829e-49	Res-like Mac	Eif4a2
3.70417e-52	0.386927	0.306	0.201	6.79271e-48	Res-like Mac	Cd86
6.40299e-52	0.271613	0.556	0.435	1.17418e-47	Res-like Mac	Tuba1b
1.54973e-51	0.25634	0.313	0.208	2.84189e-47	Res-like Mac	Mef2a
1.74986e-51	0.328073	0.337	0.228	3.2089e-47	Res-like Mac	Fosb
2.1627e-51	-0.366809	0.287	0.329	3.96596e-47	Res-like Mac	Tmed5
4.37144e-51	0.358282	0.446	0.33	8.01635e-47	Res-like Mac	Fkbp2
6.3493e-51	-0.253898	0.457	0.45	1.16433e-46	Res-like Mac	Usmg5
1.04538e-50	0.274249	0.314	0.209	1.91702e-46	Res-like Mac	Mpp1
5.72438e-50	-0.25345	0.358	0.327	1.04974e-45	Res-like Mac	Timm10b
6.35981e-50	-0.25595	0.478	0.472	1.16626e-45	Res-like Mac	Fis1
3.77919e-49	0.344955	0.37	0.26	6.93028e-45	Res-like Mac	Rhob
4.53092e-49	0.281336	0.331	0.226	8.30881e-45	Res-like Mac	Sumo3
8.76706e-49	-0.255175	0.43	0.437	1.6077e-44	Res-like Mac	Vapa
5.35729e-48	-0.311437	0.337	0.348	9.8242e-44	Res-like Mac	Cript
6.14883e-48	-0.300241	0.359	0.378	1.12757e-43	Res-like Mac	Rbms1
6.17616e-48	-0.260943	0.429	0.416	1.13258e-43	Res-like Mac	Scand1
9.51223e-48	-0.337903	0.345	0.371	1.74435e-43	Res-like Mac	Ube2s
2.14532e-47	-0.274103	0.344	0.339	3.93409e-43	Res-like Mac	Mkrn1
2.98013e-47	0.258905	0.304	0.204	5.46496e-43	Res-like Mac	Mrpl28
2.18044e-46	0.272097	0.304	0.204	3.9985e-42	Res-like Mac	Anxa4
2.80407e-46	-0.257396	0.377	0.369	5.1421e-42	Res-like Mac	Mpc1
1.04178e-45	0.250863	0.394	0.287	1.91042e-41	Res-like Mac	Mdh1
2.42205e-45	-0.293752	0.325	0.343	4.44156e-41	Res-like Mac	H13
2.72618e-45	-0.333637	0.307	0.326	4.99927e-41	Res-like Mac	Syf2
1.69815e-44	-0.309216	0.322	0.324	3.11407e-40	Res-like Mac	Apbb1ip
2.51553e-44	0.261876	0.355	0.252	4.61298e-40	Res-like Mac	Rex1bd
4.37095e-44	-0.39046	0.292	0.334	8.01544e-40	Res-like Mac	Slc38a2
1.84457e-43	-0.28268	0.345	0.336	3.38258e-39	Res-like Mac	Pet100
2.3637e-43	-0.372096	0.282	0.321	4.33455e-39	Res-like Mac	Tuba1a
3.49014e-42	-0.26346	0.405	0.407	6.40022e-38	Res-like Mac	Trir
4.3357e-42	0.317746	0.55	0.441	7.9508e-38	Res-like Mac	Hspe1
1.11435e-41	-0.600758	0.321	0.343	2.0435e-37	Res-like Mac	Fn1
1.23778e-41	-0.264547	0.384	0.393	2.26984e-37	Res-like Mac	Tmem167
1.64724e-41	-0.303204	0.306	0.311	3.02071e-37	Res-like Mac	Clk1
6.90053e-40	-0.636047	0.677	0.714	1.26542e-35	Res-like Mac	Dusp1
5.77673e-39	-0.25835	0.3	0.306	1.05934e-34	Res-like Mac	Pdcd10
6.18942e-38	-0.291765	0.287	0.303	1.13502e-33	Res-like Mac	Sra1
8.26329e-38	-0.26655	0.313	0.314	1.51532e-33	Res-like Mac	Ptbp3
1.899e-37	-0.29707	0.351	0.38	3.48238e-33	Res-like Mac	Rbm8a
2.10718e-37	-0.262139	0.375	0.383	3.86414e-33	Res-like Mac	Rheb
9.84381e-37	-0.293123	0.316	0.337	1.80516e-32	Res-like Mac	Pafah1b1
2.77316e-36	-0.702279	0.617	0.64	5.08542e-32	Res-like Mac	Nfkbia
3.65784e-35	-0.291436	0.32	0.354	6.70774e-31	Res-like Mac	Tra2b
4.77544e-35	-0.3329	0.592	0.62	8.75721e-31	Res-like Mac	Ier5
6.22607e-35	-0.375211	0.383	0.411	1.14174e-30	Res-like Mac	Nr4a1
3.76904e-33	0.273376	0.376	0.285	6.91167e-29	Res-like Mac	Sdf2l1
2.40044e-17	0.286521	0.351	0.287	4.40192e-13	Res-like Mac	Klf4
4.95781e-07	0.57148	0.63	0.594	0.00909163	Res-like Mac	Hsp90aa1
0	6.97715	0.914	0.098	0	Granulocytes	S100a9
0	6.88471	0.929	0.159	0	Granulocytes	S100a8
0	5.85919	0.58	0.023	0	Granulocytes	Retnlg
0	5.01316	0.566	0.049	0	Granulocytes	G0s2
0	4.4094	0.35	0.015	0	Granulocytes	Gm5483
0	4.1215	0.637	0.103	0	Granulocytes	Ifitm1
0	3.86237	0.525	0.041	0	Granulocytes	Wfdc21
0	3.76195	0.625	0.057	0	Granulocytes	Il1r2
0	3.64602	0.462	0.035	0	Granulocytes	Lcn2
0	3.53138	0.599	0.098	0	Granulocytes	Slc7a11
0	3.50681	0.546	0.091	0	Granulocytes	Lrg1
0	3.46876	0.957	0.442	0	Granulocytes	Il1b
0	3.46224	0.815	0.393	0	Granulocytes	Cxcl2
0	3.44064	0.69	0.147	0	Granulocytes	Slpi
0	3.41835	0.478	0.04	0	Granulocytes	Hcar2
0	3.30842	0.578	0.076	0	Granulocytes	Pglyrp1
0	3.21512	0.508	0.029	0	Granulocytes	Hdc
0	3.17153	0.519	0.016	0	Granulocytes	Cxcr2
0	3.12426	0.523	0.031	0	Granulocytes	Mmp9
0	3.03136	0.557	0.088	0	Granulocytes	Csf3r
0	2.98512	0.301	0.009	0	Granulocytes	Stfa2l1
0	2.92897	0.698	0.261	0	Granulocytes	Egr1
0	2.85687	0.499	0.083	0	Granulocytes	Trem1
0	2.84579	0.529	0.124	0	Granulocytes	Mxd1
0	2.77843	0.659	0.214	0	Granulocytes	Hp
0	2.76528	0.844	0.541	0	Granulocytes	Msrb1
0	2.72306	0.388	0.016	0	Granulocytes	H2-Q10
0	2.59879	0.925	0.719	0	Granulocytes	S100a11
0	2.43845	0.659	0.478	0	Granulocytes	Cdk2ap2
0	2.43612	0.466	0.145	0	Granulocytes	Cd24a
0	2.42513	0.468	0.16	0	Granulocytes	Lmnb1
0	2.42148	0.442	0.239	0	Granulocytes	Osm
0	2.39522	0.636	0.471	0	Granulocytes	Ier3
0	2.35321	0.335	0.077	0	Granulocytes	Ptgs2
0	2.33589	0.326	0.211	0	Granulocytes	Ccl3
0	2.324	0.392	0.09	0	Granulocytes	2310001H17Rik
0	2.32106	0.403	0.12	0	Granulocytes	Slfn1
0	2.24672	0.938	0.784	0	Granulocytes	Srgn
0	2.24408	0.625	0.26	0	Granulocytes	Gsr
0	2.2395	0.534	0.283	0	Granulocytes	Grina
0	2.2172	0.894	0.666	0	Granulocytes	Dusp1
0	2.19255	0.321	0.045	0	Granulocytes	Arg2
0	2.10884	0.441	0.207	0	Granulocytes	Clec4e
0	2.10335	0.323	0.093	0	Granulocytes	Gadd45a
0	2.08493	0.553	0.294	0	Granulocytes	Clec4d
0	2.08092	0.374	0.127	0	Granulocytes	Cd300lf
0	2.07669	0.872	0.675	0	Granulocytes	Btg2
0	2.07144	0.679	0.624	0	Granulocytes	Nfkbia
0	2.05086	0.373	0.165	0	Granulocytes	Tnfaip2
0	2.04696	0.883	0.666	0	Granulocytes	Cebpb
0	2.04218	0.509	0.267	0	Granulocytes	Ccr1
0	2.01468	0.323	0.144	0	Granulocytes	Igfbp6
0	1.99442	0.348	0.159	0	Granulocytes	Il1rn
0	1.98365	0.524	0.364	0	Granulocytes	Marcksl1
0	1.97207	0.398	0.229	0	Granulocytes	2810474O19Rik
0	1.97152	0.382	0.146	0	Granulocytes	Mcemp1
0	1.94876	0.395	0.209	0	Granulocytes	Trib1
0	1.93613	0.366	0.132	0	Granulocytes	AA467197
0	1.91338	0.758	0.551	0	Granulocytes	Ier2
0	1.89809	0.411	0.228	0	Granulocytes	Cebpd
0	1.8762	0.583	0.414	0	Granulocytes	Cd9
0	1.83644	0.413	0.224	0	Granulocytes	Samsn1
0	1.80555	0.322	0.132	0	Granulocytes	Cd33
0	1.79054	0.597	0.505	0	Granulocytes	Mcl1
0	1.76682	0.506	0.351	0	Granulocytes	Hmgb2
0	1.71834	0.684	0.564	0	Granulocytes	Gmfg
0	1.71264	0.521	0.402	0	Granulocytes	Vasp
0	1.70782	0.939	0.825	0	Granulocytes	Junb
0	1.70334	0.412	0.265	0	Granulocytes	Pilra
0	1.69203	0.385	0.228	0	Granulocytes	Slc16a3
0	1.6724	0.374	0.26	0	Granulocytes	Plaur
0	1.665	0.697	0.554	0	Granulocytes	Zfp36
0	1.64424	0.359	0.225	0	Granulocytes	Csrnp1
0	1.64391	0.673	0.628	0	Granulocytes	Map1lc3b
0	1.62998	0.654	0.572	0	Granulocytes	Pnrc1
0	1.58367	0.615	0.547	0	Granulocytes	Pim1
0	1.56497	0.752	0.55	0	Granulocytes	Klf2
0	1.54983	0.302	0.172	0	Granulocytes	Ets2
0	1.51159	0.671	0.752	0	Granulocytes	Wfdc17
0	1.50466	0.335	0.244	0	Granulocytes	Fosl2
0	1.48293	0.591	0.534	0	Granulocytes	Neat1
0	1.46693	0.881	0.79	0	Granulocytes	Btg1
0	1.46491	0.423	0.378	0	Granulocytes	Rnf149
0	1.41465	0.97	0.95	0	Granulocytes	Eif1
0	1.41249	0.468	0.402	0	Granulocytes	Cd44
0	1.40547	0.526	0.508	0	Granulocytes	Slfn2
0	1.40416	0.497	0.47	0	Granulocytes	Selplg
0	1.39306	0.642	0.605	0	Granulocytes	Ier5
0	1.38513	0.788	0.719	0	Granulocytes	Alox5ap
0	1.38312	0.611	0.619	0	Granulocytes	Taldo1
0	1.35713	0.632	0.635	0	Granulocytes	Txn1
0	1.34699	0.834	0.783	0	Granulocytes	Ifitm2
0	1.34293	0.315	0.22	0	Granulocytes	Hcst
0	1.32357	0.361	0.286	0	Granulocytes	Ppp1r15a
0	1.31806	0.443	0.453	0	Granulocytes	Plek
0	1.31665	0.732	0.675	0	Granulocytes	Prdx5
0	1.30556	0.344	0.277	0	Granulocytes	Gda
0	1.30211	0.435	0.362	0	Granulocytes	Stk17b
0	1.29735	0.537	0.563	0	Granulocytes	Mrpl33
0	1.2607	0.982	0.854	0	Granulocytes	Tyrobp
0	1.24502	0.434	0.439	0	Granulocytes	Ube2b
0	1.24377	0.36	0.353	0	Granulocytes	Snx20
0	1.24361	0.82	0.743	0	Granulocytes	Fos
0	1.23215	0.627	0.592	0	Granulocytes	Lst1
0	1.20872	0.305	0.296	0	Granulocytes	Atg3
0	1.20537	0.37	0.383	0	Granulocytes	Adipor1
0	1.20008	0.644	0.664	0	Granulocytes	Rac2
0	1.19756	0.36	0.381	0	Granulocytes	Cox17
0	1.17424	0.926	0.894	0	Granulocytes	Cd52
0	1.15752	0.307	0.329	0	Granulocytes	Xbp1
0	1.15212	0.313	0.308	0	Granulocytes	Zyx
0	1.15169	0.608	0.534	0	Granulocytes	C5ar1
0	1.15163	0.331	0.295	0	Granulocytes	Gm26740
0	1.14821	0.493	0.476	0	Granulocytes	Ypel3
0	1.14429	0.257	0.3	0	Granulocytes	Basp1
0	1.14331	0.326	0.312	0	Granulocytes	Cyp4f18
0	1.1376	0.317	0.287	0	Granulocytes	Emilin2
0	1.13136	0.85	0.794	0	Granulocytes	Fxyd5
0	1.12172	0.318	0.33	0	Granulocytes	Snap23
0	1.09714	0.429	0.484	0	Granulocytes	Gpsm3
0	1.06643	0.399	0.454	0	Granulocytes	Supt4a
0	1.05733	0.4	0.443	0	Granulocytes	Card19
0	1.05143	0.574	0.651	0	Granulocytes	Ostf1
0	1.02938	0.465	0.559	0	Granulocytes	Prr13
0	1.02015	0.288	0.332	0	Granulocytes	Fam32a
0	1.01634	0.945	0.951	0	Granulocytes	H3f3b
0	1.00127	0.328	0.364	0	Granulocytes	Lilr4b
0	0.999179	0.506	0.592	0	Granulocytes	Tpd52
0	0.989408	0.334	0.4	0	Granulocytes	Picalm
0	0.978989	0.554	0.644	0	Granulocytes	Spi1
0	0.977959	0.604	0.685	0	Granulocytes	Atp6v1g1
0	0.967354	0.999	0.997	0	Granulocytes	Malat1
0	0.960753	0.603	0.683	0	Granulocytes	Lcp1
0	0.939696	0.276	0.31	0	Granulocytes	Atf4
0	0.921017	0.277	0.332	0	Granulocytes	Ptp4a1
0	0.92007	0.382	0.475	0	Granulocytes	Bcl2a1b
0	0.918044	0.473	0.519	0	Granulocytes	Klf6
0	0.907665	0.26	0.304	0	Granulocytes	Kctd12
0	0.887685	0.419	0.523	0	Granulocytes	Litaf
0	0.874921	0.366	0.437	0	Granulocytes	Prdx6
0	0.862343	0.32	0.424	0	Granulocytes	Eif4ebp1
0	0.857247	0.377	0.472	0	Granulocytes	Srsf5
0	0.856461	0.396	0.504	0	Granulocytes	Ptprc
0	0.855746	0.254	0.31	0	Granulocytes	Tnfrsf1a
0	0.843703	0.331	0.428	0	Granulocytes	Ncf2
0	0.82548	0.378	0.548	0	Granulocytes	Mif
0	0.801396	0.336	0.413	0	Granulocytes	Pla2g7
0	0.798822	0.236	0.33	0	Granulocytes	Vmp1
0	0.798307	0.278	0.369	0	Granulocytes	AB124611
0	0.765975	0.619	0.713	0	Granulocytes	Gsn
0	0.756932	0.239	0.355	0	Granulocytes	Timm10b
0	0.754791	0.321	0.456	0	Granulocytes	Anxa1
0	0.752213	0.383	0.522	0	Granulocytes	Myl12b
0	0.75211	0.29	0.415	0	Granulocytes	1810058I24Rik
0	0.752019	0.362	0.474	0	Granulocytes	Marcks
0	0.744543	0.274	0.365	0	Granulocytes	Cd300a
0	0.744028	0.652	0.783	0	Granulocytes	Ddx5
0	0.739629	0.39	0.521	0	Granulocytes	Rabac1
0	0.739537	0.746	0.815	0	Granulocytes	Gabarap
0	0.73731	0.321	0.462	0	Granulocytes	1810037I17Rik
0	0.730821	0.776	0.856	0	Granulocytes	Ubc
0	0.729006	0.298	0.393	0	Granulocytes	Ccnl1
0	0.727836	0.418	0.565	0	Granulocytes	H2afj
0	0.727277	0.309	0.414	0	Granulocytes	Nfe2l2
0	0.715495	0.241	0.357	0	Granulocytes	Pet100
0	0.702503	0.395	0.546	0	Granulocytes	Rgs2
0	0.694999	0.522	0.669	0	Granulocytes	Vamp8
0	0.690831	0.323	0.435	0	Granulocytes	Zfp36l2
0	0.677567	0.265	0.384	0	Granulocytes	Bnip3l
0	0.668324	0.319	0.49	0	Granulocytes	Arpp19
0	0.667227	0.354	0.505	0	Granulocytes	Anp32a
0	0.664864	0.463	0.621	0	Granulocytes	Serp1
0	0.662306	0.262	0.375	0	Granulocytes	Rhog
0	0.655032	0.234	0.34	0	Granulocytes	Apbb1ip
0	0.653927	0.652	0.785	0	Granulocytes	Gng5
0	0.636811	0.273	0.409	0	Granulocytes	Ncf4
0	0.632911	0.211	0.302	0	Granulocytes	Ppp1r18
0	0.617162	0.296	0.453	0	Granulocytes	Skap2
0	0.614858	0.337	0.472	0	Granulocytes	Samhd1
0	0.613007	0.3	0.428	0	Granulocytes	Zfand5
0	0.563647	0.599	0.731	0	Granulocytes	Sat1
0	0.559982	0.258	0.408	0	Granulocytes	Ssu72
0	0.557714	0.654	0.825	0	Granulocytes	Cox8a
0	0.556161	0.253	0.411	0	Granulocytes	Pirb
0	0.553058	0.2	0.306	0	Granulocytes	Ubald2
0	0.541727	0.477	0.691	0	Granulocytes	Ubl5
0	0.541612	0.652	0.793	0	Granulocytes	Sem1
0	0.540376	0.212	0.332	0	Granulocytes	Ptbp3
0	0.537303	0.275	0.447	0	Granulocytes	Scand1
0	0.536487	0.227	0.366	0	Granulocytes	Cript
0	0.535098	0.427	0.649	0	Granulocytes	Selenok
0	0.530586	0.455	0.699	0	Granulocytes	D8Ertd738e
0	0.530165	0.312	0.469	0	Granulocytes	Vsir
0	0.521124	0.537	0.734	0	Granulocytes	Tmbim6
0	0.518632	0.626	0.81	0	Granulocytes	Rsrp1
0	0.516685	0.24	0.411	0	Granulocytes	Vps28
0	0.513584	0.323	0.541	0	Granulocytes	Ost4
0	0.507915	0.354	0.566	0	Granulocytes	Psenen
0	0.503068	0.21	0.338	0	Granulocytes	Pgd
0	0.499239	0.212	0.364	0	Granulocytes	Mkrn1
0	0.498825	0.325	0.542	0	Granulocytes	Rab7
0	0.483676	0.196	0.313	0	Granulocytes	Tprgl
0	0.480858	0.588	0.781	0	Granulocytes	Cd53
0	0.476453	0.459	0.669	0	Granulocytes	Rac1
0	0.475572	0.189	0.36	0	Granulocytes	Higd1a
0	0.46707	0.204	0.341	0	Granulocytes	Syf2
0	0.455991	0.249	0.394	0	Granulocytes	Rbms1
0	0.453917	0.299	0.491	0	Granulocytes	Ptpn6
0	0.453586	0.196	0.328	0	Granulocytes	Arrb2
0	0.433245	0.309	0.504	0	Granulocytes	Eif5
0	0.431384	0.24	0.456	0	Granulocytes	Mdh2
0	0.428465	0.226	0.383	0	Granulocytes	Gabarapl2
0	0.419868	0.308	0.529	0	Granulocytes	Dazap2
0	0.402526	0.483	0.706	0	Granulocytes	Gpx4
0	0.401774	0.264	0.461	0	Granulocytes	Rab2a
0	0.394096	0.283	0.519	0	Granulocytes	Gngt2
0	0.385552	0.249	0.454	0	Granulocytes	Atp6v1e1
0	0.374317	0.489	0.726	0	Granulocytes	Ube2d3
0	0.370043	0.599	0.805	0	Granulocytes	Arpc3
0	0.368904	0.166	0.322	0	Granulocytes	Sra1
0	0.366694	0.356	0.608	0	Granulocytes	Cd47
0	0.361146	0.244	0.441	0	Granulocytes	Rab11a
0	0.354804	0.289	0.544	0	Granulocytes	Srp9
0	0.352757	0.193	0.345	0	Granulocytes	Tax1bp1
0	0.347739	0.335	0.564	0	Granulocytes	Iqgap1
0	0.332538	0.316	0.547	0	Granulocytes	Ccdc12
0	0.331001	0.257	0.474	0	Granulocytes	Hcls1
0	0.32738	0.189	0.355	0	Granulocytes	Pafah1b1
0	0.324148	0.449	0.711	0	Granulocytes	Elob
0	0.324043	0.274	0.485	0	Granulocytes	Fus
0	0.319707	0.29	0.525	0	Granulocytes	Chmp4b
0	0.314163	0.312	0.562	0	Granulocytes	Chmp2a
0	0.314025	0.239	0.477	0	Granulocytes	Ier3ip1
0	0.313216	0.185	0.359	0	Granulocytes	Rtn3
0	0.309665	0.208	0.405	0	Granulocytes	Celf2
0	0.306068	0.184	0.377	0	Granulocytes	Crlf2
0	0.303585	0.198	0.393	0	Granulocytes	Iscu
0	0.300914	0.207	0.423	0	Granulocytes	Eloc
0	0.28901	0.247	0.461	0	Granulocytes	Itgb2
0	0.286999	0.149	0.318	0	Granulocytes	Znhit1
0	0.281332	0.376	0.634	0	Granulocytes	Msn
0	0.277708	0.177	0.365	0	Granulocytes	Cnih4
0	0.275308	0.198	0.403	0	Granulocytes	Mpc1
0	0.275205	0.452	0.716	0	Granulocytes	Gnb2
0	0.272336	0.156	0.331	0	Granulocytes	Tmbim4
0	0.268462	0.219	0.44	0	Granulocytes	Trir
0	0.261382	0.195	0.414	0	Granulocytes	Rheb
0	0.259303	0.564	0.789	0	Granulocytes	Calm2
0	0.255026	0.292	0.542	0	Granulocytes	Tmem59
0	0.252863	0.215	0.41	0	Granulocytes	Ppp4c
0	0.250438	0.261	0.513	0	Granulocytes	Fis1
0	-0.251505	0.084	0.351	0	Granulocytes	Polr2f
0	-0.252167	0.128	0.411	0	Granulocytes	Atp6v0d1
0	-0.253089	0.152	0.452	0	Granulocytes	Tln1
0	-0.254806	0.098	0.37	0	Granulocytes	Rsu1
0	-0.255293	0.258	0.641	0	Granulocytes	2010107E04Rik
0	-0.256534	0.089	0.345	0	Granulocytes	Spg21
0	-0.258977	0.113	0.411	0	Granulocytes	Ndufb4
0	-0.259321	0.167	0.499	0	Granulocytes	Psmb5
0	-0.259797	0.112	0.382	0	Granulocytes	Snrpd3
0	-0.262896	0.124	0.436	0	Granulocytes	Ndufs6
0	-0.272548	0.108	0.393	0	Granulocytes	Mrpl54
0	-0.272805	0.121	0.406	0	Granulocytes	Ubl3
0	-0.279869	0.07	0.316	0	Granulocytes	AI413582
0	-0.28202	0.318	0.698	0	Granulocytes	Hnrnpf
0	-0.285105	0.083	0.331	0	Granulocytes	Mlf2
0	-0.285705	0.343	0.741	0	Granulocytes	Rbm39
0	-0.286612	0.168	0.54	0	Granulocytes	Dynlrb1
0	-0.287287	0.164	0.498	0	Granulocytes	Cope
0	-0.293511	0.122	0.413	0	Granulocytes	Fuca1
0	-0.295385	0.153	0.477	0	Granulocytes	Use1
0	-0.295495	0.108	0.404	0	Granulocytes	Map2k2
0	-0.298075	0.211	0.6	0	Granulocytes	Uqcr11
0	-0.299713	0.271	0.635	0	Granulocytes	Hnrnpa2b1
0	-0.31448	0.12	0.402	0	Granulocytes	Pold4
0	-0.315342	0.139	0.468	0	Granulocytes	Ube2n
0	-0.316679	0.211	0.575	0	Granulocytes	Lamp2
0	-0.31865	0.127	0.444	0	Granulocytes	Tmem234
0	-0.32134	0.109	0.392	0	Granulocytes	Fkbp8
0	-0.325575	0.187	0.544	0	Granulocytes	Cnbp
0	-0.333639	0.12	0.454	0	Granulocytes	2410015M20Rik
0	-0.335143	0.125	0.465	0	Granulocytes	Swi5
0	-0.33617	0.196	0.56	0	Granulocytes	Arpc4
0	-0.336606	0.117	0.428	0	Granulocytes	Snu13
0	-0.34083	0.163	0.499	0	Granulocytes	Cyth4
0	-0.342052	0.083	0.36	0	Granulocytes	Etfb
0	-0.346609	0.097	0.386	0	Granulocytes	Anapc13
0	-0.351612	0.114	0.411	0	Granulocytes	Tm6sf1
0	-0.352296	0.121	0.433	0	Granulocytes	Wdr1
0	-0.355649	0.39	0.769	0	Granulocytes	Actr3
0	-0.35673	0.079	0.354	0	Granulocytes	Cwc15
0	-0.358231	0.314	0.704	0	Granulocytes	Capza2
0	-0.35843	0.22	0.628	0	Granulocytes	Edf1
0	-0.362625	0.071	0.33	0	Granulocytes	Dpm3
0	-0.362854	0.138	0.481	0	Granulocytes	Tkt
0	-0.363905	0.131	0.441	0	Granulocytes	Tapbp
0	-0.369996	0.139	0.477	0	Granulocytes	Lamtor1
0	-0.371318	0.079	0.359	0	Granulocytes	Rnpep
0	-0.375629	0.206	0.569	0	Granulocytes	Ywhah
0	-0.378721	0.155	0.513	0	Granulocytes	Rab14
0	-0.379629	0.088	0.381	0	Granulocytes	Psmb7
0	-0.382326	0.19	0.581	0	Granulocytes	Ndufa6
0	-0.385313	0.086	0.387	0	Granulocytes	Cuta
0	-0.386485	0.074	0.35	0	Granulocytes	Eif4h
0	-0.386823	0.183	0.534	0	Granulocytes	Pitpna
0	-0.388896	0.13	0.485	0	Granulocytes	Ndufb11
0	-0.389272	0.105	0.405	0	Granulocytes	Vps29
0	-0.394305	0.079	0.364	0	Granulocytes	Pdcd5
0	-0.399354	0.102	0.396	0	Granulocytes	Bzw1
0	-0.400564	0.201	0.597	0	Granulocytes	Tmed10
0	-0.401136	0.151	0.508	0	Granulocytes	S100a13
0	-0.40196	0.131	0.481	0	Granulocytes	Ndufv3
0	-0.40351	0.176	0.525	0	Granulocytes	Srsf3
0	-0.403556	0.169	0.552	0	Granulocytes	Psmb3
0	-0.403887	0.077	0.362	0	Granulocytes	Ssb
0	-0.404199	0.196	0.543	0	Granulocytes	Srsf2
0	-0.405785	0.208	0.581	0	Granulocytes	Snx3
0	-0.4113	0.157	0.47	0	Granulocytes	App
0	-0.411329	0.074	0.354	0	Granulocytes	Ndufv2
0	-0.411754	0.298	0.687	0	Granulocytes	Rbm3
0	-0.412741	0.283	0.692	0	Granulocytes	Pabpc1
0	-0.413297	0.086	0.388	0	Granulocytes	Bcap31
0	-0.416798	0.147	0.525	0	Granulocytes	Psma1
0	-0.4178	0.134	0.475	0	Granulocytes	Ywhab
0	-0.422622	0.19	0.561	0	Granulocytes	Rtn4
0	-0.42329	0.132	0.488	0	Granulocytes	Eif2s2
0	-0.424965	0.211	0.606	0	Granulocytes	Arl6ip1
0	-0.425434	0.161	0.551	0	Granulocytes	Cops9
0	-0.425769	0.149	0.535	0	Granulocytes	Atp5k
0	-0.429081	0.063	0.34	0	Granulocytes	Emc7
0	-0.429455	0.058	0.336	0	Granulocytes	Mrpl42
0	-0.429522	0.227	0.634	0	Granulocytes	Atp5f1
0	-0.434542	0.295	0.739	0	Granulocytes	Cox6c
0	-0.43534	0.162	0.551	0	Granulocytes	Psma2
0	-0.440835	0.065	0.349	0	Granulocytes	Ndufs2
0	-0.446687	0.178	0.526	0	Granulocytes	Metrnl
0	-0.448186	0.059	0.331	0	Granulocytes	Tmco1
0	-0.449124	0.063	0.34	0	Granulocytes	Tm2d2
0	-0.450012	0.069	0.357	0	Granulocytes	Ndufb2
0	-0.451111	0.131	0.491	0	Granulocytes	Vdac2
0	-0.451445	0.077	0.386	0	Granulocytes	Trappc2l
0	-0.453931	0.087	0.381	0	Granulocytes	Sec11a
0	-0.455268	0.254	0.704	0	Granulocytes	Atp5j2
0	-0.456824	0.327	0.774	0	Granulocytes	Sec61g
0	-0.457028	0.094	0.413	0	Granulocytes	Romo1
0	-0.458148	0.171	0.55	0	Granulocytes	Atp2b1
0	-0.458442	0.167	0.511	0	Granulocytes	Ifngr1
0	-0.460577	0.147	0.52	0	Granulocytes	Psme2
0	-0.46293	0.153	0.499	0	Granulocytes	Smim14
0	-0.464816	0.09	0.424	0	Granulocytes	Mrps14
0	-0.465152	0.074	0.36	0	Granulocytes	Uqcc2
0	-0.467398	0.079	0.362	0	Granulocytes	Sfr1
0	-0.468654	0.197	0.588	0	Granulocytes	Rap1a
0	-0.471697	0.117	0.486	0	Granulocytes	Lamtor5
0	-0.472037	0.106	0.435	0	Granulocytes	Psma6
0	-0.473998	0.094	0.415	0	Granulocytes	Mrpl30
0	-0.477942	0.092	0.384	0	Granulocytes	Tram1
0	-0.481031	0.147	0.519	0	Granulocytes	Gm10076
0	-0.484422	0.16	0.519	0	Granulocytes	Slc3a2
0	-0.486287	0.125	0.479	0	Granulocytes	Anp32b
0	-0.489865	0.065	0.348	0	Granulocytes	Txn2
0	-0.490506	0.102	0.411	0	Granulocytes	Wnk1
0	-0.490796	0.075	0.38	0	Granulocytes	St13
0	-0.493184	0.074	0.358	0	Granulocytes	Hmox2
0	-0.49322	0.131	0.519	0	Granulocytes	Park7
0	-0.496625	0.052	0.329	0	Granulocytes	Rex1bd
0	-0.501566	0.236	0.672	0	Granulocytes	Sumo2
0	-0.501626	0.154	0.563	0	Granulocytes	Cox7b
0	-0.502536	0.118	0.469	0	Granulocytes	Zfp706
0	-0.504077	0.24	0.678	0	Granulocytes	Slc25a3
0	-0.504891	0.25	0.695	0	Granulocytes	Ppp1ca
0	-0.504908	0.13	0.507	0	Granulocytes	Krtcap2
0	-0.505112	0.117	0.482	0	Granulocytes	Ndufb10
0	-0.506988	0.115	0.466	0	Granulocytes	Cmpk1
0	-0.507634	0.403	0.818	0	Granulocytes	Laptm5
0	-0.508863	0.069	0.376	0	Granulocytes	Cenpx
0	-0.514299	0.12	0.499	0	Granulocytes	Nop10
0	-0.517995	0.332	0.784	0	Granulocytes	Uqcrh
0	-0.520036	0.079	0.386	0	Granulocytes	Glud1
0	-0.522908	0.153	0.546	0	Granulocytes	Psma3
0	-0.523959	0.06	0.337	0	Granulocytes	Ndufab1
0	-0.524321	0.132	0.499	0	Granulocytes	Gnb1
0	-0.5245	0.093	0.434	0	Granulocytes	Psmb4
0	-0.526017	0.106	0.442	0	Granulocytes	Canx
0	-0.528055	0.099	0.457	0	Granulocytes	Snrpd2
0	-0.530456	0.152	0.552	0	Granulocytes	Tmed9
0	-0.53251	0.051	0.332	0	Granulocytes	Dnajc15
0	-0.535876	0.101	0.441	0	Granulocytes	Hprt
0	-0.537705	0.172	0.56	0	Granulocytes	Tgfb1
0	-0.539575	0.101	0.421	0	Granulocytes	Cycs
0	-0.540398	0.517	0.885	0	Granulocytes	Cox4i1
0	-0.544655	0.082	0.423	0	Granulocytes	Fam105a
0	-0.545162	0.166	0.587	0	Granulocytes	Snrpb
0	-0.545844	0.062	0.367	0	Granulocytes	Psma5
0	-0.545968	0.083	0.417	0	Granulocytes	Cdc37
0	-0.546494	0.176	0.599	0	Granulocytes	Jpt1
0	-0.546516	0.159	0.552	0	Granulocytes	Ap2s1
0	-0.546995	0.074	0.373	0	Granulocytes	Cyb5a
0	-0.548246	0.083	0.419	0	Granulocytes	Ndufc1
0	-0.548794	0.099	0.411	0	Granulocytes	Clec12a
0	-0.550083	0.077	0.374	0	Granulocytes	Itgb1
0	-0.550429	0.12	0.432	0	Granulocytes	Clec4a2
0	-0.551227	0.142	0.534	0	Granulocytes	Fkbp1a
0	-0.555067	0.143	0.526	0	Granulocytes	Esd
0	-0.557522	0.124	0.524	0	Granulocytes	Snrpe
0	-0.558882	0.074	0.375	0	Granulocytes	Emg1
0	-0.562215	0.11	0.477	0	Granulocytes	Sdhb
0	-0.564183	0.075	0.39	0	Granulocytes	Tbcb
0	-0.564517	0.138	0.528	0	Granulocytes	Spcs1
0	-0.567196	0.066	0.376	0	Granulocytes	Ndufa12
0	-0.570685	0.064	0.366	0	Granulocytes	Psmc3
0	-0.575174	0.141	0.548	0	Granulocytes	Psmb2
0	-0.57749	0.078	0.388	0	Granulocytes	Ssr2
0	-0.579244	0.072	0.379	0	Granulocytes	Cct7
0	-0.580331	0.123	0.517	0	Granulocytes	Scp2
0	-0.584833	0.148	0.533	0	Granulocytes	Ncl
0	-0.585149	0.219	0.681	0	Granulocytes	Rps27l
0	-0.590479	0.05	0.336	0	Granulocytes	Rexo2
0	-0.596064	0.062	0.358	0	Granulocytes	0610012G03Rik
0	-0.597105	0.144	0.518	0	Granulocytes	Fyb
0	-0.598677	0.079	0.381	0	Granulocytes	Ptms
0	-0.601746	0.054	0.347	0	Granulocytes	Eif3c
0	-0.603189	0.06	0.363	0	Granulocytes	Tpr
0	-0.604305	0.056	0.368	0	Granulocytes	Necap2
0	-0.610362	0.051	0.344	0	Granulocytes	Ergic3
0	-0.614952	0.226	0.662	0	Granulocytes	Cox5a
0	-0.620924	0.21	0.657	0	Granulocytes	Psmb8
0	-0.623698	0.083	0.422	0	Granulocytes	Eif5b
0	-0.626164	0.051	0.344	0	Granulocytes	Wdr83os
0	-0.627365	0.079	0.437	0	Granulocytes	Uqcrc1
0	-0.629335	0.064	0.39	0	Granulocytes	Phb2
0	-0.630725	0.078	0.424	0	Granulocytes	Lsm4
0	-0.632283	0.081	0.428	0	Granulocytes	Bola2
0	-0.632824	0.261	0.751	0	Granulocytes	Cox7c
0	-0.633697	0.064	0.394	0	Granulocytes	Vdac3
0	-0.638892	0.571	0.898	0	Granulocytes	Calm1
0	-0.639786	0.043	0.339	0	Granulocytes	Slirp
0	-0.641853	0.189	0.631	0	Granulocytes	Smdt1
0	-0.651562	0.036	0.321	0	Granulocytes	Ndufa5
0	-0.653211	0.084	0.413	0	Granulocytes	Set
0	-0.66	0.124	0.558	0	Granulocytes	Ndufb8
0	-0.660056	0.095	0.453	0	Granulocytes	Ptp4a2
0	-0.661352	0.093	0.455	0	Granulocytes	Evi2a
0	-0.662067	0.094	0.479	0	Granulocytes	Timm13
0	-0.662438	0.087	0.448	0	Granulocytes	Pebp1
0	-0.663036	0.067	0.395	0	Granulocytes	Coro1b
0	-0.663687	0.059	0.371	0	Granulocytes	2610001J05Rik
0	-0.663853	0.117	0.512	0	Granulocytes	Psmd8
0	-0.665002	0.097	0.476	0	Granulocytes	Psma4
0	-0.668605	0.081	0.42	0	Granulocytes	Atp1a1
0	-0.668703	0.072	0.407	0	Granulocytes	Cct8
0	-0.670287	0.058	0.369	0	Granulocytes	Ddost
0	-0.672598	0.098	0.466	0	Granulocytes	Arl6ip5
0	-0.674611	0.166	0.627	0	Granulocytes	Dad1
0	-0.675202	0.178	0.641	0	Granulocytes	Pomp
0	-0.675922	0.117	0.487	0	Granulocytes	Man2b1
0	-0.677033	0.126	0.54	0	Granulocytes	Tomm20
0	-0.680567	0.1	0.491	0	Granulocytes	Snrpg
0	-0.688362	0.246	0.722	0	Granulocytes	Atp5b
0	-0.692008	0.176	0.603	0	Granulocytes	Atpif1
0	-0.692385	0.071	0.417	0	Granulocytes	Uqcrfs1
0	-0.692696	0.106	0.472	0	Granulocytes	Ap2m1
0	-0.695142	0.181	0.602	0	Granulocytes	Hsp90b1
0	-0.702201	0.054	0.389	0	Granulocytes	Ndufs8
0	-0.702891	0.033	0.328	0	Granulocytes	Glrx3
0	-0.705061	0.057	0.395	0	Granulocytes	M6pr
0	-0.708449	0.16	0.604	0	Granulocytes	Ssr4
0	-0.710391	0.205	0.661	0	Granulocytes	Psma7
0	-0.712067	0.058	0.393	0	Granulocytes	Glmp
0	-0.712417	0.088	0.488	0	Granulocytes	Ndufb5
0	-0.714552	0.12	0.531	0	Granulocytes	Psme1
0	-0.715014	0.15	0.576	0	Granulocytes	Hnrnpa3
0	-0.71609	0.124	0.499	0	Granulocytes	Mpeg1
0	-0.720556	0.259	0.755	0	Granulocytes	Atp5h
0	-0.723755	0.098	0.493	0	Granulocytes	Txndc17
0	-0.72388	0.298	0.716	0	Granulocytes	Ifi27l2a
0	-0.731676	0.159	0.607	0	Granulocytes	Laptm4a
0	-0.733626	0.183	0.644	0	Granulocytes	Ywhae
0	-0.734117	0.102	0.535	0	Granulocytes	Atp5o.1
0	-0.735219	0.73	0.967	0	Granulocytes	Tpt1
0	-0.738352	0.08	0.447	0	Granulocytes	Ywhaq
0	-0.746049	0.131	0.552	0	Granulocytes	Bax
0	-0.746356	0.126	0.506	0	Granulocytes	Rnh1
0	-0.747211	0.1	0.479	0	Granulocytes	Aldh2
0	-0.749726	0.065	0.423	0	Granulocytes	Rpn2
0	-0.750425	0.869	0.974	0	Granulocytes	Rpl41
0	-0.75333	0.079	0.428	0	Granulocytes	H2afy
0	-0.753585	0.182	0.647	0	Granulocytes	Arhgdia
0	-0.759761	0.05	0.388	0	Granulocytes	Nsa2
0	-0.762926	0.061	0.418	0	Granulocytes	Psmb10
0	-0.766485	0.07	0.424	0	Granulocytes	Nap1l1
0	-0.771022	0.037	0.338	0	Granulocytes	Tcp1
0	-0.771935	0.188	0.664	0	Granulocytes	Ptpn18
0	-0.776387	0.166	0.643	0	Granulocytes	Atp5d
0	-0.7772	0.65	0.954	0	Granulocytes	Rplp2
0	-0.777907	0.321	0.77	0	Granulocytes	Clta
0	-0.779678	0.142	0.607	0	Granulocytes	Selenof
0	-0.781829	0.332	0.816	0	Granulocytes	Btf3
0	-0.788965	0.06	0.401	0	Granulocytes	Itm2c
0	-0.791648	0.134	0.596	0	Granulocytes	Eef1d
0	-0.792826	0.131	0.546	0	Granulocytes	Rrbp1
0	-0.793897	0.074	0.459	0	Granulocytes	Pgls
0	-0.795687	0.078	0.43	0	Granulocytes	mt-Nd3
0	-0.797323	0.404	0.802	0	Granulocytes	Ly6e
0	-0.79912	0.132	0.578	0	Granulocytes	Psmb6
0	-0.800293	0.761	0.973	0	Granulocytes	Rps27a
0	-0.801118	0.069	0.437	0	Granulocytes	Vcp
0	-0.803076	0.801	0.983	0	Granulocytes	B2m
0	-0.803659	0.28	0.759	0	Granulocytes	Shisa5
0	-0.807625	0.026	0.321	0	Granulocytes	Comt
0	-0.80911	0.079	0.453	0	Granulocytes	Hnrnpa1
0	-0.810759	0.125	0.553	0	Granulocytes	Ran
0	-0.811346	0.7	0.956	0	Granulocytes	Rpl37
0	-0.812621	0.168	0.668	0	Granulocytes	Psmb1
0	-0.814297	0.14	0.615	0	Granulocytes	Atp5c1
0	-0.814461	0.058	0.434	0	Granulocytes	Ndufa11
0	-0.814887	0.133	0.524	0	Granulocytes	Pdia6
0	-0.814933	0.221	0.692	0	Granulocytes	Cox7a2l
0	-0.825065	0.145	0.611	0	Granulocytes	Rpl36al
0	-0.828855	0.225	0.69	0	Granulocytes	Ucp2
0	-0.831543	0.593	0.948	0	Granulocytes	Rps25
0	-0.835118	0.044	0.37	0	Granulocytes	Slc25a4
0	-0.838646	0.045	0.357	0	Granulocytes	Aplp2
0	-0.842199	0.075	0.482	0	Granulocytes	Cct5
0	-0.84255	0.089	0.495	0	Granulocytes	Asah1
0	-0.845518	0.064	0.394	0	Granulocytes	Mbnl1
0	-0.847002	0.379	0.852	0	Granulocytes	H2-K1
0	-0.850427	0.04	0.386	0	Granulocytes	Metap2
0	-0.853947	0.058	0.4	0	Granulocytes	mt-Nd5
0	-0.85563	0.163	0.644	0	Granulocytes	Capns1
0	-0.859182	0.084	0.481	0	Granulocytes	Fam96a
0	-0.870381	0.154	0.635	0	Granulocytes	Erp29
0	-0.870815	0.065	0.45	0	Granulocytes	Eif3m
0	-0.871646	0.114	0.579	0	Granulocytes	Serbp1
0	-0.872829	0.177	0.662	0	Granulocytes	Eef1b2
0	-0.880066	0.174	0.687	0	Granulocytes	Eif3k
0	-0.882517	0.353	0.802	0	Granulocytes	Eif4a1
0	-0.885808	0.112	0.543	0	Granulocytes	Nop53
0	-0.888255	0.157	0.646	0	Granulocytes	Ppib
0	-0.889536	0.056	0.395	0	Granulocytes	Glul
0	-0.891463	0.335	0.789	0	Granulocytes	H2afz
0	-0.900214	0.017	0.308	0	Granulocytes	Dmac1
0	-0.901387	0.031	0.375	0	Granulocytes	Snrpb2
0	-0.902768	0.059	0.425	0	Granulocytes	Fkbp2
0	-0.905288	0.219	0.672	0	Granulocytes	Tagln2
0	-0.912738	0.095	0.55	0	Granulocytes	Tbca
0	-0.912966	0.066	0.448	0	Granulocytes	Ranbp1
0	-0.91738	0.065	0.467	0	Granulocytes	Cct4
0	-0.921805	0.058	0.417	0	Granulocytes	Dhrs3
0	-0.926146	0.336	0.845	0	Granulocytes	Rps21
0	-0.929244	0.09	0.46	0	Granulocytes	Smpdl3a
0	-0.933439	0.257	0.669	0	Granulocytes	Hsp90aa1
0	-0.936885	0.093	0.52	0	Granulocytes	Nme1
0	-0.9371	0.12	0.524	0	Granulocytes	Fcgr2b
0	-0.943403	0.033	0.375	0	Granulocytes	Mdh1
0	-0.947403	0.07	0.494	0	Granulocytes	Gltp
0	-0.947701	0.036	0.349	0	Granulocytes	Camk1
0	-0.950316	0.058	0.444	0	Granulocytes	Sptssa
0	-0.956475	0.225	0.721	0	Granulocytes	Slc25a5
0	-0.95668	0.164	0.632	0	Granulocytes	Unc93b1
0	-0.958969	0.158	0.656	0	Granulocytes	Ndufa4
0	-0.965816	0.058	0.436	0	Granulocytes	Syngr2
0	-0.967777	0.023	0.34	0	Granulocytes	Prcp
0	-0.970042	0.218	0.733	0	Granulocytes	Gnas
0	-0.973579	0.111	0.603	0	Granulocytes	Atp5a1
0	-0.983033	0.171	0.71	0	Granulocytes	Hint1
0	-0.988354	0.143	0.613	0	Granulocytes	Pdia3
0	-0.988634	0.115	0.601	0	Granulocytes	Atp5g1
0	-0.988889	0.077	0.458	0	Granulocytes	Zeb2
0	-0.989741	0.121	0.54	0	Granulocytes	Tuba1b
0	-1.00068	0.022	0.36	0	Granulocytes	Akr1b3
0	-1.00214	0.131	0.585	0	Granulocytes	Hexb
0	-1.00496	0.026	0.357	0	Granulocytes	P2rx4
0	-1.00599	0.048	0.459	0	Granulocytes	Eif3i
0	-1.01771	0.099	0.541	0	Granulocytes	Pycard
0	-1.02485	0.417	0.902	0	Granulocytes	Rps12
0	-1.02992	0.17	0.698	0	Granulocytes	Uqcrb
0	-1.0317	0.037	0.419	0	Granulocytes	Mrpl23
0	-1.032	0.021	0.333	0	Granulocytes	Itgb5
0	-1.03608	0.699	0.973	0	Granulocytes	Rps16
0	-1.0521	0.196	0.735	0	Granulocytes	Gdi2
0	-1.05334	0.194	0.669	0	Granulocytes	Calr
0	-1.05578	0.05	0.475	0	Granulocytes	Tmem160
0	-1.05998	0.055	0.491	0	Granulocytes	Snrpf
0	-1.07044	0.069	0.524	0	Granulocytes	Rtraf
0	-1.07167	0.116	0.557	0	Granulocytes	Aprt
0	-1.0779	0.222	0.748	0	Granulocytes	Rpl27
0	-1.08981	0.12	0.644	0	Granulocytes	Atp5g2
0	-1.1054	0.021	0.32	0	Granulocytes	Mndal
0	-1.10686	0.014	0.351	0	Granulocytes	Mcub
0	-1.11162	0.352	0.885	0	Granulocytes	Rpl30
0	-1.11298	0.039	0.381	0	Granulocytes	Blvrb
0	-1.11331	0.816	0.981	0	Granulocytes	Rps29
0	-1.1167	0.043	0.448	0	Granulocytes	Sh3bgrl
0	-1.12171	0.27	0.805	0	Granulocytes	Ybx1
0	-1.12328	0.025	0.377	0	Granulocytes	P2ry6
0	-1.12333	0.014	0.329	0	Granulocytes	Ccr5
0	-1.12366	0.645	0.969	0	Granulocytes	Rpl35a
0	-1.12444	0.021	0.373	0	Granulocytes	Abhd12
0	-1.12452	0.212	0.616	0	Granulocytes	Mt1
0	-1.12667	0.573	0.951	0	Granulocytes	Rpl9
0	-1.13067	0.041	0.449	0	Granulocytes	Gusb
0	-1.13799	0.467	0.926	0	Granulocytes	Rpl38
0	-1.14988	0.055	0.518	0	Granulocytes	Ndufc2
0	-1.17602	0.086	0.521	0	Granulocytes	Bst2
0	-1.17689	0.04	0.429	0	Granulocytes	Snx2
0	-1.17828	0.044	0.432	0	Granulocytes	Ahnak
0	-1.1799	0.391	0.898	0	Granulocytes	Rps26
0	-1.18956	0.237	0.837	0	Granulocytes	Rpl22
0	-1.20602	0.4	0.921	0	Granulocytes	Rps10
0	-1.20678	0.269	0.851	0	Granulocytes	Naca
0	-1.20901	0.549	0.952	0	Granulocytes	Rpl34
0	-1.21001	0.023	0.401	0	Granulocytes	Lat2
0	-1.22604	0.173	0.567	0	Granulocytes	Ctsl
0	-1.22946	0.553	0.966	0	Granulocytes	Rps3
0	-1.23261	0.752	0.984	0	Granulocytes	Rpl18a
0	-1.23802	0.611	0.967	0	Granulocytes	Rpl17
0	-1.23981	0.021	0.37	0	Granulocytes	Sdf2l1
0	-1.24096	0.016	0.385	0	Granulocytes	Tmem106a
0	-1.25186	0.523	0.957	0	Granulocytes	Rpl27a
0	-1.25432	0.099	0.598	0	Granulocytes	Tubb5
0	-1.25938	0.037	0.357	0	Granulocytes	Klf4
0	-1.25995	0.126	0.642	0	Granulocytes	Ctsa
0	-1.26496	0.519	0.95	0	Granulocytes	Hspa8
0	-1.26836	0.059	0.55	0	Granulocytes	Prdx2
0	-1.26896	0.074	0.551	0	Granulocytes	Hspe1
0	-1.27247	0.733	0.983	0	Granulocytes	Rps14
0	-1.27321	0.48	0.945	0	Granulocytes	Rpl18
0	-1.2735	0.521	0.95	0	Granulocytes	Rps13
0	-1.27741	0.119	0.684	0	Granulocytes	Eif3h
0	-1.29767	0.45	0.954	0	Granulocytes	Ppia
0	-1.30674	0.538	0.964	0	Granulocytes	Rplp1
0	-1.31049	0.521	0.958	0	Granulocytes	Rpl8
0	-1.32518	0.568	0.969	0	Granulocytes	Rpl23
0	-1.32977	0.079	0.567	0	Granulocytes	Rgs10
0	-1.34067	0.043	0.446	0	Granulocytes	Adgre1
0	-1.3472	0.458	0.953	0	Granulocytes	Rps15
0	-1.34743	0.016	0.398	0	Granulocytes	Ehd4
0	-1.34808	0.114	0.672	0	Granulocytes	Dbi
0	-1.34819	0.068	0.586	0	Granulocytes	Eif3e
0	-1.35116	0.091	0.57	0	Granulocytes	Csf1r
0	-1.35197	0.681	0.969	0	Granulocytes	Rpl37a
0	-1.35855	0.039	0.411	0	Granulocytes	Ckb
0	-1.36083	0.024	0.394	0	Granulocytes	Clec4a1
0	-1.36202	0.357	0.912	0	Granulocytes	Rpl28
0	-1.36253	0.353	0.916	0	Granulocytes	Rpl31
0	-1.36664	0.101	0.586	0	Granulocytes	Uba52
0	-1.37386	0.029	0.458	0	Granulocytes	Cndp2
0	-1.3808	0.572	0.968	0	Granulocytes	Rpl23a
0	-1.3921	0.284	0.878	0	Granulocytes	Rpl29
0	-1.39883	0.02	0.338	0	Granulocytes	Mef2c
0	-1.40027	0.499	0.959	0	Granulocytes	Rpl21
0	-1.41346	0.03	0.452	0	Granulocytes	Clec4a3
0	-1.41614	0.521	0.96	0	Granulocytes	Rps3a1
0	-1.42866	0.177	0.78	0	Granulocytes	Eif3f
0	-1.43308	0.048	0.553	0	Granulocytes	Tmem256
0	-1.44151	0.412	0.939	0	Granulocytes	Rpl24
0	-1.45025	0.187	0.813	0	Granulocytes	Rpl5
0	-1.45073	0.407	0.933	0	Granulocytes	Rpl36
0	-1.45478	0.348	0.923	0	Granulocytes	Rps17
0	-1.46475	0.454	0.963	0	Granulocytes	Rpl11
0	-1.46626	0.113	0.715	0	Granulocytes	Npm1
0	-1.48141	0.34	0.92	0	Granulocytes	Ptma
0	-1.48569	0.143	0.772	0	Granulocytes	mt-Nd2
0	-1.49368	0.101	0.653	0	Granulocytes	Rpl13a
0	-1.49491	0.131	0.66	0	Granulocytes	Hexa
0	-1.49644	0.182	0.76	0	Granulocytes	Emp3
0	-1.49916	0.521	0.963	0	Granulocytes	Rps6
0	-1.50422	0.234	0.866	0	Granulocytes	Rpl7a
0	-1.50601	0.212	0.824	0	Granulocytes	Eef2
0	-1.50866	0.586	0.98	0	Granulocytes	Rps23
0	-1.51585	0.409	0.942	0	Granulocytes	Rps2
0	-1.5162	0.152	0.764	0	Granulocytes	Eef1g
0	-1.52356	0.032	0.456	0	Granulocytes	Fcgr1
0	-1.52369	0.422	0.939	0	Granulocytes	Rps28
0	-1.52876	0.26	0.773	0	Granulocytes	Vim
0	-1.53096	0.212	0.78	0	Granulocytes	Ctsz
0	-1.53752	0.372	0.938	0	Granulocytes	Rpl7
0	-1.53933	0.444	0.94	0	Granulocytes	Rpl39
0	-1.55729	0.556	0.964	0	Granulocytes	Rplp0
0	-1.56575	0.05	0.525	0	Granulocytes	Cybb
0	-1.56835	0.136	0.725	0	Granulocytes	Rpl22l1
0	-1.57284	0.126	0.699	0	Granulocytes	Akr1a1
0	-1.58174	0.179	0.831	0	Granulocytes	Rack1
0	-1.5827	0.017	0.351	0	Granulocytes	Pltp
0	-1.59611	0.247	0.905	0	Granulocytes	mt-Nd4
0	-1.59856	0.525	0.972	0	Granulocytes	Rps8
0	-1.60459	0.015	0.437	0	Granulocytes	Irf8
0	-1.61292	0.102	0.708	0	Granulocytes	Selenow
0	-1.61317	0.509	0.964	0	Granulocytes	Rpl10
0	-1.6305	0.494	0.968	0	Granulocytes	Rpl26
0	-1.63256	0.016	0.326	0	Granulocytes	Tmem176a
0	-1.64572	0.022	0.335	0	Granulocytes	F13a1
0	-1.65155	0.441	0.961	0	Granulocytes	Rpl19
0	-1.66805	0.512	0.974	0	Granulocytes	Rps11
0	-1.67419	0.03	0.546	0	Granulocytes	Cd48
0	-1.67654	0.026	0.457	0	Granulocytes	C3ar1
0	-1.70097	0.033	0.505	0	Granulocytes	Pid1
0	-1.7043	0.105	0.69	0	Granulocytes	Anxa5
0	-1.70972	0.392	0.935	0	Granulocytes	Rps7
0	-1.71232	0.517	0.974	0	Granulocytes	mt-Co1
0	-1.72267	0.175	0.772	0	Granulocytes	Lamp1
0	-1.72415	0.218	0.871	0	Granulocytes	Rpl36a
0	-1.7368	0.038	0.56	0	Granulocytes	Snx5
0	-1.74041	0.181	0.832	0	Granulocytes	Rpl12
0	-1.74934	0.024	0.451	0	Granulocytes	Dab2
0	-1.75041	0.299	0.92	0	Granulocytes	Rps20
0	-1.77276	0.016	0.36	0	Granulocytes	H2-DMb1
0	-1.77763	0.016	0.344	0	Granulocytes	Ms4a4c
0	-1.78606	0.339	0.936	0	Granulocytes	Rpl15
0	-1.7961	0.388	0.955	0	Granulocytes	Rpl14
0	-1.80414	0.315	0.947	0	Granulocytes	mt-Cytb
0	-1.81978	0.388	0.96	0	Granulocytes	mt-Co2
0	-1.82082	0.41	0.964	0	Granulocytes	Rpl6
0	-1.82617	0.271	0.923	0	Granulocytes	Rpsa
0	-1.8294	0.472	0.973	0	Granulocytes	Rps5
0	-1.86265	0.122	0.666	0	Granulocytes	Cd68
0	-1.87378	0.501	0.982	0	Granulocytes	Rps19
0	-1.87677	0.142	0.707	0	Granulocytes	Grn
0	-1.87885	0.427	0.958	0	Granulocytes	Rps15a
0	-1.87892	0.012	0.304	0	Granulocytes	Fcrls
0	-1.88072	0.022	0.446	0	Granulocytes	Cxcl16
0	-1.88384	0.62	0.991	0	Granulocytes	Rpl13
0	-1.88839	0.484	0.975	0	Granulocytes	Rpl32
0	-1.89237	0.31	0.915	0	Granulocytes	Rpl35
0	-1.89863	0.023	0.508	0	Granulocytes	Ms4a6b
0	-1.91835	0.109	0.686	0	Granulocytes	S100a10
0	-1.92289	0.513	0.982	0	Granulocytes	Eef1a1
0	-1.92814	0.253	0.91	0	Granulocytes	Rpl4
0	-1.93464	0.026	0.563	0	Granulocytes	Pld4
0	-1.94048	0.42	0.967	0	Granulocytes	Rps24
0	-1.94103	0.028	0.437	0	Granulocytes	Ccr2
0	-1.96003	0.023	0.393	0	Granulocytes	Cd83
0	-1.96035	0.019	0.553	0	Granulocytes	Ly86
0	-1.99781	0.49	0.982	0	Granulocytes	mt-Co3
0	-2.00711	0.028	0.499	0	Granulocytes	Mafb
0	-2.01655	0.041	0.566	0	Granulocytes	Ms4a6d
0	-2.02159	0.025	0.42	0	Granulocytes	Tmem176b
0	-2.03036	0.124	0.603	0	Granulocytes	Ccl9
0	-2.04076	0.248	0.822	0	Granulocytes	Lgals1
0	-2.04257	0.047	0.515	0	Granulocytes	S100a4
0	-2.04395	0.177	0.861	0	Granulocytes	Hsp90ab1
0	-2.05078	0.231	0.947	0	Granulocytes	mt-Nd1
0	-2.05977	0.192	0.82	0	Granulocytes	Npc2
0	-2.07711	0.17	0.829	0	Granulocytes	Prdx1
0	-2.08705	0.116	0.753	0	Granulocytes	Ctsh
0	-2.09119	0.395	0.974	0	Granulocytes	Rps18
0	-2.1112	0.214	0.916	0	Granulocytes	Rpl10a
0	-2.13838	0.067	0.417	0	Granulocytes	Hspa1a
0	-2.13928	0.377	0.871	0	Granulocytes	Psap
0	-2.16038	0.438	0.982	0	Granulocytes	mt-Atp6
0	-2.17218	0.021	0.515	0	Granulocytes	H2-DMa
0	-2.18642	0.03	0.501	0	Granulocytes	Trem2
0	-2.1889	0.028	0.552	0	Granulocytes	Aif1
0	-2.34956	0.205	0.856	0	Granulocytes	Tmsb10
0	-2.40076	0.25	0.944	0	Granulocytes	Rpl3
0	-2.41814	0.336	0.97	0	Granulocytes	Rps4x
0	-2.51031	0.038	0.651	0	Granulocytes	Ms4a6c
0	-2.52648	0.223	0.857	0	Granulocytes	Crip1
0	-2.63829	0.093	0.768	0	Granulocytes	Ctsc
0	-2.73121	0.312	0.841	0	Granulocytes	Ctsb
0	-2.88205	0.031	0.477	0	Granulocytes	Ms4a7
0	-2.88572	0.117	0.688	0	Granulocytes	Selenop
0	-2.92745	0.204	0.884	0	Granulocytes	Ctss
0	-2.9422	0.534	0.87	0	Granulocytes	Lyz2
0	-2.99139	0.068	0.464	0	Granulocytes	Pf4
0	-2.99243	0.073	0.72	0	Granulocytes	Lgmn
0	-3.36147	0.059	0.557	0	Granulocytes	C1qc
0	-3.65841	0.059	0.477	0	Granulocytes	H2-Eb1
0	-3.68178	0.08	0.602	0	Granulocytes	C1qb
0	-3.76654	0.065	0.557	0	Granulocytes	C1qa
0	-3.87117	0.077	0.575	0	Granulocytes	H2-Ab1
0	-3.90984	0.321	0.879	0	Granulocytes	Apoe
0	-4.08213	0.055	0.528	0	Granulocytes	H2-Aa
0	-4.23181	0.23	0.757	0	Granulocytes	Cd74
0	-0.539262	0.059	0.341	0	Granulocytes	Mydgf
0	-0.637036	0.04	0.32	0	Granulocytes	Fermt3
0	-0.357411	0.094	0.364	0	Granulocytes	Snrnp70
0	-0.616013	0.047	0.33	0	Granulocytes	Psmd7
0	1.18096	0.338	0.28	0	Granulocytes	Txnip
0	0.420809	0.541	0.719	0	Granulocytes	Aldoa
0	-0.533306	0.062	0.342	0	Granulocytes	Atp5g3
0	-0.962993	0.022	0.314	0	Granulocytes	Dusp3
0	-0.970126	0.058	0.373	0	Granulocytes	Ecm1
0	-0.281516	0.077	0.319	0	Granulocytes	Copz1
0	-0.308024	0.074	0.323	0	Granulocytes	Dcun1d5
0	-0.350201	0.077	0.335	0	Granulocytes	Eif3g
0	-0.547175	0.074	0.362	0	Granulocytes	Irf5
0	-0.844915	0.236	0.614	0	Granulocytes	Capg
0	-0.38707	0.069	0.326	0	Granulocytes	Rnf187
0	-1.02229	0.015	0.301	0	Granulocytes	Bin1
0	-0.442225	0.057	0.317	0	Granulocytes	Ghitm
0	-0.507058	0.051	0.317	0	Granulocytes	Emc10
0	-1.04912	0.669	0.927	0	Granulocytes	Itm2b
0	-0.56061	0.048	0.32	3.90815e-308	Granulocytes	Ggh
0	-0.252876	0.087	0.326	1.30306e-307	Granulocytes	Nrros
0	-0.496868	0.054	0.318	2.69634e-307	Granulocytes	1110004F10Rik
0	-1.09869	0.016	0.301	6.66784e-306	Granulocytes	Msr1
0	-0.493693	0.07	0.345	2.37577e-305	Granulocytes	Tmed3
0	-0.536643	0.041	0.301	2.4479e-305	Granulocytes	Dnajc19
0	-0.958541	0.022	0.311	1.53641e-304	Granulocytes	Rab7b
0	0.650243	0.333	0.484	2.80162e-304	Granulocytes	Cdkn1a
0	-0.973622	0.018	0.301	3.49099e-304	Granulocytes	Lgals3bp
3.39815e-308	-0.608812	0.041	0.312	6.23153e-304	Granulocytes	Commd4
3.91558e-308	-0.410484	0.065	0.32	7.18039e-304	Granulocytes	Aes
5.08196e-308	-1.82615	0.058	0.386	9.3193e-304	Granulocytes	Fn1
8.96713e-308	-0.561272	0.056	0.33	1.64439e-303	Granulocytes	Dek
1.42261e-307	-0.49254	0.046	0.301	2.60878e-303	Granulocytes	Cops6
1.673e-307	-0.37055	0.063	0.309	3.06794e-303	Granulocytes	C1d
2.23907e-307	-0.563204	0.06	0.336	4.106e-303	Granulocytes	G3bp1
3.71197e-307	-0.421339	0.055	0.303	6.80701e-303	Granulocytes	Bcas2
4.14971e-307	-0.488048	0.061	0.33	7.60974e-303	Granulocytes	Tomm5
1.7055e-306	-0.333692	0.064	0.303	3.12755e-302	Granulocytes	Trappc1
1.73619e-306	-0.265363	0.085	0.325	3.18382e-302	Granulocytes	Tmem208
2.83305e-306	-0.466452	0.057	0.316	5.19524e-302	Granulocytes	Nono
3.03359e-306	-0.571184	0.047	0.316	5.56299e-302	Granulocytes	Cyc1
5.08103e-306	-0.744922	0.029	0.309	9.31759e-302	Granulocytes	Lrpap1
1.37869e-303	-0.341718	0.081	0.331	2.52825e-299	Granulocytes	Epn1
2.38177e-303	-0.453998	0.062	0.321	4.3677e-299	Granulocytes	Polr2e
5.60996e-303	-2.35035	0.049	0.367	1.02876e-298	Granulocytes	Ighm
6.71717e-303	-0.344678	0.084	0.339	1.2318e-298	Granulocytes	Hnrnpab
9.12601e-303	1.24635	0.331	0.316	1.67353e-298	Granulocytes	Clec4n
1.21041e-302	-0.301189	0.084	0.331	2.21965e-298	Granulocytes	Ndufs4
5.60426e-302	-0.444762	0.075	0.343	1.02771e-297	Granulocytes	Eif3a
8.17053e-302	-0.441273	0.061	0.32	1.49831e-297	Granulocytes	Nol7
1.39976e-301	-0.363335	0.103	0.373	2.56688e-297	Granulocytes	Saraf
1.45711e-300	-0.31253	0.067	0.305	2.67205e-296	Granulocytes	Jtb
2.41732e-300	-0.396726	0.092	0.359	4.43288e-296	Granulocytes	Csnk1a1
3.32593e-300	-0.644848	0.037	0.304	6.09909e-296	Granulocytes	Cct2
1.77256e-299	-0.4821	0.054	0.311	3.25052e-295	Granulocytes	Cuedc2
1.92222e-299	-0.762981	0.043	0.33	3.52496e-295	Granulocytes	Lrp1
4.04978e-299	-0.474293	0.05	0.3	7.42649e-295	Granulocytes	Pon2
5.59734e-299	-0.549808	0.045	0.302	1.02644e-294	Granulocytes	Cd302
7.67311e-299	-0.312532	0.079	0.322	1.40709e-294	Granulocytes	Ewsr1
1.70911e-298	-0.402303	0.057	0.302	3.13416e-294	Granulocytes	Commd1
1.84706e-298	-0.727717	0.037	0.311	3.38713e-294	Granulocytes	Lair1
3.26362e-298	1.06406	0.789	0.75	5.98483e-294	Granulocytes	S100a6
9.43418e-298	-0.528586	0.05	0.311	1.73004e-293	Granulocytes	Vdac1
3.04802e-297	-0.371303	0.072	0.321	5.58945e-293	Granulocytes	Ech1
3.97056e-297	-0.535841	0.044	0.3	7.28122e-293	Granulocytes	Sumo3
1.18319e-295	-0.414658	0.056	0.301	2.16973e-291	Granulocytes	Ufc1
2.04735e-295	1.17093	0.333	0.332	3.75443e-291	Granulocytes	Gadd45b
4.85106e-295	0.570639	0.7	0.792	8.89587e-291	Granulocytes	Coro1a
6.45841e-295	-0.288739	0.092	0.339	1.18434e-290	Granulocytes	Ppig
4.40484e-294	-0.571285	0.056	0.326	8.07759e-290	Granulocytes	Eif4e
3.6764e-293	-0.321765	0.092	0.342	6.74178e-289	Granulocytes	Srsf11
5.36281e-292	-0.399845	0.059	0.303	9.83432e-288	Granulocytes	Tmem219
6.13963e-292	-0.704	0.054	0.337	1.12588e-287	Granulocytes	Ifi207
2.70523e-291	-0.445759	0.069	0.324	4.96085e-287	Granulocytes	Arl4c
2.94371e-291	-0.588206	0.056	0.323	5.39818e-287	Granulocytes	Lipa
5.1698e-291	-0.296307	0.455	0.773	9.48039e-287	Granulocytes	Atox1
1.56279e-290	0.323345	0.166	0.304	2.86585e-286	Granulocytes	Bin2
8.45134e-289	-0.542301	0.095	0.382	1.54981e-284	Granulocytes	Mat2a
1.06074e-288	0.266231	0.154	0.311	1.94518e-284	Granulocytes	Rp9
5.88023e-288	-0.862851	0.04	0.322	1.07832e-283	Granulocytes	Rnase4
1.0628e-287	2.21536	0.34	0.329	1.94896e-283	Granulocytes	Ccl4
8.26575e-287	-0.321672	0.07	0.303	1.51577e-282	Granulocytes	Erp44
3.45357e-286	0.271617	0.162	0.306	6.33315e-282	Granulocytes	Bcl10
4.44965e-286	-0.337095	0.072	0.312	8.15976e-282	Granulocytes	Nars
3.13493e-285	-0.456722	0.072	0.33	5.74883e-281	Granulocytes	Wasf2
6.03155e-285	-0.469893	0.062	0.317	1.10606e-280	Granulocytes	Khdrbs1
2.14414e-284	-0.745824	0.048	0.325	3.93193e-280	Granulocytes	Gm11808
3.11277e-284	1.23178	0.31	0.248	5.70819e-280	Granulocytes	Nfkbiz
6.06447e-284	-0.354292	0.08	0.326	1.1121e-279	Granulocytes	Dnajb11
1.15228e-283	-0.762276	0.139	0.462	2.11305e-279	Granulocytes	Trf
3.91451e-283	0.667971	0.298	0.372	7.17843e-279	Granulocytes	Emb
7.72414e-282	0.462246	0.504	0.654	1.41645e-277	Granulocytes	Lsp1
2.05798e-281	-0.761668	0.033	0.3	3.77393e-277	Granulocytes	Ppdpf
3.49635e-280	-0.297883	0.076	0.31	6.41161e-276	Granulocytes	Serinc1
4.15106e-278	-0.875886	0.046	0.322	7.61222e-274	Granulocytes	Lmna
5.23514e-277	-0.361457	0.082	0.327	9.6002e-273	Granulocytes	Tubb6
1.35936e-276	-0.404585	0.069	0.309	2.4928e-272	Granulocytes	Snx6
2.11834e-276	0.251634	0.161	0.309	3.88461e-272	Granulocytes	Arf6
4.12147e-276	1.06472	0.57	0.585	7.55795e-272	Granulocytes	Cd14
7.54563e-275	-0.256837	0.077	0.303	1.38372e-270	Granulocytes	Txnl1
1.86083e-272	-0.503082	0.087	0.354	3.41239e-268	Granulocytes	Cltc
2.21886e-270	-0.3255	0.074	0.309	4.06895e-266	Granulocytes	Ssr1
8.7558e-269	0.447642	0.262	0.396	1.60564e-264	Granulocytes	Zfp36l1
1.44003e-268	0.820735	0.43	0.466	2.64073e-264	Granulocytes	Tsc22d3
4.91402e-266	0.514488	0.379	0.502	9.01134e-262	Granulocytes	Ninj1
1.93065e-261	0.646412	0.656	0.721	3.54042e-257	Granulocytes	Pkm
2.62343e-261	0.468614	0.438	0.586	4.81084e-257	Granulocytes	Plin2
2.62374e-257	0.37585	0.202	0.329	4.81141e-253	Granulocytes	Clk1
3.76678e-254	0.266212	0.295	0.479	6.90753e-250	Granulocytes	Pgk1
5.69298e-250	0.880518	0.295	0.312	1.04398e-245	Granulocytes	Socs3
2.03777e-249	0.476472	0.589	0.702	3.73687e-245	Granulocytes	Jund
4.36673e-245	0.366142	0.32	0.454	8.00771e-241	Granulocytes	Dcn
6.3512e-244	0.764543	0.253	0.305	1.16468e-239	Granulocytes	Rhob
1.93565e-243	0.44823	0.228	0.337	3.5496e-239	Granulocytes	Slc38a2
1.76741e-242	0.558258	0.314	0.418	3.24107e-238	Granulocytes	Nr4a1
2.12276e-235	-0.341172	0.182	0.441	3.89271e-231	Granulocytes	Cfp
1.47965e-234	-0.74331	0.154	0.448	2.71337e-230	Granulocytes	Timp2
1.17683e-232	-0.64346	0.073	0.322	2.15807e-228	Granulocytes	Slc39a1
2.00077e-231	0.693208	0.263	0.304	3.66901e-227	Granulocytes	Cytip
1.59506e-229	-0.589948	0.108	0.364	2.92503e-225	Granulocytes	Gm42418
8.73264e-226	-0.827997	0.299	0.621	1.60139e-221	Granulocytes	Tgfbi
1.10086e-223	0.561941	0.935	0.966	2.01875e-219	Granulocytes	Ubb
1.13797e-223	0.931844	0.697	0.631	2.08681e-219	Granulocytes	Ccl6
2.11106e-223	0.339641	0.792	0.903	3.87126e-219	Granulocytes	H3f3a
2.2259e-222	0.628747	0.626	0.651	4.08185e-218	Granulocytes	Anxa2
1.31557e-221	-0.877635	0.056	0.304	2.4125e-217	Granulocytes	Rgs1
1.13216e-219	0.505803	0.203	0.302	2.07615e-215	Granulocytes	Cited2
2.07934e-219	0.355153	0.273	0.398	3.81309e-215	Granulocytes	Mgp
2.84118e-218	-0.61267	0.144	0.415	5.21015e-214	Granulocytes	Serinc3
7.99917e-218	-0.970865	0.142	0.434	1.46689e-213	Granulocytes	Cd81
7.47534e-213	0.636837	0.944	0.947	1.37083e-208	Granulocytes	Actg1
8.1695e-212	0.283137	0.514	0.669	1.49812e-207	Granulocytes	Fcgr3
3.82256e-188	0.54913	0.939	0.95	7.00981e-184	Granulocytes	Pfn1
1.02771e-177	-1.85344	0.086	0.332	1.88461e-173	Granulocytes	Ccl2
8.0886e-177	-0.759669	0.105	0.343	1.48329e-172	Granulocytes	Napsa
9.30337e-177	-1.19897	0.468	0.741	1.70605e-172	Granulocytes	Lgals3
4.85284e-172	-0.712495	0.726	0.91	8.89914e-168	Granulocytes	Cst3
1.08648e-167	-2.04948	0.205	0.48	1.99239e-163	Granulocytes	Spp1
5.61734e-148	-0.957719	0.167	0.4	1.03011e-143	Granulocytes	Hmox1
3.89162e-146	0.721557	0.988	0.991	7.13646e-142	Granulocytes	Fth1
5.796e-142	0.260324	0.369	0.501	1.06287e-137	Granulocytes	Jun
1.83338e-116	-1.45576	0.157	0.372	3.36206e-112	Granulocytes	Plac8
1.36597e-96	-1.40544	0.167	0.363	2.50491e-92	Granulocytes	Fabp5
1.82105e-92	-0.591079	0.893	0.964	3.33945e-88	Granulocytes	Rps27
9.0601e-81	-0.27325	0.763	0.903	1.66144e-76	Granulocytes	Cyba
3.32738e-76	-0.335919	0.363	0.538	6.10174e-72	Granulocytes	Cd63
2.01186e-68	-0.351534	0.64	0.798	3.68934e-64	Granulocytes	Ifitm3
1.27092e-60	0.362557	0.946	0.853	2.33062e-56	Granulocytes	Fcer1g
6.05006e-35	-0.901459	0.625	0.735	1.10946e-30	Granulocytes	Ctsd
0.00024128	-0.338852	0.995	0.989	1	Granulocytes	Ftl1
0	2.82365	0.545	0.094	0	Spp1 Mac	Arg1
0	2.69174	0.844	0.368	0	Spp1 Mac	Spp1
0	2.31271	0.709	0.272	0	Spp1 Mac	Fn1
0	1.64955	0.966	0.653	0	Spp1 Mac	Lgals3
0	1.54499	0.878	0.443	0	Spp1 Mac	Ctsl
0	1.34733	0.978	0.674	0	Spp1 Mac	Ctsd
0	1.31994	0.942	0.593	0	Spp1 Mac	Cstb
0	1.30018	0.957	0.688	0	Spp1 Mac	Prdx1
0	1.18834	0.917	0.494	0	Spp1 Mac	Capg
0	1.15252	0.693	0.262	0	Spp1 Mac	Ecm1
0	1.15049	0.984	0.721	0	Spp1 Mac	Ctsb
0	1.06389	1	0.988	0	Spp1 Mac	Ftl1
0	1.06085	0.845	0.428	0	Spp1 Mac	Aprt
0	1.06008	0.624	0.22	0	Spp1 Mac	Lmna
0	1.02382	0.541	0.168	0	Spp1 Mac	Emp1
0	1.01311	0.891	0.508	0	Spp1 Mac	Plin2
0	0.996354	0.586	0.201	0	Spp1 Mac	Msr1
0	0.982141	0.954	0.696	0	Spp1 Mac	Lgals1
0	0.932558	0.815	0.415	0	Spp1 Mac	Pgam1
0	0.867895	0.991	0.762	0	Spp1 Mac	Psap
0	0.654838	0.988	0.863	0	Spp1 Mac	Cyba
0	0.517387	0.689	0.273	0	Spp1 Mac	Clec4d
0	0.949365	0.874	0.5	0	Spp1 Mac	Mt1
0	0.989005	0.891	0.547	0	Spp1 Mac	S100a10
0	0.812622	0.5	0.149	0	Spp1 Mac	Adam8
0	0.853239	0.844	0.467	5.67172e-308	Spp1 Mac	Mif
1.10541e-305	-0.918446	0.911	0.897	2.02709e-301	Spp1 Mac	Cd52
7.6202e-305	1.40918	0.599	0.228	1.39739e-300	Spp1 Mac	Thbs1
1.71251e-298	0.90712	0.939	0.653	3.1404e-294	Spp1 Mac	Vim
1.10553e-297	0.896254	0.759	0.372	2.02732e-293	Spp1 Mac	Trem2
1.62304e-297	0.75584	0.942	0.65	2.97634e-293	Spp1 Mac	Ctsz
6.94698e-296	0.636284	0.714	0.335	1.27394e-291	Spp1 Mac	C3ar1
1.31906e-294	0.89729	0.948	0.731	2.41889e-290	Spp1 Mac	Gapdh
3.44681e-293	1.90288	0.62	0.284	6.32076e-289	Spp1 Mac	Fabp5
1.03291e-292	0.946782	0.783	0.41	1.89415e-288	Spp1 Mac	Tpi1
1.80995e-285	1.38326	0.72	0.349	3.31908e-281	Spp1 Mac	Pf4
1.75445e-284	0.704546	0.622	0.253	3.21731e-280	Spp1 Mac	Anxa3
1.58375e-282	0.850989	0.916	0.653	2.90428e-278	Spp1 Mac	Aldoa
2.89325e-281	-1.52695	0.623	0.719	5.30565e-277	Spp1 Mac	Btg2
1.18922e-279	0.857167	0.764	0.388	2.1808e-275	Spp1 Mac	S100a4
1.82603e-278	0.656895	0.939	0.636	3.34857e-274	Spp1 Mac	Lamp1
3.38832e-276	1.30091	0.816	0.48	6.21351e-272	Spp1 Mac	Ccl9
9.74948e-275	0.763024	0.74	0.367	1.78786e-270	Spp1 Mac	App
1.54898e-274	-0.917941	0.755	0.739	2.84052e-270	Spp1 Mac	Ly6e
4.51045e-271	0.788938	0.879	0.552	8.27127e-267	Spp1 Mac	Anxa5
3.30768e-267	0.676975	0.902	0.573	6.06563e-263	Spp1 Mac	Grn
4.83614e-266	0.982076	0.756	0.398	8.86851e-262	Spp1 Mac	Pgk1
2.4342e-264	1.51883	0.671	0.312	4.46384e-260	Spp1 Mac	Hmox1
5.98499e-263	0.722814	0.504	0.178	1.09753e-258	Spp1 Mac	Tgm2
1.30832e-262	0.746271	0.449	0.135	2.39919e-258	Spp1 Mac	Vat1
3.95061e-261	0.642479	0.735	0.374	7.24464e-257	Spp1 Mac	Mafb
3.75184e-254	0.311592	0.825	0.498	6.88013e-250	Spp1 Mac	C5ar1
2.47511e-253	0.763036	0.893	0.574	4.53886e-249	Spp1 Mac	Lgmn
2.88256e-253	-2.12005	0.659	0.679	5.28603e-249	Spp1 Mac	Cd74
3.51516e-253	-2.2083	0.4	0.515	6.4461e-249	Spp1 Mac	H2-Ab1
2.00796e-250	0.697631	0.921	0.628	3.6822e-246	Spp1 Mac	Emp3
3.42307e-249	0.523338	0.782	0.432	6.27722e-245	Spp1 Mac	Ninj1
1.56047e-248	0.679635	0.695	0.34	2.86159e-244	Spp1 Mac	Cndp2
1.87822e-248	-0.792485	0.796	0.775	3.44428e-244	Spp1 Mac	Coro1a
1.04031e-247	0.637654	0.928	0.641	1.90772e-243	Spp1 Mac	Sdcbp
5.95548e-247	0.756904	0.905	0.603	1.09212e-242	Spp1 Mac	Anxa2
8.32399e-247	-0.329409	0.713	0.53	1.52645e-242	Spp1 Mac	Ms4a6c
1.07658e-246	1.64454	0.378	0.109	1.97423e-242	Spp1 Mac	Gpnmb
4.98822e-244	0.498631	0.576	0.245	9.1474e-240	Spp1 Mac	Basp1
2.44191e-240	0.553827	0.897	0.59	4.47798e-236	Spp1 Mac	Txn1
1.97123e-238	-0.482002	0.779	0.672	3.61485e-234	Spp1 Mac	Eif3f
7.62689e-238	0.683469	0.75	0.404	1.39862e-233	Spp1 Mac	Nme1
3.7746e-237	0.684542	0.511	0.191	6.92186e-233	Spp1 Mac	Anxa4
1.06535e-233	-2.19035	0.305	0.481	1.95363e-229	Spp1 Mac	H2-Aa
7.17047e-233	-0.797748	0.786	0.554	1.31492e-228	Spp1 Mac	Msrb1
3.20158e-232	0.683802	0.874	0.566	5.87107e-228	Spp1 Mac	Akr1a1
7.7462e-231	-0.64595	0.986	0.942	1.4205e-226	Spp1 Mac	Rpl18a
1.49287e-230	0.327792	0.993	0.789	2.73763e-226	Spp1 Mac	Lyz2
1.24176e-229	0.42728	0.722	0.387	2.27714e-225	Spp1 Mac	Card19
3.73435e-226	0.677489	0.622	0.288	6.84805e-222	Spp1 Mac	Ftl1-ps1
9.94679e-226	-0.856963	0.983	0.947	1.82404e-221	Spp1 Mac	Rps27
6.00964e-225	0.602254	0.76	0.424	1.10205e-220	Spp1 Mac	Metrnl
5.45916e-224	-2.31195	0.251	0.44	1.0011e-219	Spp1 Mac	H2-Eb1
3.14503e-223	1.08929	0.382	0.115	5.76735e-219	Spp1 Mac	Syngr1
1.32834e-222	0.786553	0.879	0.598	2.43592e-218	Spp1 Mac	Ldha
4.85545e-222	0.496383	0.638	0.315	8.90392e-218	Spp1 Mac	Dhrs3
6.42548e-222	0.626298	0.856	0.541	1.1783e-217	Spp1 Mac	Dbi
1.11499e-221	0.456199	0.579	0.267	2.04467e-217	Spp1 Mac	Cd84
3.0266e-221	0.799764	0.92	0.675	5.55018e-217	Spp1 Mac	Pkm
5.67609e-221	0.319219	0.734	0.414	1.04088e-216	Spp1 Mac	Bcl2a1b
2.06354e-220	0.706933	0.726	0.391	3.78413e-216	Spp1 Mac	Cd9
2.8795e-220	0.582958	0.974	0.746	5.28042e-216	Spp1 Mac	Ctss
4.06221e-220	0.353673	0.647	0.341	7.44928e-216	Spp1 Mac	Dab2
7.11156e-220	0.611124	0.557	0.239	1.30412e-215	Spp1 Mac	Lrp1
2.18782e-219	-0.386769	0.92	0.79	4.01202e-215	Spp1 Mac	Rpl4
3.05689e-216	1.11486	0.952	0.727	5.60572e-212	Spp1 Mac	Crip1
2.70757e-215	-0.379266	0.843	0.711	4.96514e-211	Spp1 Mac	Eef2
4.37278e-215	-0.407921	0.955	0.834	8.01881e-211	Spp1 Mac	Rps7
1.33967e-213	0.769818	0.75	0.425	2.45669e-209	Spp1 Mac	Pycard
4.59559e-213	0.493534	0.759	0.439	8.42739e-209	Spp1 Mac	Ms4a6d
1.80381e-212	0.545532	0.713	0.384	3.30782e-208	Spp1 Mac	Txndc17
4.53189e-212	0.732796	0.516	0.211	8.31058e-208	Spp1 Mac	Hilpda
1.77811e-209	0.390433	0.946	0.686	3.2607e-205	Spp1 Mac	Npc2
1.83269e-209	0.626037	0.86	0.558	3.36078e-205	Spp1 Mac	Tagln2
5.42204e-209	0.822645	0.833	0.542	9.94293e-205	Spp1 Mac	Eno1
1.39731e-208	-2.53486	0.11	0.354	2.56239e-204	Spp1 Mac	Ighm
7.00122e-208	0.912064	0.819	0.542	1.28388e-203	Spp1 Mac	Cd68
3.30514e-206	0.697908	0.724	0.401	6.06096e-202	Spp1 Mac	Rnh1
7.4697e-206	0.50837	0.957	0.722	1.36979e-201	Spp1 Mac	S100a6
1.25868e-205	-0.60406	0.824	0.753	2.30817e-201	Spp1 Mac	Ddx5
5.05942e-205	0.538121	0.869	0.573	9.27797e-201	Spp1 Mac	Uqcrb
1.66099e-204	-0.289202	0.976	0.854	3.04592e-200	Spp1 Mac	Rps4x
1.09496e-203	0.559936	0.862	0.567	2.00793e-199	Spp1 Mac	Rps27l
1.76946e-203	0.948568	0.366	0.11	3.24483e-199	Spp1 Mac	F10
5.14578e-202	0.674901	0.74	0.42	9.43634e-198	Spp1 Mac	Esd
1.17076e-201	0.47858	0.658	0.345	2.14695e-197	Spp1 Mac	Canx
3.1871e-201	0.519017	0.978	0.826	5.8445e-197	Spp1 Mac	Calm1
4.24789e-199	-0.922704	0.65	0.663	7.78979e-195	Spp1 Mac	Rac2
5.31278e-199	-1.38802	0.491	0.599	9.74258e-195	Spp1 Mac	Ier2
4.41608e-198	0.565034	0.64	0.327	8.09821e-194	Spp1 Mac	Ahnak
1.88637e-197	-0.350843	0.979	0.867	3.45923e-193	Spp1 Mac	Rps24
4.99121e-197	0.610765	0.801	0.492	9.15289e-193	Spp1 Mac	Hsp90b1
5.24074e-197	0.395743	0.941	0.687	9.61046e-193	Spp1 Mac	Atox1
8.499e-196	-0.414984	0.916	0.769	1.55855e-191	Spp1 Mac	Ifitm2
1.41804e-195	-0.544386	0.656	0.577	2.6004e-191	Spp1 Mac	Psmb8
1.41752e-194	0.605573	0.522	0.226	2.59944e-190	Spp1 Mac	Dusp3
8.48998e-194	0.728263	0.999	0.989	1.55689e-189	Spp1 Mac	Fth1
1.86035e-193	-1.20408	0.338	0.456	3.4115e-189	Spp1 Mac	H2-DMa
4.88528e-193	0.897909	0.768	0.468	8.95862e-189	Spp1 Mac	Cd63
7.30613e-192	-0.283056	0.947	0.804	1.3398e-187	Spp1 Mac	Rps20
6.08782e-191	-0.254979	0.951	0.817	1.11638e-186	Spp1 Mac	Rpl3
1.42485e-190	-0.311695	0.839	0.685	2.61289e-186	Spp1 Mac	Sub1
1.70786e-190	0.603509	0.771	0.465	3.13187e-186	Spp1 Mac	Psmb6
8.89703e-190	0.453318	0.736	0.429	1.63154e-185	Spp1 Mac	Fkbp1a
1.35295e-189	-0.256046	0.866	0.694	2.48105e-185	Spp1 Mac	H2afz
8.19219e-189	0.467247	0.627	0.325	1.50228e-184	Spp1 Mac	Fkbp2
4.01065e-188	0.494892	0.844	0.553	7.35474e-184	Spp1 Mac	Cox5a
4.38103e-188	0.544889	0.75	0.443	8.03393e-184	Spp1 Mac	Bax
1.99584e-187	0.404462	0.518	0.242	3.65998e-183	Spp1 Mac	Slc11a1
2.53596e-187	0.51853	0.691	0.383	4.65044e-183	Spp1 Mac	Itgb2
3.75647e-187	0.294331	0.602	0.317	6.88862e-183	Spp1 Mac	Lilr4b
2.11424e-186	-0.966372	0.864	0.839	3.87708e-182	Spp1 Mac	Junb
5.29765e-186	-0.360598	0.972	0.874	9.71483e-182	Spp1 Mac	Rpl21
4.54495e-185	1.52138	0.539	0.252	8.33454e-181	Spp1 Mac	Ccl2
4.9844e-185	0.424641	0.831	0.54	9.14039e-181	Spp1 Mac	Cd14
2.30462e-184	0.49729	0.586	0.29	4.22622e-180	Spp1 Mac	Ap3s1
2.92836e-184	0.858477	0.51	0.223	5.37002e-180	Spp1 Mac	Itgam
5.79346e-184	0.703959	0.954	0.756	1.06241e-179	Spp1 Mac	Gpx1
2.76572e-183	0.417751	0.819	0.527	5.07177e-179	Spp1 Mac	Capns1
3.52961e-183	0.443783	0.591	0.299	6.47261e-179	Spp1 Mac	Tbcb
1.31803e-182	0.407599	0.673	0.376	2.41701e-178	Spp1 Mac	Timm13
1.31926e-182	0.45914	0.621	0.324	2.41926e-178	Spp1 Mac	Ndufc1
1.85914e-182	0.425423	0.82	0.529	3.40929e-178	Spp1 Mac	Bri3
2.51036e-181	0.349028	0.722	0.43	4.60349e-177	Spp1 Mac	Calm3
6.97463e-181	0.378313	0.803	0.513	1.27901e-176	Spp1 Mac	Uqcrq
1.56694e-180	0.478662	0.78	0.483	2.87345e-176	Spp1 Mac	Atp5g1
1.79408e-180	0.3929	0.679	0.385	3.28999e-176	Spp1 Mac	Ndufv3
4.64009e-180	0.401555	0.604	0.318	8.509e-176	Spp1 Mac	Vps29
6.29865e-180	0.547955	0.658	0.357	1.15505e-175	Spp1 Mac	Cfp
6.70152e-180	0.450418	0.904	0.647	1.22892e-175	Spp1 Mac	Atp6v0e
2.20733e-179	0.402694	0.728	0.433	4.04781e-175	Spp1 Mac	Tuba1b
6.81211e-179	-0.28677	0.969	0.857	1.2492e-174	Spp1 Mac	Rpl18
1.11641e-178	0.401282	0.558	0.277	2.04728e-174	Spp1 Mac	Pgd
1.60758e-177	0.501476	0.73	0.432	2.94797e-173	Spp1 Mac	Tmem256
5.88511e-177	0.588965	0.473	0.199	1.07921e-172	Spp1 Mac	Atp6v1c1
6.3043e-177	0.584822	0.63	0.331	1.15608e-172	Spp1 Mac	Bola2
8.19477e-177	0.428268	0.743	0.448	1.50276e-172	Spp1 Mac	Ap2s1
1.01875e-176	0.391948	0.71	0.422	1.86818e-172	Spp1 Mac	Slc3a2
5.63094e-176	-0.450396	0.994	0.977	1.0326e-171	Spp1 Mac	Fau
2.2214e-175	0.448028	0.739	0.444	4.0736e-171	Spp1 Mac	Ran
7.73714e-175	0.455487	0.701	0.405	1.41884e-170	Spp1 Mac	Psmb5
1.34966e-174	0.790028	0.418	0.159	2.47501e-170	Spp1 Mac	Rhoc
2.22767e-174	0.713607	0.46	0.19	4.08509e-170	Spp1 Mac	Pld3
4.24642e-174	0.686278	0.728	0.434	7.78708e-170	Spp1 Mac	Creg1
4.96323e-173	0.4197	0.7	0.409	9.10157e-169	Spp1 Mac	Psmd8
5.05924e-173	-0.530024	0.974	0.866	9.27764e-169	Spp1 Mac	Cst3
9.20768e-173	0.554423	0.591	0.3	1.6885e-168	Spp1 Mac	Lat2
9.92408e-173	-0.675402	0.667	0.625	1.81988e-168	Spp1 Mac	Lsp1
1.05976e-172	0.414018	0.609	0.329	1.94339e-168	Spp1 Mac	Id2
1.53126e-172	0.542075	0.834	0.556	2.80803e-168	Spp1 Mac	Calr
2.00514e-172	-0.727705	0.63	0.591	3.67703e-168	Spp1 Mac	Lst1
5.33454e-172	1.21713	0.839	0.608	9.78249e-168	Spp1 Mac	Ccl6
7.24074e-172	0.277734	0.659	0.382	1.32781e-167	Spp1 Mac	Atp6v1e1
9.18212e-172	-0.438327	0.807	0.665	1.68382e-167	Spp1 Mac	Shisa5
3.77339e-170	0.417183	0.689	0.4	6.91964e-166	Spp1 Mac	Gnb1
9.64155e-170	0.396182	0.78	0.496	1.76807e-165	Spp1 Mac	Atpif1
1.61708e-169	0.445922	0.684	0.393	2.96541e-165	Spp1 Mac	Anxa1
4.61049e-169	0.438672	0.722	0.432	8.45472e-165	Spp1 Mac	Prdx2
4.83441e-169	0.299883	0.677	0.401	8.86535e-165	Spp1 Mac	Atp6ap1
8.1091e-169	-0.455511	0.857	0.769	1.48705e-164	Spp1 Mac	Rsrp1
9.80665e-168	-0.308921	0.983	0.889	1.79834e-163	Spp1 Mac	Rps11
9.85968e-168	-0.309442	0.89	0.76	1.80807e-163	Spp1 Mac	H2-K1
1.35203e-167	0.432131	0.82	0.541	2.47935e-163	Spp1 Mac	2010107E04Rik
1.71823e-167	0.525809	0.478	0.212	3.15089e-163	Spp1 Mac	Atp6v1a
2.49179e-167	-0.525605	0.66	0.613	4.56944e-163	Spp1 Mac	Cox7a2l
2.94358e-167	0.463946	0.565	0.288	5.39794e-163	Spp1 Mac	Tmem106a
8.26915e-167	-0.366635	0.789	0.646	1.5164e-162	Spp1 Mac	Rpl27
1.70516e-166	0.267043	0.792	0.524	3.12692e-162	Spp1 Mac	Smdt1
1.18863e-165	0.362254	0.716	0.434	2.17971e-161	Spp1 Mac	Atp5k
3.34326e-165	0.387172	0.652	0.371	6.13086e-161	Spp1 Mac	Cd44
9.11501e-165	-0.85059	0.718	0.679	1.67151e-160	Spp1 Mac	Jund
1.26062e-164	0.406836	0.601	0.324	2.31172e-160	Spp1 Mac	Romo1
1.27706e-164	0.324126	0.62	0.348	2.34187e-160	Spp1 Mac	Ndufs6
1.38109e-164	0.441763	0.771	0.487	2.53265e-160	Spp1 Mac	Bsg
2.7598e-164	0.402021	0.657	0.375	5.06092e-160	Spp1 Mac	Ap2m1
5.19655e-164	-0.288335	0.97	0.861	9.52944e-160	Spp1 Mac	Rps15
5.69277e-164	0.418053	0.661	0.379	1.04394e-159	Spp1 Mac	Fam96a
9.1961e-164	0.314915	0.759	0.483	1.68638e-159	Spp1 Mac	Snx3
8.80579e-163	0.438158	0.799	0.523	1.61481e-158	Spp1 Mac	Ctsa
1.12629e-162	0.325543	0.604	0.338	2.06539e-158	Spp1 Mac	Ndufa11
1.69625e-162	-0.450575	0.666	0.552	3.11059e-158	Spp1 Mac	Rpl13a
4.48777e-162	-0.320464	0.977	0.882	8.22967e-158	Spp1 Mac	Rps5
5.07617e-162	0.65335	0.333	0.11	9.30869e-158	Spp1 Mac	Cd36
6.8219e-162	0.264779	0.711	0.444	1.251e-157	Spp1 Mac	Dynlrb1
7.30819e-162	0.509385	0.557	0.281	1.34018e-157	Spp1 Mac	P4hb
8.35603e-162	0.287016	0.846	0.586	1.53233e-157	Spp1 Mac	Cox5b
1.16958e-161	0.589253	0.709	0.422	2.14478e-157	Spp1 Mac	Pdia6
1.45124e-161	0.3217	0.857	0.597	2.66128e-157	Spp1 Mac	Atp5j2
1.80091e-161	0.481254	0.628	0.345	3.3025e-157	Spp1 Mac	Gusb
2.76662e-161	0.442445	0.779	0.499	5.07342e-157	Spp1 Mac	Uqcr11
3.17076e-161	0.250692	0.746	0.482	5.81454e-157	Spp1 Mac	Mrpl52
6.31702e-161	0.333898	0.703	0.428	1.15842e-156	Spp1 Mac	Spcs1
8.06044e-161	-0.268134	0.705	0.578	1.47812e-156	Spp1 Mac	Eif3h
9.84183e-161	0.359594	0.727	0.451	1.8048e-156	Spp1 Mac	Ndufb8
1.00974e-160	0.255437	0.811	0.549	1.85166e-156	Spp1 Mac	Rbx1
2.01294e-160	-0.312956	0.982	0.895	3.69133e-156	Spp1 Mac	Rpl23a
2.42546e-160	0.308605	0.874	0.621	4.44782e-156	Spp1 Mac	Atp6v0b
4.97822e-160	-0.968954	0.564	0.588	9.12906e-156	Spp1 Mac	Pnrc1
1.1713e-159	0.325347	0.843	0.581	2.14793e-155	Spp1 Mac	Ndufa2
1.41296e-159	0.408477	0.603	0.327	2.59109e-155	Spp1 Mac	Atp6v0d1
2.23811e-159	0.491682	0.392	0.156	4.10425e-155	Spp1 Mac	Cd93
4.26369e-159	0.28977	0.897	0.653	7.81876e-155	Spp1 Mac	Cox6a1
2.24534e-158	-0.320494	0.86	0.758	4.1175e-154	Spp1 Mac	Pfdn5
3.63186e-158	-0.799951	0.58	0.542	6.6601e-154	Spp1 Mac	Dnaja1
4.921e-158	0.327179	0.909	0.671	9.02413e-154	Spp1 Mac	Sec61g
6.19529e-158	-0.326619	0.973	0.882	1.13609e-153	Spp1 Mac	Rps6
7.03629e-158	0.290005	0.905	0.666	1.29031e-153	Spp1 Mac	Clta
8.13182e-158	0.579075	0.548	0.273	1.49121e-153	Spp1 Mac	Sod2
1.20446e-157	0.394384	0.85	0.589	2.20873e-153	Spp1 Mac	Hint1
2.98688e-157	0.3726	0.567	0.3	5.47734e-153	Spp1 Mac	Trappc2l
5.02078e-157	-0.262945	0.984	0.889	9.20711e-153	Spp1 Mac	Rps3
6.45138e-157	1.44585	0.405	0.163	1.18305e-152	Spp1 Mac	Ccl7
2.59741e-156	0.256766	0.925	0.699	4.76313e-152	Spp1 Mac	Tspo
6.47922e-156	0.310889	0.658	0.391	1.18816e-151	Spp1 Mac	Ube2l3
7.88999e-156	0.42533	0.623	0.35	1.44687e-151	Spp1 Mac	Ranbp1
8.37246e-156	0.498112	0.488	0.229	1.53534e-151	Spp1 Mac	Rab7b
9.26564e-156	-1.17395	0.406	0.47	1.69913e-151	Spp1 Mac	Tsc22d3
1.11655e-155	0.382311	0.73	0.454	2.04754e-151	Spp1 Mac	Prelid1
1.4835e-155	0.276176	0.705	0.441	2.72045e-151	Spp1 Mac	Tbca
1.50746e-155	0.309128	0.538	0.283	2.76438e-151	Spp1 Mac	Pdcd5
2.41775e-155	0.30724	0.664	0.398	4.43367e-151	Spp1 Mac	Rab5c
7.1722e-155	-0.385631	0.954	0.874	1.31524e-150	Spp1 Mac	H3f3a
1.05323e-154	0.311315	0.624	0.359	1.93142e-150	Spp1 Mac	Bag1
1.39915e-154	0.294166	0.827	0.567	2.56575e-150	Spp1 Mac	Cox7a2
1.65003e-154	0.497772	0.514	0.251	3.02582e-150	Spp1 Mac	Tubb6
7.92788e-154	-0.26932	0.972	0.876	1.45381e-149	Spp1 Mac	Rpl34
1.20601e-153	0.256172	0.792	0.536	2.21159e-149	Spp1 Mac	Ywhae
1.96828e-153	0.293784	0.452	0.218	3.60943e-149	Spp1 Mac	Slc16a3
2.08472e-153	0.272181	0.725	0.466	3.82297e-149	Spp1 Mac	Rtn4
3.45505e-153	1.02202	0.408	0.168	6.33587e-149	Spp1 Mac	Lpl
5.27933e-153	0.271483	0.741	0.482	9.68124e-149	Spp1 Mac	Efhd2
6.32162e-153	0.801849	0.403	0.163	1.15926e-148	Spp1 Mac	Sdc3
1.01285e-152	-0.417468	0.987	0.959	1.85737e-148	Spp1 Mac	Rps9
2.44091e-152	0.497544	0.387	0.155	4.47615e-148	Spp1 Mac	Dok2
5.53109e-152	0.474269	0.619	0.344	1.01429e-147	Spp1 Mac	Psma6
8.60352e-152	0.267169	0.829	0.583	1.57771e-147	Spp1 Mac	Ucp2
9.59169e-152	-0.42592	0.625	0.549	1.75892e-147	Spp1 Mac	Unc93b1
1.17383e-151	-0.354257	0.979	0.9	2.15257e-147	Spp1 Mac	Rpl17
1.50037e-151	0.283132	0.881	0.641	2.75138e-147	Spp1 Mac	Cox7c
1.55315e-151	0.306913	0.618	0.358	2.84817e-147	Spp1 Mac	Rab1a
4.70034e-151	-0.387957	0.798	0.704	8.61948e-147	Spp1 Mac	Arhgdib
5.03569e-151	0.275844	0.562	0.313	9.23445e-147	Spp1 Mac	Mrpl54
7.78732e-151	0.256197	0.612	0.358	1.42804e-146	Spp1 Mac	Ndufs5
8.1646e-151	0.500511	0.918	0.701	1.49722e-146	Spp1 Mac	Eif4a1
8.2688e-151	0.344259	0.941	0.734	1.51633e-146	Spp1 Mac	Gng5
1.29707e-150	0.269677	0.65	0.395	2.37857e-146	Spp1 Mac	Eif4g2
4.27088e-150	0.265205	0.756	0.498	7.83195e-146	Spp1 Mac	Selenof
9.15398e-150	0.44681	0.408	0.172	1.67866e-145	Spp1 Mac	Ap1s1
1.13497e-149	0.267468	0.721	0.463	2.08131e-145	Spp1 Mac	Cox7b
1.4427e-149	0.277732	0.693	0.434	2.64562e-145	Spp1 Mac	Lamtor4
2.47467e-149	0.250184	0.686	0.431	4.53806e-145	Spp1 Mac	Atp5o.1
2.9627e-149	0.369691	0.719	0.452	5.43299e-145	Spp1 Mac	Cops9
3.07097e-149	0.289022	0.757	0.498	5.63155e-145	Spp1 Mac	Ssr4
5.74745e-149	0.286055	0.876	0.635	1.05397e-144	Spp1 Mac	Cox6c
6.5833e-149	-1.28674	0.225	0.382	1.20725e-144	Spp1 Mac	Tmem176b
9.54334e-149	0.347386	0.602	0.343	1.75006e-144	Spp1 Mac	Vcp
1.15833e-148	0.301657	0.644	0.385	2.12414e-144	Spp1 Mac	Ywhab
1.21642e-148	-0.269332	0.969	0.87	2.23066e-144	Spp1 Mac	Rps13
5.2564e-148	0.369926	0.682	0.414	9.63918e-144	Spp1 Mac	S100a13
5.70004e-148	0.266808	0.546	0.301	1.04527e-143	Spp1 Mac	Cnih4
1.14402e-147	0.287309	0.527	0.284	2.0979e-143	Spp1 Mac	Rnf7
1.19199e-147	-0.813132	0.618	0.569	2.18587e-143	Spp1 Mac	Zfp36
1.78717e-147	0.437963	0.632	0.364	3.27731e-143	Spp1 Mac	Smpdl3a
2.29562e-147	-0.800138	0.822	0.801	4.20971e-143	Spp1 Mac	Btg1
4.13673e-147	-0.341728	0.784	0.662	7.58594e-143	Spp1 Mac	Rbm39
5.59637e-147	-0.295318	0.695	0.569	1.02626e-142	Spp1 Mac	Eef1b2
5.91787e-147	0.354706	0.373	0.158	1.08522e-142	Spp1 Mac	Bst1
1.35228e-146	-0.783834	0.633	0.607	2.47981e-142	Spp1 Mac	Ier5
2.43007e-146	0.399147	0.503	0.256	4.45627e-142	Spp1 Mac	Emilin2
3.36985e-146	-0.261316	0.615	0.487	6.17964e-142	Spp1 Mac	Eif3e
4.25303e-146	-1.03987	0.283	0.408	7.79921e-142	Spp1 Mac	Limd2
4.26359e-146	0.281492	0.751	0.491	7.81857e-142	Spp1 Mac	Iqgap1
4.41513e-146	0.445011	0.386	0.158	8.09646e-142	Spp1 Mac	Tbxas1
5.19945e-146	-0.780688	0.365	0.308	9.53475e-142	Spp1 Mac	Gsr
6.16435e-146	0.351221	0.703	0.438	1.13042e-141	Spp1 Mac	Tomm20
1.33461e-145	0.259962	0.699	0.445	2.4474e-141	Spp1 Mac	Rrbp1
2.73827e-145	0.339017	0.702	0.442	5.02144e-141	Spp1 Mac	Pitpna
7.73566e-145	-0.677363	0.998	0.997	1.41857e-140	Spp1 Mac	Malat1
1.15977e-144	0.312968	0.555	0.307	2.12678e-140	Spp1 Mac	M6pr
1.19902e-144	0.738796	0.482	0.229	2.19876e-140	Spp1 Mac	Rgs1
1.33383e-144	0.293404	0.517	0.278	2.44597e-140	Spp1 Mac	0610012G03Rik
1.43471e-144	0.368135	0.53	0.279	2.63098e-140	Spp1 Mac	Uqcc2
1.72081e-144	0.293191	0.756	0.498	3.15562e-140	Spp1 Mac	Tmed10
2.07862e-144	0.363082	0.424	0.194	3.81178e-140	Spp1 Mac	Coro1c
3.86087e-144	0.366329	0.51	0.262	7.08006e-140	Spp1 Mac	Mydgf
4.12715e-144	-0.417362	0.735	0.598	7.56837e-140	Spp1 Mac	Taldo1
6.01947e-144	0.292492	0.625	0.375	1.10385e-139	Spp1 Mac	Cmpk1
1.00784e-143	0.574437	0.501	0.244	1.84817e-139	Spp1 Mac	Lipa
1.04125e-143	0.38507	0.588	0.331	1.90945e-139	Spp1 Mac	Atp1a1
1.62823e-143	0.519324	0.536	0.276	2.98584e-139	Spp1 Mac	Atp1b3
3.16528e-143	-0.914453	0.255	0.315	5.80449e-139	Spp1 Mac	Napsa
2.36749e-142	0.354692	0.383	0.168	4.34151e-138	Spp1 Mac	Adssl1
3.21222e-142	0.272675	0.52	0.283	5.89056e-138	Spp1 Mac	Mtpn
3.93216e-142	0.325272	0.508	0.268	7.21079e-138	Spp1 Mac	Atp6v1b2
7.1832e-142	0.29907	0.693	0.435	1.31726e-137	Spp1 Mac	1110008F13Rik
9.34238e-142	0.441772	0.405	0.176	1.71321e-137	Spp1 Mac	Soat1
1.03389e-141	0.320647	0.883	0.649	1.89594e-137	Spp1 Mac	Prdx5
2.21732e-141	0.459971	0.921	0.718	4.06612e-137	Spp1 Mac	Cotl1
2.32317e-141	0.344645	0.759	0.504	4.26023e-137	Spp1 Mac	Pdia3
5.96531e-141	0.285711	0.494	0.258	1.09392e-136	Spp1 Mac	Znhit1
8.59309e-141	0.486805	0.351	0.136	1.5758e-136	Spp1 Mac	2010111I01Rik
1.15539e-140	0.344881	0.534	0.287	2.11875e-136	Spp1 Mac	2610001J05Rik
1.58557e-140	0.477259	0.798	0.541	2.90762e-136	Spp1 Mac	Hexa
3.91862e-140	0.360421	0.601	0.348	7.18596e-136	Spp1 Mac	Sh3bgrl
4.2707e-140	0.610277	0.395	0.166	7.83161e-136	Spp1 Mac	Sgk1
7.47845e-140	0.482051	0.304	0.104	1.3714e-135	Spp1 Mac	Kcnn4
1.57945e-139	0.528018	0.41	0.176	2.89639e-135	Spp1 Mac	Uap1l1
2.7295e-139	0.278381	0.536	0.298	5.00535e-135	Spp1 Mac	St13
4.07571e-139	0.4957	0.374	0.152	7.47403e-135	Spp1 Mac	Idh1
5.39282e-139	0.416256	0.473	0.231	9.88934e-135	Spp1 Mac	Lrpap1
2.01562e-138	-0.362608	0.66	0.579	3.69624e-134	Spp1 Mac	Ptpn18
3.04405e-138	0.278594	0.637	0.389	5.58217e-134	Spp1 Mac	Lamtor1
4.28032e-138	-0.351586	0.78	0.652	7.84925e-134	Spp1 Mac	Lcp1
5.14342e-138	0.261201	0.542	0.308	9.43201e-134	Spp1 Mac	Glul
2.11291e-137	0.307521	0.433	0.212	3.87465e-133	Spp1 Mac	Mpp1
2.34896e-137	0.41162	0.309	0.112	4.30753e-133	Spp1 Mac	Osbpl8
2.41088e-137	-0.502526	0.666	0.585	4.42108e-133	Spp1 Mac	Serp1
2.68812e-137	0.33963	0.541	0.297	4.92947e-133	Spp1 Mac	Metap2
4.99453e-137	-0.326154	0.654	0.539	9.15897e-133	Spp1 Mac	Hmgb1
7.41648e-137	0.389766	0.475	0.237	1.36003e-132	Spp1 Mac	Vdac1
7.50454e-137	0.297622	0.575	0.333	1.37618e-132	Spp1 Mac	Rpn2
1.24994e-136	-1.13158	0.223	0.321	2.29214e-132	Spp1 Mac	H2-DMb1
1.00043e-135	0.357995	0.396	0.182	1.83458e-131	Spp1 Mac	Tmem37
1.10078e-135	0.286369	0.649	0.399	2.0186e-131	Spp1 Mac	Vdac2
1.26835e-135	0.476305	0.311	0.11	2.3259e-131	Spp1 Mac	Nceh1
5.31208e-135	0.32536	0.88	0.651	9.7413e-131	Spp1 Mac	Rap1b
5.41378e-135	-0.421466	0.756	0.615	9.92779e-131	Spp1 Mac	Map1lc3b
8.25671e-135	0.36512	0.545	0.298	1.51412e-130	Spp1 Mac	Higd1a
8.7676e-135	0.312912	0.939	0.742	1.6078e-130	Spp1 Mac	Sem1
8.95304e-135	0.285537	0.481	0.255	1.64181e-130	Spp1 Mac	Tomm5
9.25684e-135	0.577746	0.627	0.365	1.69752e-130	Spp1 Mac	Timp2
1.22468e-134	0.303175	0.908	0.691	2.24582e-130	Spp1 Mac	Cox6b1
7.10269e-134	0.388691	0.394	0.174	1.30249e-129	Spp1 Mac	Fam162a
1.40906e-133	0.307724	0.436	0.214	2.58394e-129	Spp1 Mac	Tuba1c
1.54491e-133	-0.818781	0.777	0.688	2.83306e-129	Spp1 Mac	Dusp1
1.58312e-133	0.289634	0.504	0.272	2.90312e-129	Spp1 Mac	Ndufb6
1.9141e-133	-0.892486	0.543	0.589	3.51008e-129	Spp1 Mac	Gmfg
3.97638e-133	0.343732	0.532	0.294	7.29189e-129	Spp1 Mac	Blvrb
5.08633e-133	0.458329	0.679	0.425	9.3273e-129	Spp1 Mac	Fcgr2b
5.45703e-133	0.316996	0.483	0.252	1.00071e-128	Spp1 Mac	Rex1bd
7.87793e-133	0.27296	0.508	0.28	1.44465e-128	Spp1 Mac	Ndufb2
1.31032e-132	-1.35723	0.521	0.592	2.40286e-128	Spp1 Mac	Klf2
1.64677e-132	0.415107	0.473	0.237	3.01984e-128	Spp1 Mac	Glrx
2.81291e-132	0.296265	0.541	0.302	5.15831e-128	Spp1 Mac	Mrpl20
3.10453e-132	0.324634	0.467	0.241	5.69308e-128	Spp1 Mac	Flna
3.42031e-132	-0.448001	0.622	0.494	6.27217e-128	Spp1 Mac	Klf6
3.63293e-132	0.612203	0.437	0.202	6.66207e-128	Spp1 Mac	Serpinb6a
8.90241e-132	0.366248	0.408	0.19	1.63252e-127	Spp1 Mac	Vamp4
1.11343e-131	0.408731	0.379	0.166	2.04181e-127	Spp1 Mac	Por
1.26834e-131	0.313318	0.618	0.373	2.32588e-127	Spp1 Mac	Tmem160
1.9743e-131	0.368749	0.418	0.197	3.62046e-127	Spp1 Mac	Tpp1
4.41208e-131	0.370001	0.417	0.196	8.09087e-127	Spp1 Mac	Mfsd1
4.56131e-131	-0.952678	0.526	0.473	8.36453e-127	Spp1 Mac	Jun
5.22949e-131	0.434731	0.424	0.197	9.58984e-127	Spp1 Mac	Cebpa
1.12303e-130	0.315215	0.513	0.279	2.0594e-126	Spp1 Mac	Ube2a
3.8918e-130	-1.04254	0.538	0.501	7.13678e-126	Spp1 Mac	Cdk2ap2
4.22666e-130	-0.556674	0.491	0.474	7.75085e-126	Spp1 Mac	Nop53
7.52641e-130	0.256261	0.489	0.267	1.38019e-125	Spp1 Mac	Hnrnpab
2.1284e-129	0.454839	0.452	0.219	3.90306e-125	Spp1 Mac	Cyfip1
6.49943e-129	0.505884	0.525	0.28	1.19187e-124	Spp1 Mac	Sdf2l1
9.14166e-129	0.333792	0.477	0.252	1.6764e-124	Spp1 Mac	Eif4e
9.66295e-129	0.36474	0.303	0.113	1.77199e-124	Spp1 Mac	Ppp1r14b
9.9358e-129	0.262981	0.518	0.293	1.82203e-124	Spp1 Mac	Slc6a6
1.081e-128	-1.51491	0.315	0.343	1.98234e-124	Spp1 Mac	Plac8
4.61115e-128	-1.04999	0.29	0.387	8.45593e-124	Spp1 Mac	Stk17b
1.88419e-127	0.334901	0.347	0.149	3.45522e-123	Spp1 Mac	Tmem189
3.12306e-127	-0.603337	0.724	0.579	5.72707e-123	Spp1 Mac	Selenop
4.67212e-127	0.252282	0.504	0.284	8.56773e-123	Spp1 Mac	Rnpep
5.20582e-127	-0.254868	0.962	0.87	9.54643e-123	Spp1 Mac	Hspa8
9.63813e-127	0.265054	0.523	0.295	1.76744e-122	Spp1 Mac	Itgb1
9.72384e-127	-0.303838	0.553	0.453	1.78316e-122	Spp1 Mac	Psme1
2.53745e-126	0.329626	0.529	0.294	4.65317e-122	Spp1 Mac	Ndufa12
3.37435e-126	0.263784	0.772	0.537	6.18789e-122	Spp1 Mac	Ppib
6.7479e-126	0.26935	0.595	0.358	1.23743e-121	Spp1 Mac	Pebp1
1.46129e-125	0.540735	0.485	0.249	2.67972e-121	Spp1 Mac	Slc39a1
1.95575e-125	0.432406	0.318	0.122	3.58646e-121	Spp1 Mac	Gde1
4.6768e-125	0.359775	0.431	0.217	8.57631e-121	Spp1 Mac	Rap2b
1.39356e-124	0.264074	0.579	0.348	2.55552e-120	Spp1 Mac	Psmb4
2.61773e-124	0.44399	0.428	0.203	4.8004e-120	Spp1 Mac	S100a1
3.15398e-124	0.291435	0.985	0.857	5.78377e-120	Spp1 Mac	Ppia
4.38697e-124	0.294953	0.488	0.266	8.04483e-120	Spp1 Mac	Wdr83os
7.8129e-124	0.336462	0.394	0.186	1.43273e-119	Spp1 Mac	Ywhag
7.89209e-124	0.260988	0.568	0.338	1.44725e-119	Spp1 Mac	Rbms1
9.94993e-124	-0.76471	0.479	0.474	1.82462e-119	Spp1 Mac	Selplg
1.08877e-123	0.54542	0.913	0.71	1.99658e-119	Spp1 Mac	Wfdc17
2.34151e-123	0.388167	0.339	0.142	4.29386e-119	Spp1 Mac	Renbp
3.21151e-123	0.29168	0.426	0.215	5.88927e-119	Spp1 Mac	Anxa7
3.58628e-123	0.328844	0.396	0.187	6.57652e-119	Spp1 Mac	Naa50
7.07782e-123	0.250418	0.545	0.323	1.29793e-118	Spp1 Mac	Cct8
8.7916e-123	0.262667	0.476	0.262	1.6122e-118	Spp1 Mac	Slirp
1.36609e-122	-0.414768	0.436	0.303	2.50513e-118	Spp1 Mac	Grina
1.75637e-122	-0.331211	0.656	0.555	3.22083e-118	Spp1 Mac	Cd47
2.37669e-122	0.306227	0.375	0.176	4.35838e-118	Spp1 Mac	Plgrkt
3.11549e-122	0.281107	0.406	0.201	5.71319e-118	Spp1 Mac	Pfdn1
3.41818e-122	0.320677	0.424	0.217	6.26826e-118	Spp1 Mac	Sdc4
1.32339e-121	-0.838565	0.42	0.488	2.42683e-117	Spp1 Mac	Ypel3
1.34477e-121	-0.534061	0.576	0.5	2.46603e-117	Spp1 Mac	Slfn2
1.4716e-121	0.346913	0.324	0.136	2.69861e-117	Spp1 Mac	Pfkl
1.51294e-121	-0.460181	0.557	0.491	2.77442e-117	Spp1 Mac	Myl12b
1.57812e-121	-0.524212	0.487	0.453	2.89395e-117	Spp1 Mac	Ifngr1
2.15248e-120	0.259559	0.951	0.78	3.94722e-116	Spp1 Mac	Gabarap
3.32773e-119	-0.62744	0.424	0.435	6.10239e-115	Spp1 Mac	Ms4a6b
6.66487e-119	0.314178	0.41	0.203	1.2222e-114	Spp1 Mac	Blvra
9.27822e-119	0.260355	0.468	0.256	1.70144e-114	Spp1 Mac	Psmd7
1.04366e-118	0.272029	0.405	0.203	1.91387e-114	Spp1 Mac	Surf4
2.25835e-118	0.314215	0.468	0.253	4.14136e-114	Spp1 Mac	Itgb5
2.95485e-118	-1.00277	0.335	0.382	5.41861e-114	Spp1 Mac	Hmgb2
8.4784e-118	-0.478589	0.584	0.499	1.55477e-113	Spp1 Mac	Uba52
2.7036e-117	-0.38159	0.575	0.493	4.95785e-113	Spp1 Mac	Son
2.80414e-117	-0.704011	0.389	0.356	5.14224e-113	Spp1 Mac	Cd37
3.16943e-117	-0.316127	0.551	0.446	5.81211e-113	Spp1 Mac	Ptpn6
3.85411e-117	0.281131	0.412	0.208	7.06766e-113	Spp1 Mac	Lamtor3
5.30958e-117	-0.528192	0.888	0.727	9.7367e-113	Spp1 Mac	S100a11
1.12563e-116	-0.465257	0.507	0.449	2.06417e-112	Spp1 Mac	Srsf5
1.68217e-116	-0.298388	0.67	0.521	3.08476e-112	Spp1 Mac	Neat1
2.75282e-116	-1.64216	0.466	0.531	5.04813e-112	Spp1 Mac	Il1b
5.35546e-116	0.282354	0.38	0.184	9.82085e-112	Spp1 Mac	Hspa9
9.71082e-116	0.333737	0.46	0.244	1.78077e-111	Spp1 Mac	Comt
1.92103e-115	0.271672	0.412	0.213	3.52278e-111	Spp1 Mac	Vps35
3.98308e-115	0.262926	0.47	0.261	7.30417e-111	Spp1 Mac	Rexo2
6.17588e-115	0.479575	0.63	0.392	1.13253e-110	Spp1 Mac	Prdx6
7.16508e-115	-0.473328	0.489	0.467	1.31393e-110	Spp1 Mac	Ly86
7.7816e-115	0.387802	0.387	0.181	1.42699e-110	Spp1 Mac	Adam15
8.64276e-115	0.26761	0.478	0.271	1.58491e-110	Spp1 Mac	Camk1
1.12771e-114	0.341018	0.352	0.159	2.06799e-110	Spp1 Mac	Mcfd2
1.41923e-114	0.326211	0.482	0.268	2.60259e-110	Spp1 Mac	Mcub
1.48028e-114	0.280973	0.53	0.309	2.71453e-110	Spp1 Mac	Glmp
1.51871e-114	-0.66824	0.485	0.488	2.785e-110	Spp1 Mac	Ptprc
2.25319e-114	0.25443	0.398	0.202	4.1319e-110	Spp1 Mac	Nras
6.0831e-114	-0.528532	0.491	0.437	1.11552e-109	Spp1 Mac	Supt4a
6.54089e-114	0.271536	0.855	0.641	1.19947e-109	Spp1 Mac	Gpx4
7.03034e-114	0.308668	0.323	0.14	1.28922e-109	Spp1 Mac	Ubl4a
1.11085e-113	-0.684158	0.44	0.453	2.03708e-109	Spp1 Mac	Samhd1
1.3565e-113	0.276555	0.479	0.269	2.48755e-109	Spp1 Mac	Atp5g3
1.51479e-113	0.294747	0.379	0.184	2.77783e-109	Spp1 Mac	Psmc1
2.02634e-113	0.329017	0.462	0.25	3.71591e-109	Spp1 Mac	Ccr5
2.3955e-113	0.568189	0.308	0.125	4.39286e-109	Spp1 Mac	Rgcc
2.99334e-113	-0.408472	0.744	0.582	5.48918e-109	Spp1 Mac	Hsp90aa1
5.18021e-113	0.286443	0.357	0.169	9.49946e-109	Spp1 Mac	Dnase2a
4.98566e-112	0.263466	0.401	0.207	9.1427e-108	Spp1 Mac	Stx4a
2.05862e-111	-0.373661	0.533	0.471	3.7751e-107	Spp1 Mac	Pld4
2.8039e-111	0.343366	0.351	0.16	5.14179e-107	Spp1 Mac	Furin
2.91723e-111	-0.491452	0.637	0.427	5.34962e-107	Spp1 Mac	Cxcl2
3.7516e-111	-0.437204	0.516	0.425	6.87969e-107	Spp1 Mac	Ube2b
4.23468e-111	0.267709	0.387	0.194	7.76556e-107	Spp1 Mac	Ufm1
8.41498e-111	-0.251129	0.973	0.889	1.54314e-106	Spp1 Mac	Rplp0
1.79203e-110	-0.939797	0.232	0.312	3.28622e-106	Spp1 Mac	Gm26740
7.00205e-110	0.27269	0.434	0.232	1.28404e-105	Spp1 Mac	Nhp2
9.69975e-110	-0.292606	0.463	0.363	1.77874e-105	Spp1 Mac	Syngr2
1.05474e-109	0.268813	0.976	0.841	1.93418e-105	Spp1 Mac	Myl6
1.55119e-109	0.377813	0.36	0.168	2.84457e-105	Spp1 Mac	Pdia4
2.53976e-109	0.253561	0.914	0.727	4.65741e-105	Spp1 Mac	Calm2
4.52957e-109	0.310235	0.406	0.208	8.30632e-105	Spp1 Mac	Psmd2
6.02514e-109	0.447809	0.386	0.185	1.10489e-104	Spp1 Mac	Hif1a
7.10403e-109	-0.540947	0.639	0.544	1.30274e-104	Spp1 Mac	Pim1
1.18423e-108	-0.260252	0.547	0.437	2.17164e-104	Spp1 Mac	Fus
4.14196e-108	0.284043	0.487	0.279	7.59553e-104	Spp1 Mac	Aplp2
2.3265e-107	-0.299821	0.475	0.355	4.26634e-103	Spp1 Mac	Irf8
2.51127e-107	0.443407	0.387	0.184	4.60518e-103	Spp1 Mac	Slc48a1
3.74496e-107	-0.277552	0.455	0.361	6.8675e-103	Spp1 Mac	Celf2
8.46875e-107	0.256576	0.431	0.233	1.553e-102	Spp1 Mac	Pon2
1.07901e-106	-0.32244	0.57	0.459	1.97869e-102	Spp1 Mac	Gpsm3
1.55665e-106	-0.349513	0.793	0.683	2.85459e-102	Spp1 Mac	Gsn
3.59271e-106	-0.318033	0.496	0.416	6.58831e-102	Spp1 Mac	Use1
7.74855e-106	0.269944	0.386	0.197	1.42093e-101	Spp1 Mac	Eif1ax
1.52922e-105	0.320044	0.326	0.148	2.80429e-101	Spp1 Mac	B4galt1
3.00083e-105	-1.19813	0.349	0.395	5.50293e-101	Spp1 Mac	Marcksl1
4.44499e-105	0.354795	0.372	0.179	8.15122e-101	Spp1 Mac	Capn2
7.05522e-105	0.255453	0.394	0.207	1.29379e-100	Spp1 Mac	Hsd17b12
1.67186e-104	0.260054	0.319	0.148	3.06586e-100	Spp1 Mac	Sgpl1
2.46164e-104	-0.26747	0.526	0.426	4.51416e-100	Spp1 Mac	Hcls1
5.19064e-104	0.422338	0.76	0.54	9.5186e-100	Spp1 Mac	Tgfbi
1.66514e-103	0.254776	0.358	0.18	3.05353e-99	Spp1 Mac	Edem1
7.13342e-103	0.257003	0.442	0.249	1.30813e-98	Spp1 Mac	Ssr3
8.01819e-103	-0.28119	0.985	0.921	1.47038e-98	Spp1 Mac	Rps16
1.55274e-101	0.319997	0.309	0.136	2.84741e-97	Spp1 Mac	Psmd1
4.53474e-101	-0.645664	0.447	0.415	8.3158e-97	Spp1 Mac	Vasp
7.67672e-101	0.418851	0.597	0.376	1.40776e-96	Spp1 Mac	Ms4a7
1.28021e-100	0.356889	0.314	0.14	2.34764e-96	Spp1 Mac	Txnrd1
2.4327e-100	-0.272763	0.976	0.935	4.46109e-96	Spp1 Mac	H2-D1
3.39458e-100	-0.541926	0.436	0.415	6.22497e-96	Spp1 Mac	Zfp36l2
3.9538e-100	0.35802	0.691	0.472	7.25049e-96	Spp1 Mac	Gpi1
1.06021e-99	0.286197	0.34	0.164	1.94421e-95	Spp1 Mac	Vma21
3.16741e-99	0.262026	0.489	0.29	5.80839e-95	Spp1 Mac	Abhd12
6.91126e-99	0.254157	0.392	0.209	1.26739e-94	Spp1 Mac	Ten1
7.36521e-99	-0.310209	0.475	0.365	1.35063e-94	Spp1 Mac	Adipor1
1.403e-98	-0.601179	0.825	0.743	2.57283e-94	Spp1 Mac	Fos
1.57652e-98	0.276959	0.365	0.184	2.89103e-94	Spp1 Mac	Tubb2a
3.06337e-98	-0.681502	0.321	0.307	5.61761e-94	Spp1 Mac	Socs3
3.4451e-98	0.286484	0.795	0.606	6.31762e-94	Spp1 Mac	Hspa5
4.90908e-98	0.274822	0.36	0.182	9.00226e-94	Spp1 Mac	Gns
5.54909e-98	-0.38444	0.431	0.361	1.01759e-93	Spp1 Mac	Eif4a2
7.12771e-98	-0.406292	0.889	0.836	1.30708e-93	Spp1 Mac	Ubc
1.65261e-97	-0.276781	0.991	0.937	3.03056e-93	Spp1 Mac	Rps14
2.09045e-97	0.314145	0.333	0.157	3.83347e-93	Spp1 Mac	Tcirg1
5.20446e-97	0.273248	0.321	0.152	9.54393e-93	Spp1 Mac	Amdhd2
5.56946e-97	-0.954752	0.237	0.307	1.02133e-92	Spp1 Mac	Ppp1r15a
1.37321e-96	-0.289479	0.525	0.432	2.51819e-92	Spp1 Mac	Smim14
3.02662e-96	-0.459728	0.403	0.346	5.55022e-92	Spp1 Mac	Snx20
1.14876e-95	-0.261726	0.469	0.383	2.10659e-91	Spp1 Mac	Lyn
1.15146e-95	-0.604918	0.321	0.326	2.11155e-91	Spp1 Mac	Rps27rt
5.12913e-95	0.272958	0.344	0.171	9.4058e-91	Spp1 Mac	Tmem165
6.42375e-95	0.346688	0.624	0.41	1.17799e-90	Spp1 Mac	Mpeg1
8.30037e-95	0.397947	0.384	0.194	1.52212e-90	Spp1 Mac	Rpn1
1.27479e-92	0.387565	0.3	0.131	2.33771e-88	Spp1 Mac	Gpr137b
3.36462e-92	0.291111	0.312	0.146	6.17004e-88	Spp1 Mac	Naa20
5.61082e-92	-0.340744	0.38	0.31	1.02891e-87	Spp1 Mac	Syf2
6.23345e-92	-0.268504	0.36	0.274	1.14309e-87	Spp1 Mac	Sirpb1c
7.93477e-92	0.401437	0.48	0.279	1.45508e-87	Spp1 Mac	Klf4
8.64798e-92	-0.415757	0.41	0.383	1.58587e-87	Spp1 Mac	Clec4a3
1.57471e-91	-0.259557	0.761	0.632	2.8877e-87	Spp1 Mac	Ifi27l2a
3.96558e-91	-0.546937	0.382	0.324	7.27208e-87	Spp1 Mac	Gadd45b
4.22515e-90	0.25744	0.968	0.847	7.74809e-86	Spp1 Mac	Cfl1
6.74897e-90	-0.720115	0.254	0.305	1.23763e-85	Spp1 Mac	Cytip
1.20906e-89	-0.268301	0.991	0.924	2.21718e-85	Spp1 Mac	Rpl13
2.59314e-89	0.270194	0.341	0.174	4.7553e-85	Spp1 Mac	Lrrc59
5.72975e-89	-0.800442	0.372	0.392	1.05072e-84	Spp1 Mac	Cd81
8.60175e-89	-0.736048	0.694	0.622	1.57739e-84	Spp1 Mac	Nfkbia
1.16865e-88	0.279942	0.99	0.921	2.14307e-84	Spp1 Mac	Tpt1
2.77946e-88	-0.874373	0.223	0.301	5.09698e-84	Spp1 Mac	Mef2c
3.44994e-88	0.303557	0.328	0.16	6.32649e-84	Spp1 Mac	Mdfic
4.55873e-88	-0.71372	0.27	0.315	8.3598e-84	Spp1 Mac	Arhgap45
8.547e-88	-0.494913	0.438	0.395	1.56735e-83	Spp1 Mac	Nr4a1
3.09203e-87	-0.516362	0.348	0.344	5.67016e-83	Spp1 Mac	Cnn2
3.61248e-87	-0.273263	0.365	0.283	6.62457e-83	Spp1 Mac	Tprgl
3.9816e-87	-1.32497	0.368	0.363	7.30146e-83	Spp1 Mac	Hspa1a
4.73913e-87	-0.453137	0.497	0.449	8.69062e-83	Spp1 Mac	Marcks
5.96294e-87	-0.534676	0.468	0.428	1.09348e-82	Spp1 Mac	Dcn
1.59473e-86	-0.394099	0.397	0.348	2.92441e-82	Spp1 Mac	AB124611
2.98995e-86	-0.84047	0.435	0.313	5.48296e-82	Spp1 Mac	Ccl4
4.18063e-86	-1.28889	0.283	0.336	7.66644e-82	Spp1 Mac	Egr1
2.34908e-85	-0.285551	0.383	0.31	4.30773e-81	Spp1 Mac	Luc7l2
2.66469e-85	-0.252893	0.381	0.288	4.8865e-81	Spp1 Mac	Tnfrsf1a
5.31013e-85	-0.341409	0.423	0.35	9.73772e-81	Spp1 Mac	Emb
1.9001e-84	-0.348235	0.439	0.368	3.4844e-80	Spp1 Mac	Ccnl1
4.85512e-84	-0.710618	0.332	0.38	8.90333e-80	Spp1 Mac	Serinc3
1.27372e-82	-0.482964	0.399	0.371	2.33575e-78	Spp1 Mac	Zfp36l1
5.6372e-82	-0.259302	0.497	0.379	1.03375e-77	Spp1 Mac	Atf3
8.10399e-82	-0.250588	0.356	0.276	1.48611e-77	Spp1 Mac	Jak1
4.81994e-81	-0.310513	0.34	0.278	8.83881e-77	Spp1 Mac	Rp9
5.09813e-81	0.327318	0.488	0.3	9.34894e-77	Spp1 Mac	Cyb5a
5.48976e-81	-0.844522	0.315	0.339	1.00671e-76	Spp1 Mac	Cd83
8.93948e-81	0.261101	0.307	0.153	1.63932e-76	Spp1 Mac	Colgalt1
1.05867e-80	-0.264893	0.411	0.331	1.9414e-76	Spp1 Mac	Tra2b
2.95503e-80	-0.377594	0.379	0.316	5.41893e-76	Spp1 Mac	Fam32a
7.05744e-80	-0.277279	0.379	0.321	1.29419e-75	Spp1 Mac	Higd2a
4.57107e-78	-0.278794	0.37	0.291	8.38242e-74	Spp1 Mac	Ifi204
5.10406e-78	-0.531995	0.415	0.373	9.35983e-74	Spp1 Mac	Mgp
5.54917e-78	0.276769	0.466	0.29	1.01761e-73	Spp1 Mac	Ifrd1
2.80385e-77	-0.338082	0.431	0.364	5.14169e-73	Spp1 Mac	Ccr2
5.03081e-77	-0.37735	0.374	0.338	9.2255e-73	Spp1 Mac	Mbnl1
5.42176e-77	-0.974266	0.217	0.307	9.94241e-73	Spp1 Mac	Ms4a4c
8.6535e-77	-0.271447	0.353	0.279	1.58688e-72	Spp1 Mac	Ubald2
1.86133e-76	-0.36863	0.378	0.319	3.41331e-72	Spp1 Mac	Snap23
4.53835e-75	-0.267523	0.321	0.254	8.32243e-71	Spp1 Mac	Ogt
1.85824e-74	0.362397	0.401	0.23	3.40764e-70	Spp1 Mac	Nupr1
[truncated: 3,269 more rows]

## Sheet: DEG-pseudotime(slingshot)
genes	status	family	pval	qval	gene_short_name	num_cells_expressed	use_for_ordering
Il1b	OK	negbinomial.size	0	0	Il1b	3227	TRUE
Cebpb	OK	negbinomial.size	0	0	Cebpb	4894	TRUE
Fabp5	OK	negbinomial.size	0	0	Fabp5	2589	TRUE
Fcrls	OK	negbinomial.size	0	0	Fcrls	1029	TRUE
S100a8	OK	negbinomial.size	0	0	S100a8	1350	TRUE
S100a9	OK	negbinomial.size	0	0	S100a9	771	TRUE
Chil3	OK	negbinomial.size	0	0	Chil3	3088	TRUE
C1qb	OK	negbinomial.size	0	0	C1qb	2874	TRUE
C1qc	OK	negbinomial.size	0	0	C1qc	2540	TRUE
C1qa	OK	negbinomial.size	0	0	C1qa	2466	TRUE
Spp1	OK	negbinomial.size	0	0	Spp1	3274	TRUE
Ccl24	OK	negbinomial.size	0	0	Ccl24	670	TRUE
Gpnmb	OK	negbinomial.size	0	0	Gpnmb	1228	TRUE
Apoe	OK	negbinomial.size	0	0	Apoe	5120	TRUE
Ftl1	OK	negbinomial.size	0	0	Ftl1	5442	TRUE
Saa3	OK	negbinomial.size	0	0	Saa3	1174	TRUE
Ctsd	OK	negbinomial.size	0	0	Ctsd	4749	TRUE
Arg1	OK	negbinomial.size	0	0	Arg1	1766	TRUE
Btg1	OK	negbinomial.size	0	0	Btg1	4662	TRUE
Cd63	OK	negbinomial.size	0	0	Cd63	2930	TRUE
Gsr	OK	negbinomial.size	0	0	Gsr	2777	TRUE
Hp	OK	negbinomial.size	0	0	Hp	2577	TRUE
Ctsb	OK	negbinomial.size	0	0	Ctsb	5281	TRUE
Cxcl16	OK	negbinomial.size	0	0	Cxcl16	2114	TRUE
Wfdc17	OK	negbinomial.size	0	0	Wfdc17	4963	TRUE
Timp2	OK	negbinomial.size	0	0	Timp2	2341	TRUE
Lgmn	OK	negbinomial.size	0	0	Lgmn	4441	TRUE
Selenop	OK	negbinomial.size	0	0	Selenop	3828	TRUE
Trem2	OK	negbinomial.size	0	0	Trem2	3081	TRUE
Fth1	OK	negbinomial.size	0	0	Fth1	5428	TRUE
Ms4a7	OK	negbinomial.size	0	0	Ms4a7	2377	TRUE
Fn1	OK	negbinomial.size	0	0	Fn1	3435	TRUE
Btg2	OK	negbinomial.size	0	0	Btg2	3876	TRUE
Pf4	OK	negbinomial.size	0	0	Pf4	2493	TRUE
Lgals1	OK	negbinomial.size	0	0	Lgals1	4922	TRUE
Ltc4s	OK	negbinomial.size	0	0	Ltc4s	915	TRUE
Ifitm6	OK	negbinomial.size	0	0	Ifitm6	2401	TRUE
Ctsl	OK	negbinomial.size	0	0	Ctsl	3888	TRUE
Ly6c2	OK	negbinomial.size	0	0	Ly6c2	2222	TRUE
Serpinb6a	OK	negbinomial.size	0	0	Serpinb6a	1468	TRUE
Emb	OK	negbinomial.size	0	0	Emb	2912	TRUE
Tmsb10	OK	negbinomial.size	0	0	Tmsb10	5165	TRUE
Plac8	OK	negbinomial.size	0	0	Plac8	3314	TRUE
Hspa8	OK	negbinomial.size	0	0	Hspa8	5287	TRUE
Msrb1	OK	negbinomial.size	0	0	Msrb1	4524	TRUE
Sirpb1c	OK	negbinomial.size	0	0	Sirpb1c	2768	TRUE
Fcna	OK	negbinomial.size	0	0	Fcna	386	TRUE
Ear2	OK	negbinomial.size	0	0	Ear2	655	TRUE
Cd5l	OK	negbinomial.size	0	0	Cd5l	383	TRUE
Ms4a4c	OK	negbinomial.size	0	0	Ms4a4c	2712	TRUE
Ifitm3	OK	negbinomial.size	0	0	Ifitm3	5202	TRUE
H3f3a	OK	negbinomial.size	0	0	H3f3a	5251	TRUE
Rhoc	OK	negbinomial.size	0	0	Rhoc	1382	TRUE
Pglyrp1	OK	negbinomial.size	0	0	Pglyrp1	631	TRUE
Napsa	OK	negbinomial.size	0	0	Napsa	2631	TRUE
Sdc3	OK	negbinomial.size	0	0	Sdc3	1580	TRUE
Ccr2	OK	negbinomial.size	0	0	Ccr2	3276	TRUE
Gm9733	OK	negbinomial.size	0	0	Gm9733	1049	TRUE
Cd52	OK	negbinomial.size	0	0	Cd52	5178	TRUE
Coro1a	OK	negbinomial.size	0	0	Coro1a	4762	TRUE
Lst1	OK	negbinomial.size	0	0	Lst1	4171	TRUE
Crip1	OK	negbinomial.size	0	0	Crip1	5149	TRUE
Ly6e	OK	negbinomial.size	0	0	Ly6e	4715	TRUE
Cytip	OK	negbinomial.size	0	0	Cytip	2091	TRUE
Plbd1	OK	negbinomial.size	0	0	Plbd1	2150	TRUE
Syngr1	OK	negbinomial.size	8.72821e-308	1.32246e-306	Syngr1	1193	TRUE
Grn	OK	negbinomial.size	1.68884e-301	2.52066e-300	Grn	4547	TRUE
Igf1	OK	negbinomial.size	6.80211e-294	1.00031e-292	Igf1	1053	TRUE
Rplp0	OK	negbinomial.size	3.72393e-291	5.397e-290	Rplp0	5342	TRUE
Ccl8	OK	negbinomial.size	1.80346e-289	2.57638e-288	Ccl8	469	TRUE
Lsp1	OK	negbinomial.size	5.8939e-289	8.30126e-288	Lsp1	4140	TRUE
Pltp	OK	negbinomial.size	3.12168e-286	4.33566e-285	Pltp	1573	TRUE
Folr2	OK	negbinomial.size	1.27401e-282	1.74521e-281	Folr2	759	TRUE
Cdk2ap2	OK	negbinomial.size	3.52534e-270	4.76398e-269	Cdk2ap2	3346	TRUE
Ccl6	OK	negbinomial.size	9.57492e-255	1.27666e-253	Ccl6	4656	TRUE
Cd9	OK	negbinomial.size	2.46228e-247	3.23985e-246	Cd9	2705	TRUE
Taldo1	OK	negbinomial.size	7.16906e-247	9.31047e-246	Taldo1	4354	TRUE
Lyz2	OK	negbinomial.size	1.79842e-245	2.30566e-244	Lyz2	5418	TRUE
Junb	OK	negbinomial.size	7.98751e-245	1.01108e-243	Junb	4763	TRUE
Fos	OK	negbinomial.size	2.56538e-244	3.20673e-243	Fos	4483	TRUE
Mgst1	OK	negbinomial.size	2.21773e-237	2.73794e-236	Mgst1	2343	TRUE
Ifitm1	OK	negbinomial.size	5.94404e-236	7.24883e-235	Ifitm1	796	TRUE
Rgs1	OK	negbinomial.size	9.10734e-231	1.09727e-229	Rgs1	1755	TRUE
Lpl	OK	negbinomial.size	3.17334e-229	3.77779e-228	Lpl	1503	TRUE
Tgfbi	OK	negbinomial.size	8.92506e-227	1.05001e-225	Tgfbi	4430	TRUE
C3ar1	OK	negbinomial.size	1.13685e-218	1.32191e-217	C3ar1	2810	TRUE
Samhd1	OK	negbinomial.size	3.86509e-215	4.44263e-214	Samhd1	3354	TRUE
Mcemp1	OK	negbinomial.size	4.38699e-213	4.98522e-212	Mcemp1	1685	TRUE
Prdx1	OK	negbinomial.size	8.91109e-213	1.00125e-211	Prdx1	5135	TRUE
G0s2	OK	negbinomial.size	4.19554e-209	4.66171e-208	G0s2	438	TRUE
Actg1	OK	negbinomial.size	2.81223e-208	3.09037e-207	Actg1	5401	TRUE
Klra2	OK	negbinomial.size	4.25214e-205	4.62189e-204	Klra2	1269	TRUE
Fau	OK	negbinomial.size	4.29346e-199	4.61662e-198	Fau	5417	TRUE
Ms4a6b	OK	negbinomial.size	2.75103e-197	2.92663e-196	Ms4a6b	3271	TRUE
Dmkn	OK	negbinomial.size	3.06005e-194	3.2211e-193	Dmkn	953	TRUE
Slpi	OK	negbinomial.size	1.44926e-193	1.50965e-192	Slpi	1801	TRUE
Cd72	OK	negbinomial.size	5.91413e-191	6.09704e-190	Cd72	999	TRUE
Ednrb	OK	negbinomial.size	2.24617e-190	2.29201e-189	Ednrb	516	TRUE
Arhgdib	OK	negbinomial.size	4.12038e-190	4.162e-189	Arhgdib	4607	TRUE
Pld3	OK	negbinomial.size	9.59669e-189	9.59669e-188	Pld3	1644	TRUE
Ccl12	OK	negbinomial.size	9.55762e-186	9.46299e-185	Ccl12	1131	TRUE
Ier2	OK	negbinomial.size	3.64674e-184	3.57523e-183	Ier2	3095	TRUE
Ifitm2	OK	negbinomial.size	7.87413e-184	7.64478e-183	Ifitm2	5151	TRUE
Gpr141	OK	negbinomial.size	3.50237e-183	3.36767e-182	Gpr141	761	TRUE
Dhrs3	OK	negbinomial.size	7.95235e-177	7.57367e-176	Dhrs3	2524	TRUE
Fam49b	OK	negbinomial.size	2.72489e-172	2.57065e-171	Fam49b	4231	TRUE
Bcl2a1b	OK	negbinomial.size	2.10981e-167	1.97179e-166	Bcl2a1b	2789	TRUE
Ckb	OK	negbinomial.size	2.02803e-166	1.87781e-165	Ckb	1886	TRUE
Ecm1	OK	negbinomial.size	1.01627e-164	9.32354e-164	Ecm1	2701	TRUE
Srgn	OK	negbinomial.size	4.63197e-164	4.21088e-163	Srgn	4949	TRUE
Hist1h2bc	OK	negbinomial.size	5.21777e-161	4.7007e-160	Hist1h2bc	1028	TRUE
Dusp1	OK	negbinomial.size	9.50849e-160	8.48973e-159	Dusp1	4237	TRUE
Itgam	OK	negbinomial.size	1.28028e-159	1.13299e-158	Itgam	2304	TRUE
Ace	OK	negbinomial.size	1.47806e-157	1.29654e-156	Ace	361	TRUE
Cyp4f18	OK	negbinomial.size	2.36677e-157	2.05806e-156	Cyp4f18	2322	TRUE
Hexb	OK	negbinomial.size	6.43067e-157	5.54368e-156	Hexb	3319	TRUE
Mmp8	OK	negbinomial.size	4.25936e-154	3.64048e-153	Mmp8	815	TRUE
Itgb7	OK	negbinomial.size	6.04896e-154	5.12624e-153	Itgb7	1231	TRUE
Lcn2	OK	negbinomial.size	2.32198e-153	1.95124e-152	Lcn2	439	TRUE
Cd177	OK	negbinomial.size	3.32268e-153	2.7689e-152	Cd177	681	TRUE
Slc25a5	OK	negbinomial.size	1.00616e-149	8.31537e-149	Slc25a5	4631	TRUE
Cbr2	OK	negbinomial.size	1.36622e-147	1.11985e-146	Cbr2	458	TRUE
Cd81	OK	negbinomial.size	2.17018e-147	1.76437e-146	Cd81	1583	TRUE
Rpl10	OK	negbinomial.size	7.41233e-147	5.97769e-146	Rpl10	5365	TRUE
Hexa	OK	negbinomial.size	5.29338e-145	4.2347e-144	Hexa	4103	TRUE
Cd244	OK	negbinomial.size	4.88843e-144	3.87971e-143	Cd244	1024	TRUE
Rps27	OK	negbinomial.size	4.1374e-143	3.2578e-142	Rps27	5365	TRUE
S100a11	OK	negbinomial.size	2.2975e-142	1.79492e-141	S100a11	4898	TRUE
Prtn3	OK	negbinomial.size	8.76215e-142	6.79237e-141	Prtn3	673	TRUE
Rnase6	OK	negbinomial.size	5.84876e-139	4.49904e-138	Rnase6	791	TRUE
Ifngr1	OK	negbinomial.size	6.63564e-139	5.06537e-138	Ifngr1	3028	TRUE
Sell	OK	negbinomial.size	1.12939e-138	8.55602e-138	Sell	923	TRUE
Slc7a11	OK	negbinomial.size	3.43076e-138	2.57952e-137	Slc7a11	1116	TRUE
Hmgb2	OK	negbinomial.size	5.17256e-138	3.86012e-137	Hmgb2	2230	TRUE
Txn1	OK	negbinomial.size	1.40427e-135	1.0402e-134	Txn1	4457	TRUE
Treml4	OK	negbinomial.size	4.40722e-135	3.2406e-134	Treml4	353	TRUE
Plaur	OK	negbinomial.size	1.40177e-134	1.02319e-133	Plaur	2423	TRUE
Tgfb1	OK	negbinomial.size	5.62141e-132	4.07349e-131	Tgfb1	3702	TRUE
Blvrb	OK	negbinomial.size	7.47143e-132	5.37513e-131	Blvrb	2208	TRUE
Gpx1	OK	negbinomial.size	1.30365e-131	9.31175e-131	Gpx1	5195	TRUE
Itgal	OK	negbinomial.size	4.64344e-131	3.29322e-130	Itgal	660	TRUE
Mmp12	OK	negbinomial.size	1.71933e-130	1.21079e-129	Mmp12	454	TRUE
Trem3	OK	negbinomial.size	5.2098e-129	3.64321e-128	Trem3	713	TRUE
Pmp22	OK	negbinomial.size	2.4705e-123	1.71562e-122	Pmp22	980	TRUE
Mrc1	OK	negbinomial.size	2.13679e-120	1.46356e-119	Mrc1	918	TRUE
Stk17b	OK	negbinomial.size	2.12462e-120	1.46356e-119	Stk17b	2011	TRUE
Hspa5	OK	negbinomial.size	2.65166e-120	1.80385e-119	Hspa5	4342	TRUE
Il1r2	OK	negbinomial.size	8.09876e-120	5.47214e-119	Il1r2	498	TRUE
Atpif1	OK	negbinomial.size	2.64668e-117	1.7763e-116	Atpif1	3649	TRUE
Ccr1	OK	negbinomial.size	1.32608e-115	8.84055e-115	Ccr1	2442	TRUE
Tpd52	OK	negbinomial.size	3.67278e-114	2.4323e-113	Tpd52	4148	TRUE
Hes1	OK	negbinomial.size	1.49751e-113	9.85204e-113	Hes1	689	TRUE
Cstb	OK	negbinomial.size	4.72861e-113	3.09059e-112	Cstb	4747	TRUE
Ptprc	OK	negbinomial.size	2.66255e-112	1.72893e-111	Ptprc	3115	TRUE
Fxyd5	OK	negbinomial.size	9.93961e-112	6.41265e-111	Fxyd5	5183	TRUE
Eif1	OK	negbinomial.size	1.18078e-111	7.56909e-111	Eif1	5344	TRUE
Mt1	OK	negbinomial.size	2.0073e-111	1.27853e-110	Mt1	3854	TRUE
S100a1	OK	negbinomial.size	3.93292e-111	2.48919e-110	S100a1	1747	TRUE
Cxcl3	OK	negbinomial.size	4.46547e-111	2.80847e-110	Cxcl3	586	TRUE
Hpgds	OK	negbinomial.size	5.20746e-111	3.25466e-110	Hpgds	904	TRUE
Camk1	OK	negbinomial.size	3.4352e-110	2.13367e-109	Camk1	1947	TRUE
Kdm6b	OK	negbinomial.size	6.58384e-110	4.0641e-109	Kdm6b	1703	TRUE
F13a1	OK	negbinomial.size	6.27272e-108	3.84829e-107	F13a1	2458	TRUE
Tubb5	OK	negbinomial.size	1.68057e-106	1.02474e-105	Tubb5	3257	TRUE
Lmna	OK	negbinomial.size	8.75647e-105	5.30695e-104	Lmna	2309	TRUE
Slfn2	OK	negbinomial.size	3.60611e-104	2.17236e-103	Slfn2	3541	TRUE
Tmem37	OK	negbinomial.size	2.9944e-103	1.79305e-102	Tmem37	1473	TRUE
Hmox1	OK	negbinomial.size	7.61843e-103	4.53478e-102	Hmox1	3054	TRUE
Tyrobp	OK	negbinomial.size	5.91734e-102	3.50139e-101	Tyrobp	5403	TRUE
Ltb4r1	OK	negbinomial.size	1.28543e-101	7.56136e-101	Ltb4r1	1856	TRUE
Sirpb1b	OK	negbinomial.size	4.65915e-101	2.72465e-100	Sirpb1b	1073	TRUE
Tspan4	OK	negbinomial.size	6.20559e-100	3.6079e-99	Tspan4	963	TRUE
Ly6i	OK	negbinomial.size	8.92003e-100	5.15609e-99	Ly6i	388	TRUE
Gas6	OK	negbinomial.size	1.32865e-98	7.6359e-98	Gas6	714	TRUE
Ccnd3	OK	negbinomial.size	1.05768e-97	6.04389e-97	Ccnd3	1576	TRUE
H2-DMa	OK	negbinomial.size	3.45958e-97	1.96567e-96	H2-DMa	2458	TRUE
Rplp1	OK	negbinomial.size	7.43387e-96	4.19993e-95	Rplp1	5318	TRUE
Lipa	OK	negbinomial.size	1.62211e-95	9.113e-95	Lipa	2011	TRUE
Gm19951	OK	negbinomial.size	7.78705e-95	4.35031e-94	Gm19951	480	TRUE
Itga6	OK	negbinomial.size	5.11844e-94	2.84358e-93	Itga6	717	TRUE
Slc39a1	OK	negbinomial.size	4.73675e-92	2.61699e-91	Slc39a1	2137	TRUE
Ccl7	OK	negbinomial.size	4.99276e-92	2.74327e-91	Ccl7	1656	TRUE
Ppia	OK	negbinomial.size	8.88139e-92	4.85322e-91	Ppia	5325	TRUE
App	OK	negbinomial.size	2.26113e-91	1.22887e-90	App	3387	TRUE
Osm	OK	negbinomial.size	5.47929e-91	2.96178e-90	Osm	2064	TRUE
Nadk	OK	negbinomial.size	2.04117e-90	1.0974e-89	Nadk	1702	TRUE
Ifi204	OK	negbinomial.size	2.4964e-89	1.33497e-88	Ifi204	2772	TRUE
Cd36	OK	negbinomial.size	1.29146e-88	6.86944e-88	Cd36	1185	TRUE
Cfp	OK	negbinomial.size	5.19915e-88	2.75087e-87	Cfp	3057	TRUE
Hpgd	OK	negbinomial.size	7.91533e-88	4.16596e-87	Hpgd	421	TRUE
Igsf6	OK	negbinomial.size	2.21731e-87	1.1609e-86	Igsf6	2038	TRUE
Nfil3	OK	negbinomial.size	3.27925e-87	1.70794e-86	Nfil3	1541	TRUE
Rps16	OK	negbinomial.size	4.91331e-87	2.54576e-86	Rps16	5374	TRUE
Nr4a1	OK	negbinomial.size	6.27233e-87	3.23316e-86	Nr4a1	2517	TRUE
Lyn	OK	negbinomial.size	2.08335e-86	1.06839e-85	Lyn	2981	TRUE
Cebpd	OK	negbinomial.size	3.72678e-86	1.90142e-85	Cebpd	1450	TRUE
Gdf15	OK	negbinomial.size	9.36325e-86	4.75292e-85	Gdf15	385	TRUE
Neat1	OK	negbinomial.size	1.2416e-85	6.27068e-85	Neat1	3664	TRUE
Ifi209	OK	negbinomial.size	4.34191e-84	2.18186e-83	Ifi209	1514	TRUE
Sub1	OK	negbinomial.size	5.22822e-84	2.61411e-83	Sub1	4640	TRUE
Hebp1	OK	negbinomial.size	9.95836e-84	4.95441e-83	Hebp1	685	TRUE
Akr1a1	OK	negbinomial.size	1.57759e-83	7.80985e-83	Akr1a1	4444	TRUE
Gngt2	OK	negbinomial.size	1.62635e-83	8.01159e-83	Gngt2	3869	TRUE
H3f3b	OK	negbinomial.size	1.0078e-82	4.94019e-82	H3f3b	5362	TRUE
Pkm	OK	negbinomial.size	3.45338e-82	1.68458e-81	Pkm	4966	TRUE
Ctsz	OK	negbinomial.size	6.37811e-82	3.09617e-81	Ctsz	4960	TRUE
Pim1	OK	negbinomial.size	1.94434e-81	9.39293e-81	Pim1	3591	TRUE
Creg1	OK	negbinomial.size	2.03915e-81	9.80361e-81	Creg1	3566	TRUE
Gm5150	OK	negbinomial.size	3.08354e-81	1.47538e-80	Gm5150	1417	TRUE
Rps7	OK	negbinomial.size	3.11059e-81	1.48123e-80	Rps7	5219	TRUE
Lgals3bp	OK	negbinomial.size	7.69202e-81	3.6455e-80	Lgals3bp	1762	TRUE
Socs3	OK	negbinomial.size	9.88715e-81	4.66375e-80	Socs3	1873	TRUE
Pld4	OK	negbinomial.size	1.90419e-80	8.93988e-80	Pld4	3433	TRUE
Smpdl3a	OK	negbinomial.size	3.01948e-80	1.41097e-79	Smpdl3a	3671	TRUE
Adgre4	OK	negbinomial.size	3.86367e-80	1.79705e-79	Adgre4	361	TRUE
Nenf	OK	negbinomial.size	1.21434e-79	5.62194e-79	Nenf	1436	TRUE
Cxcl1	OK	negbinomial.size	1.91246e-79	8.8132e-79	Cxcl1	465	TRUE
Blnk	OK	negbinomial.size	1.99639e-79	9.15773e-79	Blnk	681	TRUE
Cks2	OK	negbinomial.size	7.06363e-79	3.2254e-78	Cks2	780	TRUE
Pou2f2	OK	negbinomial.size	2.60962e-78	1.18619e-77	Pou2f2	1393	TRUE
mt-Co1	OK	negbinomial.size	3.64144e-78	1.64771e-77	mt-Co1	5387	TRUE
Slamf9	OK	negbinomial.size	1.42406e-77	6.41469e-77	Slamf9	848	TRUE
Xbp1	OK	negbinomial.size	6.142e-77	2.75426e-76	Xbp1	2508	TRUE
Capg	OK	negbinomial.size	1.4389e-76	6.42364e-76	Capg	4467	TRUE
Ier5	OK	negbinomial.size	1.9208e-76	8.53691e-76	Ier5	3581	TRUE
Slfn1	OK	negbinomial.size	3.5023e-75	1.54969e-74	Slfn1	1232	TRUE
Rpl8	OK	negbinomial.size	6.42246e-75	2.82928e-74	Rpl8	5325	TRUE
Zfp36	OK	negbinomial.size	2.25193e-73	9.87688e-73	Zfp36	3511	TRUE
Dnaja1	OK	negbinomial.size	2.5058e-73	1.09424e-72	Dnaja1	3418	TRUE
Uqcr11	OK	negbinomial.size	2.59671e-73	1.129e-72	Uqcr11	3857	TRUE
Sash1	OK	negbinomial.size	4.14455e-73	1.79418e-72	Sash1	800	TRUE
Ptpn1	OK	negbinomial.size	1.39243e-71	6.00187e-71	Ptpn1	3109	TRUE
Smox	OK	negbinomial.size	5.69618e-71	2.44471e-70	Smox	1451	TRUE
Ptms	OK	negbinomial.size	9.24821e-70	3.95223e-69	Ptms	1916	TRUE
Serp1	OK	negbinomial.size	2.04189e-69	8.6889e-69	Serp1	3743	TRUE
Il17ra	OK	negbinomial.size	2.69677e-69	1.1427e-68	Il17ra	1111	TRUE
Tarm1	OK	negbinomial.size	5.94464e-69	2.50829e-68	Tarm1	767	TRUE
Limd2	OK	negbinomial.size	1.47927e-68	6.21543e-68	Limd2	1863	TRUE
Wwp1	OK	negbinomial.size	3.36062e-68	1.40612e-67	Wwp1	662	TRUE
Hnrnpf	OK	negbinomial.size	3.49837e-68	1.45766e-67	Hnrnpf	4311	TRUE
Olfml3	OK	negbinomial.size	1.44321e-67	5.98842e-67	Olfml3	869	TRUE
Mrpl33	OK	negbinomial.size	1.52765e-67	6.3126e-67	Mrpl33	4074	TRUE
Ube2d3	OK	negbinomial.size	6.73344e-67	2.77096e-66	Ube2d3	4605	TRUE
Alox5ap	OK	negbinomial.size	1.1863e-66	4.86189e-66	Alox5ap	5037	TRUE
Ddx5	OK	negbinomial.size	1.22062e-66	4.98212e-66	Ddx5	4514	TRUE
Filip1l	OK	negbinomial.size	1.60911e-66	6.54109e-66	Filip1l	864	TRUE
Ctss	OK	negbinomial.size	1.92532e-66	7.79481e-66	Ctss	5334	TRUE
Ftl1-ps1	OK	negbinomial.size	3.86902e-66	1.56009e-65	Ftl1-ps1	2597	TRUE
Ncf2	OK	negbinomial.size	4.44024e-66	1.78323e-65	Ncf2	3182	TRUE
Lgals3	OK	negbinomial.size	4.91945e-66	1.96778e-65	Lgals3	5249	TRUE
Anpep	OK	negbinomial.size	3.00958e-65	1.19903e-64	Anpep	482	TRUE
Rps27l	OK	negbinomial.size	3.82508e-65	1.51789e-64	Rps27l	4420	TRUE
H2afj	OK	negbinomial.size	9.05646e-65	3.57963e-64	H2afj	3867	TRUE
Fam107b	OK	negbinomial.size	1.36386e-64	5.36952e-64	Fam107b	1029	TRUE
Fam49a	OK	negbinomial.size	5.00288e-64	1.96191e-63	Fam49a	747	TRUE
Cd68	OK	negbinomial.size	9.00309e-64	3.51683e-63	Cd68	4467	TRUE
Abhd12	OK	negbinomial.size	2.15709e-63	8.39337e-63	Abhd12	2075	TRUE
Rgs10	OK	negbinomial.size	5.88787e-63	2.28212e-62	Rgs10	3142	TRUE
Vcan	OK	negbinomial.size	1.11443e-62	4.30283e-62	Vcan	1168	TRUE
Samsn1	OK	negbinomial.size	2.03728e-62	7.8357e-62	Samsn1	1727	TRUE
Stap1	OK	negbinomial.size	2.60914e-62	9.99669e-62	Stap1	868	TRUE
Btf3	OK	negbinomial.size	4.77115e-62	1.82105e-61	Btf3	4874	TRUE
mt-Nd1	OK	negbinomial.size	1.68963e-61	6.42444e-61	mt-Nd1	5235	TRUE
Gmfg	OK	negbinomial.size	4.8598e-61	1.84083e-60	Gmfg	3432	TRUE
AA467197	OK	negbinomial.size	8.19673e-61	3.0931e-60	AA467197	1153	TRUE
Hspa1a	OK	negbinomial.size	1.74511e-60	6.56055e-60	Hspa1a	2171	TRUE
Grk3	OK	negbinomial.size	3.41007e-60	1.27718e-59	Grk3	290	TRUE
Gns	OK	negbinomial.size	3.96205e-60	1.47838e-59	Gns	1466	TRUE
Tmem106a	OK	negbinomial.size	4.51161e-60	1.67718e-59	Tmem106a	2538	TRUE
Fcer1g	OK	negbinomial.size	2.17658e-59	8.06139e-59	Fcer1g	5406	TRUE
Arpc2	OK	negbinomial.size	4.20444e-59	1.55145e-58	Arpc2	5218	TRUE
Il13ra1	OK	negbinomial.size	4.63468e-59	1.70393e-58	Il13ra1	1245	TRUE
Cd53	OK	negbinomial.size	6.6236e-59	2.42623e-58	Cd53	4875	TRUE
Gm42418	OK	negbinomial.size	1.05775e-58	3.86039e-58	Gm42418	1898	TRUE
Itga4	OK	negbinomial.size	1.17087e-58	4.2577e-58	Itga4	952	TRUE
Pla2g7	OK	negbinomial.size	1.8139e-58	6.57211e-58	Pla2g7	3051	TRUE
Pea15a	OK	negbinomial.size	4.6594e-58	1.68209e-57	Pea15a	1207	TRUE
Adgre1	OK	negbinomial.size	6.947e-58	2.49892e-57	Adgre1	2516	TRUE
Clec4e	OK	negbinomial.size	1.27245e-57	4.56074e-57	Clec4e	2318	TRUE
Dusp5	OK	negbinomial.size	1.5606e-57	5.57358e-57	Dusp5	1083	TRUE
Fcgrt	OK	negbinomial.size	2.28222e-57	8.12179e-57	Fcgrt	1099	TRUE
Lrrfip1	OK	negbinomial.size	8.77294e-57	3.11097e-56	Lrrfip1	2516	TRUE
Manf	OK	negbinomial.size	7.33707e-56	2.59261e-55	Manf	2961	TRUE
Uap1l1	OK	negbinomial.size	1.36605e-55	4.81003e-55	Uap1l1	1574	TRUE
Cst3	OK	negbinomial.size	1.63228e-55	5.72731e-55	Cst3	5358	TRUE
Itm2b	OK	negbinomial.size	1.77753e-55	6.21515e-55	Itm2b	5289	TRUE
Mxd1	OK	negbinomial.size	3.03326e-55	1.05688e-54	Mxd1	985	TRUE
Actb	OK	negbinomial.size	1.51159e-54	5.24856e-54	Actb	5428	TRUE
Gpcpd1	OK	negbinomial.size	2.35016e-54	8.13205e-54	Gpcpd1	1053	TRUE
mt-Cytb	OK	negbinomial.size	2.90453e-54	1.00156e-53	mt-Cytb	5238	TRUE
Rbm3	OK	negbinomial.size	2.99872e-54	1.03049e-53	Rbm3	4447	TRUE
Eif4a1	OK	negbinomial.size	3.14018e-54	1.0754e-53	Eif4a1	4999	TRUE
Gusb	OK	negbinomial.size	3.47637e-54	1.18647e-53	Gusb	2880	TRUE
Rnase4	OK	negbinomial.size	1.01426e-53	3.44988e-53	Rnase4	1668	TRUE
Srsf5	OK	negbinomial.size	1.92655e-53	6.53069e-53	Srsf5	2965	TRUE
Pdlim4	OK	negbinomial.size	2.45417e-53	8.29112e-53	Pdlim4	769	TRUE
Cebpa	OK	negbinomial.size	4.01654e-53	1.35237e-52	Cebpa	1696	TRUE
Pmaip1	OK	negbinomial.size	3.03799e-52	1.01946e-51	Pmaip1	770	TRUE
Pycard	OK	negbinomial.size	3.21707e-52	1.07594e-51	Pycard	3801	TRUE
Clec4a2	OK	negbinomial.size	3.59585e-52	1.19862e-51	Clec4a2	2771	TRUE
Rbm39	OK	negbinomial.size	1.03808e-51	3.44878e-51	Rbm39	4237	TRUE
mt-Nd4	OK	negbinomial.size	1.96758e-51	6.51516e-51	mt-Nd4	5090	TRUE
Gcnt2	OK	negbinomial.size	6.24313e-51	2.06044e-50	Gcnt2	845	TRUE
Jaml	OK	negbinomial.size	7.47522e-51	2.45895e-50	Jaml	342	TRUE
Psap	OK	negbinomial.size	9.04171e-51	2.9645e-50	Psap	5393	TRUE
Hdc	OK	negbinomial.size	1.13415e-50	3.70639e-50	Hdc	322	TRUE
Gm10076	OK	negbinomial.size	1.37795e-50	4.48845e-50	Gm10076	3118	TRUE
Stmn1	OK	negbinomial.size	1.47074e-50	4.77512e-50	Stmn1	621	TRUE
Lamp1	OK	negbinomial.size	1.89011e-50	6.11686e-50	Lamp1	5013	TRUE
Fyb	OK	negbinomial.size	8.60133e-50	2.77462e-49	Fyb	3366	TRUE
Ndel1	OK	negbinomial.size	2.52125e-49	8.10691e-49	Ndel1	1980	TRUE
Isg15	OK	negbinomial.size	3.7305e-49	1.19567e-48	Isg15	2033	TRUE
Bola2	OK	negbinomial.size	4.96942e-49	1.58768e-48	Bola2	2933	TRUE
Dpysl2	OK	negbinomial.size	7.7124e-49	2.45618e-48	Dpysl2	1511	TRUE
Rpl41	OK	negbinomial.size	8.59243e-49	2.72776e-48	Rpl41	5403	TRUE
Bri3	OK	negbinomial.size	1.02279e-48	3.23667e-48	Bri3	4031	TRUE
Arpc1b	OK	negbinomial.size	1.71433e-48	5.40799e-48	Arpc1b	5252	TRUE
Rap1a	OK	negbinomial.size	1.96935e-48	6.19292e-48	Rap1a	3904	TRUE
mt-Nd2	OK	negbinomial.size	3.73112e-48	1.16963e-47	mt-Nd2	4373	TRUE
Tpm4	OK	negbinomial.size	4.4715e-48	1.39735e-47	Tpm4	3556	TRUE
Frmd4b	OK	negbinomial.size	1.27255e-47	3.96433e-47	Frmd4b	630	TRUE
C3	OK	negbinomial.size	1.63799e-47	5.08692e-47	C3	893	TRUE
Tmcc3	OK	negbinomial.size	2.0961e-47	6.48948e-47	Tmcc3	477	TRUE
H2-DMb1	OK	negbinomial.size	2.36567e-47	7.30146e-47	H2-DMb1	1603	TRUE
Ccl4	OK	negbinomial.size	6.00622e-47	1.84807e-46	Ccl4	1935	TRUE
Pla2g15	OK	negbinomial.size	6.08598e-47	1.86686e-46	Pla2g15	965	TRUE
Rps3a1	OK	negbinomial.size	1.10456e-46	3.37786e-46	Rps3a1	5334	TRUE
Tmem86a	OK	negbinomial.size	1.16934e-46	3.56505e-46	Tmem86a	1177	TRUE
Eef2	OK	negbinomial.size	2.89685e-46	8.80503e-46	Eef2	4601	TRUE
Dnajb9	OK	negbinomial.size	4.17563e-46	1.26534e-45	Dnajb9	1464	TRUE
F10	OK	negbinomial.size	7.6405e-46	2.30831e-45	F10	2087	TRUE
Rpsa	OK	negbinomial.size	8.40466e-46	2.53152e-45	Rpsa	5202	TRUE
Bst2	OK	negbinomial.size	1.73375e-45	5.20645e-45	Bst2	3132	TRUE
Tnfsf12	OK	negbinomial.size	2.01175e-45	6.0232e-45	Tnfsf12	1009	TRUE
Ifi27l2a	OK	negbinomial.size	2.77705e-45	8.2897e-45	Ifi27l2a	4346	TRUE
Selenow	OK	negbinomial.size	3.1531e-45	9.38424e-45	Selenow	4150	TRUE
Tmed5	OK	negbinomial.size	1.59966e-44	4.74676e-44	Tmed5	2470	TRUE
Sdcbp	OK	negbinomial.size	5.55074e-44	1.64223e-43	Sdcbp	4725	TRUE
Zyx	OK	negbinomial.size	6.64356e-44	1.95975e-43	Zyx	2216	TRUE
Gpr35	OK	negbinomial.size	2.81553e-43	8.28096e-43	Gpr35	1094	TRUE
Nfic	OK	negbinomial.size	4.15985e-43	1.2199e-42	Nfic	1052	TRUE
Pam	OK	negbinomial.size	1.05166e-42	3.07502e-42	Pam	808	TRUE
Ldlrad3	OK	negbinomial.size	1.3335e-42	3.88776e-42	Ldlrad3	300	TRUE
Mif	OK	negbinomial.size	1.55415e-42	4.51787e-42	Mif	3711	TRUE
Igfbp4	OK	negbinomial.size	5.40339e-42	1.5662e-41	Igfbp4	756	TRUE
Gatm	OK	negbinomial.size	1.64701e-41	4.76015e-41	Gatm	737	TRUE
mt-Co3	OK	negbinomial.size	3.50104e-41	1.00895e-40	mt-Co3	5382	TRUE
Cox7a2l	OK	negbinomial.size	6.66848e-41	1.91623e-40	Cox7a2l	3753	TRUE
Lmnb1	OK	negbinomial.size	8.90304e-41	2.55101e-40	Lmnb1	1185	TRUE
Sptssa	OK	negbinomial.size	1.00294e-40	2.86554e-40	Sptssa	2438	TRUE
Nfkbia	OK	negbinomial.size	1.78475e-40	5.08475e-40	Nfkbia	3707	TRUE
Crem	OK	negbinomial.size	2.60546e-40	7.40187e-40	Crem	1722	TRUE
Fmnl1	OK	negbinomial.size	2.66492e-40	7.54935e-40	Fmnl1	1274	TRUE
Cela1	OK	negbinomial.size	2.75911e-40	7.79411e-40	Cela1	371	TRUE
Rara	OK	negbinomial.size	2.89241e-40	8.14763e-40	Rara	891	TRUE
Anxa5	OK	negbinomial.size	3.61147e-40	1.01446e-39	Anxa5	4488	TRUE
Bhlhe41	OK	negbinomial.size	3.66785e-40	1.02741e-39	Bhlhe41	313	TRUE
Stk24	OK	negbinomial.size	5.22734e-40	1.46015e-39	Stk24	1554	TRUE
Irf2bp2	OK	negbinomial.size	6.13683e-40	1.70942e-39	Irf2bp2	982	TRUE
Rpl37a	OK	negbinomial.size	9.91316e-40	2.75366e-39	Rpl37a	5392	TRUE
Anxa2	OK	negbinomial.size	1.11874e-39	3.099e-39	Anxa2	4826	TRUE
Jund	OK	negbinomial.size	3.24101e-39	8.95308e-39	Jund	3827	TRUE
Nceh1	OK	negbinomial.size	3.69076e-39	1.01674e-38	Nceh1	1201	TRUE
Nrg1	OK	negbinomial.size	4.32362e-39	1.18781e-38	Nrg1	303	TRUE
Clic4	OK	negbinomial.size	4.56192e-39	1.24984e-38	Clic4	1336	TRUE
Pnrc1	OK	negbinomial.size	8.20416e-39	2.24157e-38	Pnrc1	3052	TRUE
Thbs1	OK	negbinomial.size	1.02383e-38	2.78973e-38	Thbs1	2918	TRUE
Rpl36al	OK	negbinomial.size	1.3797e-38	3.74919e-38	Rpl36al	3890	TRUE
Tmem176b	OK	negbinomial.size	1.51422e-38	4.10357e-38	Tmem176b	1702	TRUE
Kdm7a	OK	negbinomial.size	1.80114e-38	4.86793e-38	Kdm7a	1509	TRUE
Sertad1	OK	negbinomial.size	3.53334e-38	9.52383e-38	Sertad1	1622	TRUE
Slc27a1	OK	negbinomial.size	4.04466e-38	1.08727e-37	Slc27a1	700	TRUE
Sbno2	OK	negbinomial.size	5.49615e-38	1.4735e-37	Sbno2	1437	TRUE
Fam213b	OK	negbinomial.size	5.78745e-38	1.54745e-37	Fam213b	874	TRUE
Vasp	OK	negbinomial.size	7.09587e-38	1.89223e-37	Vasp	2515	TRUE
Hist1h1c	OK	negbinomial.size	9.8134e-38	2.60995e-37	Hist1h1c	691	TRUE
Itgb5	OK	negbinomial.size	1.0329e-37	2.73979e-37	Itgb5	2013	TRUE
Dusp2	OK	negbinomial.size	1.33869e-37	3.54152e-37	Dusp2	959	TRUE
Renbp	OK	negbinomial.size	2.49681e-37	6.58789e-37	Renbp	1322	TRUE
Rnf149	OK	negbinomial.size	2.85843e-37	7.52219e-37	Rnf149	3010	TRUE
Cyba	OK	negbinomial.size	3.05589e-37	8.02072e-37	Cyba	5384	TRUE
Ubc	OK	negbinomial.size	3.20124e-37	8.38021e-37	Ubc	4876	TRUE
Ubb	OK	negbinomial.size	3.49143e-37	9.11599e-37	Ubb	5310	TRUE
Sirpa	OK	negbinomial.size	4.23604e-37	1.10313e-36	Sirpa	2742	TRUE
Klf2	OK	negbinomial.size	4.50019e-37	1.16888e-36	Klf2	2930	TRUE
Gm14005	OK	negbinomial.size	5.57747e-37	1.44494e-36	Gm14005	842	TRUE
Ccnd1	OK	negbinomial.size	7.51584e-37	1.94208e-36	Ccnd1	519	TRUE
Mt2	OK	negbinomial.size	9.10282e-37	2.34609e-36	Mt2	980	TRUE
Cd74	OK	negbinomial.size	2.78553e-36	7.16073e-36	Cd74	3670	TRUE
Pdgfa	OK	negbinomial.size	3.09829e-36	7.94433e-36	Pdgfa	432	TRUE
Zfand5	OK	negbinomial.size	4.10759e-36	1.05053e-35	Zfand5	2836	TRUE
Csrnp1	OK	negbinomial.size	5.97506e-36	1.52425e-35	Csrnp1	1402	TRUE
Basp1	OK	negbinomial.size	6.25734e-36	1.5922e-35	Basp1	2109	TRUE
Hcar2	OK	negbinomial.size	6.7561e-36	1.71475e-35	Hcar2	379	TRUE
Rab3il1	OK	negbinomial.size	1.23419e-35	3.12453e-35	Rab3il1	1467	TRUE
Dnase2a	OK	negbinomial.size	1.25798e-35	3.17673e-35	Dnase2a	1409	TRUE
Fundc2	OK	negbinomial.size	2.79495e-35	7.04019e-35	Fundc2	1650	TRUE
Ly9	OK	negbinomial.size	2.89307e-35	7.26901e-35	Ly9	667	TRUE
Cyb5a	OK	negbinomial.size	5.58754e-35	1.40039e-34	Cyb5a	2186	TRUE
Prdx6	OK	negbinomial.size	8.17074e-35	2.03832e-34	Prdx6	3284	TRUE
Pirb	OK	negbinomial.size	8.17365e-35	2.03832e-34	Pirb	3006	TRUE
Pde4b	OK	negbinomial.size	8.75978e-35	2.17905e-34	Pde4b	977	TRUE
H13	OK	negbinomial.size	1.33698e-34	3.31757e-34	H13	2552	TRUE
Cd14	OK	negbinomial.size	1.60258e-34	3.96677e-34	Cd14	4161	TRUE
Arg2	OK	negbinomial.size	2.18622e-34	5.39806e-34	Arg2	518	TRUE
Gm6377	OK	negbinomial.size	2.22293e-34	5.4752e-34	Gm6377	1184	TRUE
Tsc22d3	OK	negbinomial.size	3.14542e-34	7.7283e-34	Tsc22d3	2294	TRUE
2010111I01Rik	OK	negbinomial.size	4.32215e-34	1.05935e-33	2010111I01Rik	1381	TRUE
Trem1	OK	negbinomial.size	5.6413e-34	1.37929e-33	Trem1	964	TRUE
Tiparp	OK	negbinomial.size	7.98561e-34	1.94771e-33	Tiparp	1421	TRUE
Lat2	OK	negbinomial.size	9.59976e-34	2.33571e-33	Lat2	2656	TRUE
Emp3	OK	negbinomial.size	1.12535e-33	2.73144e-33	Emp3	4915	TRUE
Spn	OK	negbinomial.size	2.0338e-33	4.92445e-33	Spn	298	TRUE
Wfdc21	OK	negbinomial.size	2.0516e-33	4.95556e-33	Wfdc21	490	TRUE
Glipr2	OK	negbinomial.size	2.57641e-33	6.20821e-33	Glipr2	1373	TRUE
Ttyh2	OK	negbinomial.size	2.78797e-33	6.70185e-33	Ttyh2	281	TRUE
Prdx4	OK	negbinomial.size	3.73528e-33	8.95752e-33	Prdx4	1420	TRUE
Rpl27	OK	negbinomial.size	6.57312e-33	1.57252e-32	Rpl27	4292	TRUE
Ankrd11	OK	negbinomial.size	8.21915e-33	1.96161e-32	Ankrd11	1362	TRUE
Tmem256	OK	negbinomial.size	1.32232e-32	3.14838e-32	Tmem256	3648	TRUE
Cox5a	OK	negbinomial.size	2.04598e-32	4.8598e-32	Cox5a	4376	TRUE
Ccl2	OK	negbinomial.size	2.11269e-32	5.00637e-32	Ccl2	2634	TRUE
Gm17056	OK	negbinomial.size	2.81064e-32	6.64453e-32	Gm17056	763	TRUE
Slc6a8	OK	negbinomial.size	4.56899e-32	1.07759e-31	Slc6a8	377	TRUE
Nrp1	OK	negbinomial.size	4.59343e-32	1.08081e-31	Nrp1	1018	TRUE
Atp5g2	OK	negbinomial.size	5.19233e-32	1.21886e-31	Atp5g2	3751	TRUE
Snx5	OK	negbinomial.size	6.34551e-32	1.48607e-31	Snx5	3063	TRUE
Slc37a2	OK	negbinomial.size	6.63374e-32	1.54994e-31	Slc37a2	972	TRUE
Tagln2	OK	negbinomial.size	1.48145e-31	3.45326e-31	Tagln2	4349	TRUE
Tppp3	OK	negbinomial.size	2.38134e-31	5.53801e-31	Tppp3	1563	TRUE
Sec61g	OK	negbinomial.size	3.58851e-31	8.32602e-31	Sec61g	4916	TRUE
Naglu	OK	negbinomial.size	4.28406e-31	9.9168e-31	Naglu	569	TRUE
Srsf3	OK	negbinomial.size	7.31923e-31	1.69035e-30	Srsf3	3483	TRUE
Lamtor1	OK	negbinomial.size	1.42238e-30	3.27738e-30	Lamtor1	2949	TRUE
Uck2	OK	negbinomial.size	1.71195e-30	3.93552e-30	Uck2	566	TRUE
Csrp1	OK	negbinomial.size	2.79188e-30	6.4034e-30	Csrp1	736	TRUE
Rab7b	OK	negbinomial.size	3.77056e-30	8.62828e-30	Rab7b	2113	TRUE
Atox1	OK	negbinomial.size	6.8119e-30	1.55523e-29	Atox1	5074	TRUE
Klf13	OK	negbinomial.size	8.70863e-30	1.98374e-29	Klf13	2153	TRUE
Plin2	OK	negbinomial.size	1.20544e-29	2.73963e-29	Plin2	4397	TRUE
Pdpn	OK	negbinomial.size	2.22259e-29	5.03989e-29	Pdpn	913	TRUE
mt-Nd3	OK	negbinomial.size	3.81622e-29	8.63399e-29	mt-Nd3	2405	TRUE
Lbr	OK	negbinomial.size	3.92873e-29	8.86847e-29	Lbr	746	TRUE
Pmepa1	OK	negbinomial.size	4.20602e-29	9.47302e-29	Pmepa1	305	TRUE
Slc2a1	OK	negbinomial.size	6.17509e-29	1.38766e-28	Slc2a1	1115	TRUE
Traf1	OK	negbinomial.size	8.90626e-29	1.99692e-28	Traf1	581	TRUE
Sla	OK	negbinomial.size	3.41478e-28	7.63932e-28	Sla	1125	TRUE
Ctsa	OK	negbinomial.size	3.55987e-28	7.94613e-28	Ctsa	4155	TRUE
Ms4a6d	OK	negbinomial.size	4.54562e-28	1.01239e-27	Ms4a6d	4134	TRUE
Trim30b	OK	negbinomial.size	5.78694e-28	1.28599e-27	Trim30b	406	TRUE
Foxn3	OK	negbinomial.size	6.5044e-28	1.44222e-27	Foxn3	1131	TRUE
Hnrnpk	OK	negbinomial.size	1.01752e-27	2.25114e-27	Hnrnpk	4304	TRUE
Plcb1	OK	negbinomial.size	2.05335e-27	4.53279e-27	Plcb1	474	TRUE
Mmp14	OK	negbinomial.size	2.49493e-27	5.49545e-27	Mmp14	989	TRUE
Psmb6	OK	negbinomial.size	1.33573e-26	2.93567e-26	Psmb6	3792	TRUE
Arid5a	OK	negbinomial.size	1.46478e-26	3.21225e-26	Arid5a	820	TRUE
Atp5k	OK	negbinomial.size	1.89102e-26	4.1379e-26	Atp5k	3485	TRUE
Cope	OK	negbinomial.size	3.48134e-26	7.60117e-26	Cope	3463	TRUE
Tmem140	OK	negbinomial.size	6.03957e-26	1.31581e-25	Tmem140	500	TRUE
Smagp	OK	negbinomial.size	6.11741e-26	1.32987e-25	Smagp	580	TRUE
Lmo4	OK	negbinomial.size	6.20611e-26	1.34623e-25	Lmo4	914	TRUE
Zfp36l2	OK	negbinomial.size	6.23057e-26	1.34861e-25	Zfp36l2	2556	TRUE
Klf3	OK	negbinomial.size	6.93826e-26	1.49854e-25	Klf3	1419	TRUE
Gpr137b	OK	negbinomial.size	7.62453e-26	1.64322e-25	Gpr137b	1210	TRUE
Atp6v1c1	OK	negbinomial.size	8.4706e-26	1.82164e-25	Atp6v1c1	2020	TRUE
Acp5	OK	negbinomial.size	9.40623e-26	2.0185e-25	Acp5	1066	TRUE
Cisd2	OK	negbinomial.size	1.04966e-25	2.24767e-25	Cisd2	2192	TRUE
Mfsd12	OK	negbinomial.size	1.08265e-25	2.31336e-25	Mfsd12	576	TRUE
Rps24	OK	negbinomial.size	1.26469e-25	2.69657e-25	Rps24	5343	TRUE
Clec4d	OK	negbinomial.size	1.56434e-25	3.32839e-25	Clec4d	2999	TRUE
Tmed2	OK	negbinomial.size	1.69864e-25	3.60646e-25	Tmed2	3994	TRUE
Hsp90b1	OK	negbinomial.size	1.74472e-25	3.69643e-25	Hsp90b1	3989	TRUE
Hvcn1	OK	negbinomial.size	2.1204e-25	4.48288e-25	Hvcn1	312	TRUE
Zfhx3	OK	negbinomial.size	2.33293e-25	4.9218e-25	Zfhx3	580	TRUE
P2rx4	OK	negbinomial.size	2.87915e-25	6.06136e-25	P2rx4	2059	TRUE
Rassf4	OK	negbinomial.size	3.30197e-25	6.93692e-25	Rassf4	1734	TRUE
Atg3	OK	negbinomial.size	4.7035e-25	9.8606e-25	Atg3	2158	TRUE
Rps15a	OK	negbinomial.size	5.36457e-25	1.12229e-24	Rps15a	5325	TRUE
Rps29	OK	negbinomial.size	7.05007e-25	1.47183e-24	Rps29	5406	TRUE
Csf2rb	OK	negbinomial.size	9.55538e-25	1.9907e-24	Csf2rb	1624	TRUE
Ninj1	OK	negbinomial.size	1.12353e-24	2.33583e-24	Ninj1	3692	TRUE
Jun	OK	negbinomial.size	1.4389e-24	2.98528e-24	Jun	2774	TRUE
Adora2b	OK	negbinomial.size	1.60603e-24	3.32511e-24	Adora2b	842	TRUE
Dok2	OK	negbinomial.size	1.71631e-24	3.5461e-24	Dok2	1718	TRUE
Mia2	OK	negbinomial.size	1.74209e-24	3.59193e-24	Mia2	1443	TRUE
Adssl1	OK	negbinomial.size	2.15979e-24	4.44401e-24	Adssl1	2033	TRUE
Hnrnpa3	OK	negbinomial.size	3.44759e-24	7.07924e-24	Hnrnpa3	3744	TRUE
Sparc	OK	negbinomial.size	4.8372e-24	9.9123e-24	Sparc	1877	TRUE
Ero1l	OK	negbinomial.size	1.00008e-23	2.04099e-23	Ero1l	938	TRUE
Abi3	OK	negbinomial.size	9.99771e-24	2.04099e-23	Abi3	1525	TRUE
Rhob	OK	negbinomial.size	1.1364e-23	2.31447e-23	Rhob	1952	TRUE
Il7r	OK	negbinomial.size	1.31622e-23	2.67525e-23	Il7r	583	TRUE
Sde2	OK	negbinomial.size	1.48372e-23	3.00958e-23	Sde2	1151	TRUE
Uqcrb	OK	negbinomial.size	1.60047e-23	3.23981e-23	Uqcrb	4506	TRUE
Il6ra	OK	negbinomial.size	1.82437e-23	3.6856e-23	Il6ra	1267	TRUE
Arpc5	OK	negbinomial.size	2.49404e-23	5.02831e-23	Arpc5	4777	TRUE
Pabpc1	OK	negbinomial.size	2.81861e-23	5.67124e-23	Pabpc1	4143	TRUE
Gna12	OK	negbinomial.size	3.59575e-23	7.22039e-23	Gna12	409	TRUE
Srsf7	OK	negbinomial.size	3.97935e-23	7.97465e-23	Srsf7	2095	TRUE
Egln3	OK	negbinomial.size	6.18e-23	1.236e-22	Egln3	334	TRUE
Map2k1	OK	negbinomial.size	6.58429e-23	1.31161e-22	Map2k1	1525	TRUE
Rpl12	OK	negbinomial.size	6.57385e-23	1.31161e-22	Rpl12	4543	TRUE
Ifrd1	OK	negbinomial.size	1.06745e-22	2.12217e-22	Ifrd1	2357	TRUE
Atp6v0e	OK	negbinomial.size	1.11704e-22	2.21635e-22	Atp6v0e	4700	TRUE
Rbpj	OK	negbinomial.size	1.82768e-22	3.61916e-22	Rbpj	1487	TRUE
Sod2	OK	negbinomial.size	2.42127e-22	4.78512e-22	Sod2	2576	TRUE
Mfge8	OK	negbinomial.size	3.21162e-22	6.33456e-22	Mfge8	434	TRUE
Slc38a2	OK	negbinomial.size	4.03059e-22	7.93423e-22	Slc38a2	1917	TRUE
Klf4	OK	negbinomial.size	9.00213e-22	1.76859e-21	Klf4	2500	TRUE
Cd86	OK	negbinomial.size	1.06347e-21	2.08524e-21	Cd86	1592	TRUE
Il6	OK	negbinomial.size	1.20994e-21	2.36779e-21	Il6	288	TRUE
Cybb	OK	negbinomial.size	1.22536e-21	2.39329e-21	Cybb	3518	TRUE
Gt(ROSA)26Sor	OK	negbinomial.size	1.26614e-21	2.46811e-21	Gt(ROSA)26Sor	1572	TRUE
Trib1	OK	negbinomial.size	1.28141e-21	2.49301e-21	Trib1	1541	TRUE
S100a4	OK	negbinomial.size	1.49259e-21	2.89824e-21	S100a4	4357	TRUE
Hspb1	OK	negbinomial.size	1.59479e-21	3.09068e-21	Hspb1	311	TRUE
Adrb2	OK	negbinomial.size	1.87748e-21	3.63148e-21	Adrb2	641	TRUE
Rap2b	OK	negbinomial.size	2.1458e-21	4.14247e-21	Rap2b	1894	TRUE
Vim	OK	negbinomial.size	2.49158e-21	4.80074e-21	Vim	5000	TRUE
Siglece	OK	negbinomial.size	3.27302e-21	6.29427e-21	Siglece	431	TRUE
Fabp4	OK	negbinomial.size	4.37754e-21	8.40218e-21	Fabp4	1189	TRUE
Pi16	OK	negbinomial.size	5.67982e-21	1.08809e-20	Pi16	1219	TRUE
Wsb1	OK	negbinomial.size	6.14449e-21	1.17485e-20	Wsb1	1612	TRUE
Slamf7	OK	negbinomial.size	9.91512e-21	1.8922e-20	Slamf7	717	TRUE
Rel	OK	negbinomial.size	1.82937e-20	3.48451e-20	Rel	1171	TRUE
Arrb2	OK	negbinomial.size	2.18087e-20	4.14615e-20	Arrb2	1802	TRUE
Ppp1r15a	OK	negbinomial.size	2.44768e-20	4.64456e-20	Ppp1r15a	1374	TRUE
Psme1	OK	negbinomial.size	3.67359e-20	6.95757e-20	Psme1	3262	TRUE
Flot1	OK	negbinomial.size	4.32258e-20	8.17122e-20	Flot1	1549	TRUE
Nptn	OK	negbinomial.size	5.92951e-20	1.11878e-19	Nptn	1306	TRUE
Hnrnpa2b1	OK	negbinomial.size	6.03139e-20	1.13585e-19	Hnrnpa2b1	4101	TRUE
Id1	OK	negbinomial.size	3.1075e-19	5.84116e-19	Id1	427	TRUE
Sec61b	OK	negbinomial.size	3.16129e-19	5.93113e-19	Sec61b	4552	TRUE
Ccrl2	OK	negbinomial.size	3.20748e-19	6.00652e-19	Ccrl2	1484	TRUE
Ccr5	OK	negbinomial.size	3.54396e-19	6.62422e-19	Ccr5	2153	TRUE
Sdc4	OK	negbinomial.size	5.47461e-19	1.02138e-18	Sdc4	1579	TRUE
Gadd45a	OK	negbinomial.size	7.72872e-19	1.43924e-18	Gadd45a	676	TRUE
Trps1	OK	negbinomial.size	9.12273e-19	1.69568e-18	Trps1	1399	TRUE
Ms4a8a	OK	negbinomial.size	1.02808e-18	1.90738e-18	Ms4a8a	1085	TRUE
Casp6	OK	negbinomial.size	1.283e-18	2.37593e-18	Casp6	743	TRUE
Calm2	OK	negbinomial.size	1.85902e-18	3.43626e-18	Calm2	4730	TRUE
Ran	OK	negbinomial.size	2.15551e-18	3.97696e-18	Ran	3598	TRUE
Cotl1	OK	negbinomial.size	2.26505e-18	4.17137e-18	Cotl1	4946	TRUE
Sptbn1	OK	negbinomial.size	2.48778e-18	4.57312e-18	Sptbn1	579	TRUE
Rpl36a	OK	negbinomial.size	2.84213e-18	5.21492e-18	Rpl36a	4860	TRUE
Nfam1	OK	negbinomial.size	4.29567e-18	7.86752e-18	Nfam1	1522	TRUE
Rasgef1b	OK	negbinomial.size	4.47065e-18	8.17303e-18	Rasgef1b	709	TRUE
Rps25	OK	negbinomial.size	4.53382e-18	8.27339e-18	Rps25	5308	TRUE
Arf1	OK	negbinomial.size	8.44184e-18	1.53768e-17	Arf1	4271	TRUE
Tes	OK	negbinomial.size	8.93091e-18	1.6238e-17	Tes	848	TRUE
Axl	OK	negbinomial.size	1.07395e-17	1.9491e-17	Axl	801	TRUE
mt-Co2	OK	negbinomial.size	1.10608e-17	2.00377e-17	mt-Co2	5336	TRUE
H2-Eb1	OK	negbinomial.size	1.11326e-17	2.01313e-17	H2-Eb1	1422	TRUE
Arhgap22	OK	negbinomial.size	1.38927e-17	2.5077e-17	Arhgap22	299	TRUE
1600014C10Rik	OK	negbinomial.size	1.57568e-17	2.83907e-17	1600014C10Rik	1002	TRUE
Lair1	OK	negbinomial.size	1.75887e-17	3.16343e-17	Lair1	1810	TRUE
Cd300lf	OK	negbinomial.size	2.15758e-17	3.87356e-17	Cd300lf	1260	TRUE
Myl12a	OK	negbinomial.size	3.02934e-17	5.42892e-17	Myl12a	4707	TRUE
Atp6v1g1	OK	negbinomial.size	3.73386e-17	6.67953e-17	Atp6v1g1	4437	TRUE
Gltp	OK	negbinomial.size	3.75549e-17	6.70623e-17	Gltp	2901	TRUE
Fpr2	OK	negbinomial.size	4.79728e-17	8.5513e-17	Fpr2	549	TRUE
Eef1a1	OK	negbinomial.size	5.31462e-17	9.45661e-17	Eef1a1	5404	TRUE
Calm1	OK	negbinomial.size	5.72517e-17	1.0169e-16	Calm1	5278	TRUE
Rhov	OK	negbinomial.size	5.9249e-17	1.05051e-16	Rhov	410	TRUE
Dbi	OK	negbinomial.size	7.11221e-17	1.2588e-16	Dbi	4601	TRUE
Eif5	OK	negbinomial.size	9.00511e-17	1.59101e-16	Eif5	3107	TRUE
Atp5g1	OK	negbinomial.size	9.57381e-17	1.6885e-16	Atp5g1	3904	TRUE
Chd7	OK	negbinomial.size	9.98615e-17	1.75813e-16	Chd7	1252	TRUE
Rps27rt	OK	negbinomial.size	1.49896e-16	2.63437e-16	Rps27rt	1828	TRUE
Psma6	OK	negbinomial.size	1.55281e-16	2.72422e-16	Psma6	3021	TRUE
Arl11	OK	negbinomial.size	2.09678e-16	3.67212e-16	Arl11	1051	TRUE
Cycs	OK	negbinomial.size	2.67536e-16	4.6772e-16	Cycs	3111	TRUE
Glmp	OK	negbinomial.size	3.81566e-16	6.65908e-16	Glmp	2465	TRUE
Lacc1	OK	negbinomial.size	4.056e-16	7.06621e-16	Lacc1	537	TRUE
Ighm	OK	negbinomial.size	5.9731e-16	1.0388e-15	Ighm	1010	TRUE
Cbx3	OK	negbinomial.size	6.48689e-16	1.1262e-15	Cbx3	1091	TRUE
Cndp2	OK	negbinomial.size	1.02775e-15	1.78119e-15	Cndp2	3275	TRUE
Rgcc	OK	negbinomial.size	1.07858e-15	1.86606e-15	Rgcc	1337	TRUE
Ntpcr	OK	negbinomial.size	1.39234e-15	2.40473e-15	Ntpcr	1208	TRUE
Lgals9	OK	negbinomial.size	1.73431e-15	2.99019e-15	Lgals9	2106	TRUE
Rps27a	OK	negbinomial.size	1.89642e-15	3.26407e-15	Rps27a	5388	TRUE
Dusp6	OK	negbinomial.size	2.17362e-15	3.73475e-15	Dusp6	885	TRUE
Col1a2	OK	negbinomial.size	2.68417e-15	4.58832e-15	Col1a2	1137	TRUE
Dnajb1	OK	negbinomial.size	2.67933e-15	4.58832e-15	Dnajb1	1161	TRUE
Tcf4	OK	negbinomial.size	2.68389e-15	4.58832e-15	Tcf4	1108	TRUE
Aif1	OK	negbinomial.size	2.77362e-15	4.73313e-15	Aif1	3235	TRUE
Noct	OK	negbinomial.size	2.78539e-15	4.74512e-15	Noct	657	TRUE
Slc16a3	OK	negbinomial.size	3.07239e-15	5.22516e-15	Slc16a3	2287	TRUE
Eif4ebp1	OK	negbinomial.size	3.25345e-15	5.52368e-15	Eif4ebp1	3074	TRUE
Sfpq	OK	negbinomial.size	3.49473e-15	5.92327e-15	Sfpq	2245	TRUE
Tlr2	OK	negbinomial.size	4.79064e-15	8.106e-15	Tlr2	2079	TRUE
Nabp1	OK	negbinomial.size	4.81871e-15	8.13971e-15	Nabp1	893	TRUE
Gm26532	OK	negbinomial.size	6.29993e-15	1.06238e-14	Gm26532	965	TRUE
Ssh2	OK	negbinomial.size	7.97795e-15	1.34309e-14	Ssh2	1043	TRUE
Adgre5	OK	negbinomial.size	8.31216e-15	1.397e-14	Adgre5	1658	TRUE
AC160336.1	OK	negbinomial.size	9.6218e-15	1.6144e-14	AC160336.1	657	TRUE
Il1rn	OK	negbinomial.size	9.86046e-15	1.65167e-14	Il1rn	1471	TRUE
Cpq	OK	negbinomial.size	1.11584e-14	1.86595e-14	Cpq	450	TRUE
Selenos	OK	negbinomial.size	1.33715e-14	2.2323e-14	Selenos	2508	TRUE
Fus	OK	negbinomial.size	1.35685e-14	2.26141e-14	Fus	2922	TRUE
Clta	OK	negbinomial.size	1.43491e-14	2.38754e-14	Clta	4770	TRUE
Spcs2	OK	negbinomial.size	1.45636e-14	2.41921e-14	Spcs2	3451	TRUE
H2-D1	OK	negbinomial.size	1.46982e-14	2.43727e-14	H2-D1	5350	TRUE
Rnh1	OK	negbinomial.size	1.47211e-14	2.43727e-14	Rnh1	3822	TRUE
Cfh	OK	negbinomial.size	1.87999e-14	3.10741e-14	Cfh	869	TRUE
Col3a1	OK	negbinomial.size	1.96075e-14	3.23557e-14	Col3a1	1575	TRUE
Pla2g16	OK	negbinomial.size	2.30955e-14	3.80487e-14	Pla2g16	433	TRUE
Rgs2	OK	negbinomial.size	2.75685e-14	4.53429e-14	Rgs2	3411	TRUE
Nfkb1	OK	negbinomial.size	2.98184e-14	4.89629e-14	Nfkb1	1192	TRUE
Atf3	OK	negbinomial.size	2.98715e-14	4.89697e-14	Atf3	2700	TRUE
Spint1	OK	negbinomial.size	3.04515e-14	4.98388e-14	Spint1	277	TRUE
Fndc3a	OK	negbinomial.size	3.25615e-14	5.3205e-14	Fndc3a	1156	TRUE
Rap1b	OK	negbinomial.size	3.53778e-14	5.77125e-14	Rap1b	4761	TRUE
Impa2	OK	negbinomial.size	3.58711e-14	5.84219e-14	Impa2	425	TRUE
Bgn	OK	negbinomial.size	4.26238e-14	6.9307e-14	Bgn	1545	TRUE
Gpat3	OK	negbinomial.size	4.68994e-14	7.61353e-14	Gpat3	516	TRUE
Dennd4a	OK	negbinomial.size	8.54048e-14	1.38419e-13	Dennd4a	1262	TRUE
Rpl13a	OK	negbinomial.size	1.16562e-13	1.88307e-13	Rpl13a	3509	TRUE
Rps12	OK	negbinomial.size	1.16489e-13	1.88307e-13	Rps12	5090	TRUE
Irf7	OK	negbinomial.size	1.39725e-13	2.25364e-13	Irf7	1868	TRUE
Prdx5	OK	negbinomial.size	1.54536e-13	2.4885e-13	Prdx5	4896	TRUE
Cat	OK	negbinomial.size	1.92445e-13	3.09398e-13	Cat	768	TRUE
Gabarap	OK	negbinomial.size	2.69715e-13	4.32929e-13	Gabarap	5056	TRUE
Cx3cr1	OK	negbinomial.size	2.7391e-13	4.38958e-13	Cx3cr1	1181	TRUE
Uba52	OK	negbinomial.size	2.83367e-13	4.53387e-13	Uba52	3105	TRUE
Cxcl2	OK	negbinomial.size	2.912e-13	4.65176e-13	Cxcl2	2811	TRUE
Nav1	OK	negbinomial.size	3.17565e-13	5.06483e-13	Nav1	536	TRUE
Cd24a	OK	negbinomial.size	3.50203e-13	5.57649e-13	Cd24a	960	TRUE
Rbms1	OK	negbinomial.size	4.14166e-13	6.58452e-13	Rbms1	2973	TRUE
Amdhd2	OK	negbinomial.size	4.36926e-13	6.93534e-13	Amdhd2	1347	TRUE
Ehd4	OK	negbinomial.size	4.39229e-13	6.96085e-13	Ehd4	2080	TRUE
Fam46c	OK	negbinomial.size	5.15414e-13	8.15529e-13	Fam46c	304	TRUE
Erp44	OK	negbinomial.size	6.71105e-13	1.0602e-12	Erp44	2132	TRUE
Slc25a4	OK	negbinomial.size	8.98188e-13	1.4167e-12	Slc25a4	1973	TRUE
Gch1	OK	negbinomial.size	9.00928e-13	1.41878e-12	Gch1	1572	TRUE
Tmem171	OK	negbinomial.size	1.00941e-12	1.58712e-12	Tmem171	329	TRUE
Gpx3	OK	negbinomial.size	1.03675e-12	1.62755e-12	Gpx3	1108	TRUE
Nlrp3	OK	negbinomial.size	1.1081e-12	1.73684e-12	Nlrp3	945	TRUE
Hnrnpu	OK	negbinomial.size	1.51208e-12	2.36632e-12	Hnrnpu	3037	TRUE
Hspe1	OK	negbinomial.size	1.51802e-12	2.37191e-12	Hspe1	3127	TRUE
Ppp2ca	OK	negbinomial.size	1.85171e-12	2.88878e-12	Ppp2ca	2148	TRUE
Ssr2	OK	negbinomial.size	2.32162e-12	3.61623e-12	Ssr2	2630	TRUE
Tpt1	OK	negbinomial.size	3.70997e-12	5.76979e-12	Tpt1	5383	TRUE
Rpl38	OK	negbinomial.size	5.0113e-12	7.78153e-12	Rpl38	5252	TRUE
B2m	OK	negbinomial.size	5.42516e-12	8.4111e-12	B2m	5412	TRUE
Mmp19	OK	negbinomial.size	6.12129e-12	9.47568e-12	Mmp19	995	TRUE
Gla	OK	negbinomial.size	6.55308e-12	1.01284e-11	Gla	1062	TRUE
Id2	OK	negbinomial.size	6.88497e-12	1.0625e-11	Id2	2649	TRUE
Rps10	OK	negbinomial.size	7.08459e-12	1.09162e-11	Rps10	5230	TRUE
Ly6a	OK	negbinomial.size	7.16144e-12	1.10176e-11	Ly6a	1224	TRUE
Prkcd	OK	negbinomial.size	7.31908e-12	1.12428e-11	Prkcd	2142	TRUE
Calr	OK	negbinomial.size	7.87306e-12	1.20752e-11	Calr	4249	TRUE
Cd33	OK	negbinomial.size	7.90834e-12	1.21108e-11	Cd33	728	TRUE
S100a6	OK	negbinomial.size	8.40482e-12	1.28514e-11	S100a6	5212	TRUE
Ap2s1	OK	negbinomial.size	9.24275e-12	1.41111e-11	Ap2s1	3607	TRUE
Gm11808	OK	negbinomial.size	1.06968e-11	1.63061e-11	Gm11808	1750	TRUE
Errfi1	OK	negbinomial.size	1.07863e-11	1.64174e-11	Errfi1	572	TRUE
Eno1	OK	negbinomial.size	1.20143e-11	1.82588e-11	Eno1	4449	TRUE
Fam26f	OK	negbinomial.size	1.22975e-11	1.86608e-11	Fam26f	397	TRUE
Herpud1	OK	negbinomial.size	1.3737e-11	2.08137e-11	Herpud1	933	TRUE
Srsf6	OK	negbinomial.size	1.38639e-11	2.09741e-11	Srsf6	1978	TRUE
2810474O19Rik	OK	negbinomial.size	1.4041e-11	2.121e-11	2810474O19Rik	1564	TRUE
Tmem167	OK	negbinomial.size	1.97721e-11	2.98221e-11	Tmem167	3029	TRUE
Chmp4b	OK	negbinomial.size	2.18902e-11	3.29672e-11	Chmp4b	3750	TRUE
Ptgs2	OK	negbinomial.size	2.21872e-11	3.33643e-11	Ptgs2	668	TRUE
Pfkp	OK	negbinomial.size	2.39491e-11	3.59057e-11	Pfkp	1297	TRUE
Plk3	OK	negbinomial.size	2.39448e-11	3.59057e-11	Plk3	712	TRUE
Tnf	OK	negbinomial.size	2.48748e-11	3.72378e-11	Tnf	669	TRUE
Vapa	OK	negbinomial.size	2.6825e-11	4.00971e-11	Vapa	3342	TRUE
Gng11	OK	negbinomial.size	3.11288e-11	4.64609e-11	Gng11	393	TRUE
Myadm	OK	negbinomial.size	3.71605e-11	5.53808e-11	Myadm	830	TRUE
Rcn3	OK	negbinomial.size	7.36469e-11	1.09594e-10	Rcn3	457	TRUE
Diaph1	OK	negbinomial.size	7.82984e-11	1.16342e-10	Diaph1	1852	TRUE
Malat1	OK	negbinomial.size	8.0833e-11	1.1993e-10	Malat1	5433	TRUE
Col1a1	OK	negbinomial.size	9.36917e-11	1.38802e-10	Col1a1	1208	TRUE
Selenok	OK	negbinomial.size	1.097e-10	1.62278e-10	Selenok	4083	TRUE
Ahnak	OK	negbinomial.size	1.11262e-10	1.64345e-10	Ahnak	3172	TRUE
Kras	OK	negbinomial.size	1.9994e-10	2.94897e-10	Kras	1793	TRUE
Arhgap45	OK	negbinomial.size	2.23649e-10	3.2938e-10	Arhgap45	1556	TRUE
Atf4	OK	negbinomial.size	2.30675e-10	3.39227e-10	Atf4	2012	TRUE
Serpine1	OK	negbinomial.size	2.37416e-10	3.48628e-10	Serpine1	337	TRUE
Bcl2a1d	OK	negbinomial.size	2.5848e-10	3.79004e-10	Bcl2a1d	1033	TRUE
Hfe	OK	negbinomial.size	2.83407e-10	4.14945e-10	Hfe	1177	TRUE
Cdkn1a	OK	negbinomial.size	3.43351e-10	5.01975e-10	Cdkn1a	3437	TRUE
Rpl35a	OK	negbinomial.size	4.27403e-10	6.23945e-10	Rpl35a	5375	TRUE
Aes	OK	negbinomial.size	4.30364e-10	6.27353e-10	Aes	1710	TRUE
Pgam1	OK	negbinomial.size	4.34367e-10	6.32266e-10	Pgam1	3840	TRUE
Ypel3	OK	negbinomial.size	6.66517e-10	9.68775e-10	Ypel3	2391	TRUE
Fosl2	OK	negbinomial.size	7.63538e-10	1.10818e-09	Fosl2	1863	TRUE
Krt80	OK	negbinomial.size	8.18957e-10	1.18689e-09	Krt80	495	TRUE
Postn	OK	negbinomial.size	8.4464e-10	1.22234e-09	Postn	717	TRUE
Atp5f1	OK	negbinomial.size	8.6048e-10	1.24347e-09	Atp5f1	4121	TRUE
Txnip	OK	negbinomial.size	9.44831e-10	1.36339e-09	Txnip	1270	TRUE
Nme1	OK	negbinomial.size	1.11398e-09	1.60516e-09	Nme1	3776	TRUE
Ifit3	OK	negbinomial.size	1.15319e-09	1.65927e-09	Ifit3	683	TRUE
Bax	OK	negbinomial.size	1.2584e-09	1.80805e-09	Bax	3686	TRUE
Ctsh	OK	negbinomial.size	1.95064e-09	2.79862e-09	Ctsh	4555	TRUE
Tnfaip3	OK	negbinomial.size	2.34948e-09	3.36601e-09	Tnfaip3	571	TRUE
Dnajb11	OK	negbinomial.size	2.39914e-09	3.43225e-09	Dnajb11	2359	TRUE
Aprt	OK	negbinomial.size	2.51026e-09	3.58609e-09	Aprt	4274	TRUE
Akr1b3	OK	negbinomial.size	2.95265e-09	4.21206e-09	Akr1b3	2055	TRUE
H2-T23	OK	negbinomial.size	3.09648e-09	4.41094e-09	H2-T23	1077	TRUE
Stk38	OK	negbinomial.size	3.33734e-09	4.74729e-09	Stk38	943	TRUE
Igfbp7	OK	negbinomial.size	3.78647e-09	5.3785e-09	Igfbp7	1761	TRUE
Trappc2l	OK	negbinomial.size	3.87259e-09	5.49303e-09	Trappc2l	2702	TRUE
Ucp2	OK	negbinomial.size	4.07184e-09	5.76748e-09	Ucp2	4331	TRUE
mt-Atp6	OK	negbinomial.size	4.4534e-09	6.29901e-09	mt-Atp6	5395	TRUE
Fam162a	OK	negbinomial.size	5.16102e-09	7.28958e-09	Fam162a	1568	TRUE
Rps21	OK	negbinomial.size	5.99163e-09	8.45082e-09	Rps21	4749	TRUE
Hsp90aa1	OK	negbinomial.size	6.33918e-09	8.92843e-09	Hsp90aa1	3900	TRUE
Clk1	OK	negbinomial.size	6.85091e-09	9.6356e-09	Clk1	1798	TRUE
Idh1	OK	negbinomial.size	1.01574e-08	1.42661e-08	Idh1	1737	TRUE
Gapdh	OK	negbinomial.size	1.12968e-08	1.5844e-08	Gapdh	5060	TRUE
Rps15	OK	negbinomial.size	1.31159e-08	1.83696e-08	Rps15	5290	TRUE
Ldlr	OK	negbinomial.size	1.40464e-08	1.96453e-08	Ldlr	670	TRUE
Lrg1	OK	negbinomial.size	1.78246e-08	2.48946e-08	Lrg1	1053	TRUE
Rpl22l1	OK	negbinomial.size	1.95126e-08	2.72142e-08	Rpl22l1	4237	TRUE
Bnip3	OK	negbinomial.size	1.98452e-08	2.76396e-08	Bnip3	1137	TRUE
Pitpna	OK	negbinomial.size	2.08619e-08	2.90152e-08	Pitpna	3775	TRUE
Nfkbiz	OK	negbinomial.size	2.2239e-08	3.08875e-08	Nfkbiz	1311	TRUE
Rassf1	OK	negbinomial.size	2.66552e-08	3.69698e-08	Rassf1	1617	TRUE
Pilra	OK	negbinomial.size	3.12601e-08	4.32966e-08	Pilra	2099	TRUE
Ccnl1	OK	negbinomial.size	4.02749e-08	5.57052e-08	Ccnl1	2418	TRUE
Dynll1	OK	negbinomial.size	4.60051e-08	6.35429e-08	Dynll1	4801	TRUE
Bmyc	OK	negbinomial.size	4.65125e-08	6.41551e-08	Bmyc	674	TRUE
Msr1	OK	negbinomial.size	5.89437e-08	8.11897e-08	Msr1	2742	TRUE
Cd80	OK	negbinomial.size	6.12044e-08	8.41876e-08	Cd80	696	TRUE
Ranbp1	OK	negbinomial.size	6.23177e-08	8.56013e-08	Ranbp1	2991	TRUE
Htra3	OK	negbinomial.size	6.38997e-08	8.7654e-08	Htra3	562	TRUE
Ptafr	OK	negbinomial.size	6.43182e-08	8.81071e-08	Ptafr	2036	TRUE
Igfbp6	OK	negbinomial.size	6.69113e-08	9.15339e-08	Igfbp6	1189	TRUE
Ppp1r3b	OK	negbinomial.size	6.88786e-08	9.40965e-08	Ppp1r3b	345	TRUE
H2-K1	OK	negbinomial.size	6.98445e-08	9.52858e-08	H2-K1	4780	TRUE
Thbd	OK	negbinomial.size	7.09828e-08	9.67068e-08	Thbd	731	TRUE
Aldh2	OK	negbinomial.size	8.33537e-08	1.13406e-07	Aldh2	3128	TRUE
Slfn4	OK	negbinomial.size	8.82822e-08	1.19949e-07	Slfn4	448	TRUE
Tnfsf9	OK	negbinomial.size	9.92071e-08	1.34609e-07	Tnfsf9	461	TRUE
Tbcb	OK	negbinomial.size	1.01832e-07	1.37984e-07	Tbcb	2719	TRUE
Hivep2	OK	negbinomial.size	1.0543e-07	1.42666e-07	Hivep2	513	TRUE
Laptm5	OK	negbinomial.size	1.13328e-07	1.53145e-07	Laptm5	4859	TRUE
Creld2	OK	negbinomial.size	1.24107e-07	1.67486e-07	Creld2	1052	TRUE
Mpeg1	OK	negbinomial.size	1.48498e-07	2.00132e-07	Mpeg1	3396	TRUE
Arrdc4	OK	negbinomial.size	1.73707e-07	2.33792e-07	Arrdc4	722	TRUE
Slc31a1	OK	negbinomial.size	2.22267e-07	2.98746e-07	Slc31a1	1289	TRUE
Esd	OK	negbinomial.size	2.72985e-07	3.66422e-07	Esd	3861	TRUE
Furin	OK	negbinomial.size	3.62883e-07	4.86439e-07	Furin	1448	TRUE
Rpl35	OK	negbinomial.size	3.70033e-07	4.95359e-07	Rpl35	5194	TRUE
Gpi1	OK	negbinomial.size	3.74487e-07	5.00651e-07	Gpi1	3511	TRUE
Eps8	OK	negbinomial.size	6.17976e-07	8.25068e-07	Eps8	1313	TRUE
Kif5b	OK	negbinomial.size	6.22938e-07	8.30583e-07	Kif5b	2438	TRUE
Tpi1	OK	negbinomial.size	8.43412e-07	1.12305e-06	Tpi1	3602	TRUE
Aldoa	OK	negbinomial.size	8.90701e-07	1.18444e-06	Aldoa	4685	TRUE
Svbp	OK	negbinomial.size	1.03662e-06	1.37665e-06	Svbp	1722	TRUE
Bsg	OK	negbinomial.size	1.25425e-06	1.66346e-06	Bsg	3712	TRUE
Ostf1	OK	negbinomial.size	1.33182e-06	1.76399e-06	Ostf1	4391	TRUE
S100a10	OK	negbinomial.size	1.35211e-06	1.78851e-06	S100a10	4592	TRUE
Capzb	OK	negbinomial.size	1.36772e-06	1.80676e-06	Capzb	4818	TRUE
Cbfa2t3	OK	negbinomial.size	1.55789e-06	2.05526e-06	Cbfa2t3	538	TRUE
Ctsc	OK	negbinomial.size	1.61626e-06	2.12945e-06	Ctsc	4849	TRUE
Serinc3	OK	negbinomial.size	1.98731e-06	2.61489e-06	Serinc3	1903	TRUE
Etf1	OK	negbinomial.size	2.02526e-06	2.66132e-06	Etf1	1895	TRUE
Ostc	OK	negbinomial.size	2.05523e-06	2.69715e-06	Ostc	2811	TRUE
Rtp4	OK	negbinomial.size	3.3995e-06	4.45544e-06	Rtp4	1911	TRUE
Id3	OK	negbinomial.size	3.46089e-06	4.52996e-06	Id3	1326	TRUE
Tob1	OK	negbinomial.size	3.53676e-06	4.62322e-06	Tob1	687	TRUE
Mfap4	OK	negbinomial.size	3.81472e-06	4.98005e-06	Mfap4	558	TRUE
Ifit2	OK	negbinomial.size	4.09091e-06	5.33366e-06	Ifit2	392	TRUE
Nr4a2	OK	negbinomial.size	4.21944e-06	5.49406e-06	Nr4a2	1236	TRUE
Fuca1	OK	negbinomial.size	4.33175e-06	5.63297e-06	Fuca1	2413	TRUE
Plek	OK	negbinomial.size	5.87325e-06	7.6276e-06	Plek	3359	TRUE
Cthrc1	OK	negbinomial.size	6.24614e-06	8.10135e-06	Cthrc1	299	TRUE
Hsp90ab1	OK	negbinomial.size	6.43179e-06	8.33134e-06	Hsp90ab1	4855	TRUE
Zfp36l1	OK	negbinomial.size	6.8544e-06	8.86726e-06	Zfp36l1	1887	TRUE
Calhm2	OK	negbinomial.size	6.95024e-06	8.97963e-06	Calhm2	410	TRUE
Clec12a	OK	negbinomial.size	8.88588e-06	1.14656e-05	Clec12a	2402	TRUE
Rpl37	OK	negbinomial.size	1.33522e-05	1.7193e-05	Rpl37	5357	TRUE
Por	OK	negbinomial.size	1.3359e-05	1.7193e-05	Por	1834	TRUE
Nt5dc2	OK	negbinomial.size	1.45604e-05	1.87152e-05	Nt5dc2	1030	TRUE
Rbp1	OK	negbinomial.size	1.55094e-05	1.99093e-05	Rbp1	535	TRUE
Crip2	OK	negbinomial.size	1.60394e-05	2.05634e-05	Crip2	493	TRUE
Bst1	OK	negbinomial.size	1.63195e-05	2.08957e-05	Bst1	1697	TRUE
Tgfbr1	OK	negbinomial.size	1.95606e-05	2.50098e-05	Tgfbr1	937	TRUE
Gnas	OK	negbinomial.size	1.95827e-05	2.50098e-05	Gnas	4241	TRUE
Irf8	OK	negbinomial.size	2.01243e-05	2.56687e-05	Irf8	2337	TRUE
Snrpg	OK	negbinomial.size	2.03005e-05	2.58605e-05	Snrpg	2817	TRUE
Tep1	OK	negbinomial.size	2.21759e-05	2.82136e-05	Tep1	1221	TRUE
Abcg1	OK	negbinomial.size	2.43885e-05	3.09892e-05	Abcg1	871	TRUE
Hilpda	OK	negbinomial.size	2.86859e-05	3.64034e-05	Hilpda	1937	TRUE
Tnfaip2	OK	negbinomial.size	3.02787e-05	3.8376e-05	Tnfaip2	1316	TRUE
Zfp292	OK	negbinomial.size	3.20911e-05	4.06217e-05	Zfp292	740	TRUE
Ywhae	OK	negbinomial.size	3.27896e-05	4.14533e-05	Ywhae	4126	TRUE
Ppbp	OK	negbinomial.size	3.71437e-05	4.68986e-05	Ppbp	282	TRUE
Rpl10a	OK	negbinomial.size	3.77899e-05	4.76544e-05	Rpl10a	5103	TRUE
Vegfa	OK	negbinomial.size	3.98234e-05	5.01554e-05	Vegfa	285	TRUE
AW112010	OK	negbinomial.size	4.24076e-05	5.33429e-05	AW112010	1031	TRUE
Rps26	OK	negbinomial.size	4.33842e-05	5.45028e-05	Rps26	5133	TRUE
Cd180	OK	negbinomial.size	4.36181e-05	5.47278e-05	Cd180	739	TRUE
Selenoh	OK	negbinomial.size	4.45253e-05	5.57961e-05	Selenoh	1197	TRUE
Icam1	OK	negbinomial.size	4.60588e-05	5.76456e-05	Icam1	1130	TRUE
Tmem176a	OK	negbinomial.size	4.66156e-05	5.82695e-05	Tmem176a	1227	TRUE
Eif4e	OK	negbinomial.size	4.77089e-05	5.95617e-05	Eif4e	2396	TRUE
Ptpn18	OK	negbinomial.size	5.2538e-05	6.55087e-05	Ptpn18	3742	TRUE
Pfkl	OK	negbinomial.size	6.24382e-05	7.77561e-05	Pfkl	1397	TRUE
Nab2	OK	negbinomial.size	6.63781e-05	8.25598e-05	Nab2	645	TRUE
Selenom	OK	negbinomial.size	7.13837e-05	8.86754e-05	Selenom	814	TRUE
Myl6	OK	negbinomial.size	7.42106e-05	9.20727e-05	Myl6	5282	TRUE
Irf1	OK	negbinomial.size	7.68772e-05	9.5263e-05	Irf1	675	TRUE
Ezr	OK	negbinomial.size	9.83522e-05	0.000121723	Ezr	1548	TRUE
Ndufs8	OK	negbinomial.size	0.000104761	0.000129495	Ndufs8	2544	TRUE
Cited2	OK	negbinomial.size	0.000112921	0.000139408	Cited2	1789	TRUE
Pgk1	OK	negbinomial.size	0.000124884	0.000153988	Pgk1	3736	TRUE
Bnip3l	OK	negbinomial.size	0.000128101	0.00015776	Bnip3l	2487	TRUE
Oasl2	OK	negbinomial.size	0.000148429	0.000182569	Oasl2	1357	TRUE
Fcgr1	OK	negbinomial.size	0.000170979	0.000210048	Fcgr1	3273	TRUE
Ehd1	OK	negbinomial.size	0.000174562	0.000214187	Ehd1	2038	TRUE
Reep5	OK	negbinomial.size	0.000175954	0.000215629	Reep5	4290	TRUE
P4ha1	OK	negbinomial.size	0.000179081	0.000219193	P4ha1	1322	TRUE
Cd83	OK	negbinomial.size	0.000181043	0.000221324	Cd83	1534	TRUE
Rab20	OK	negbinomial.size	0.000182012	0.000222236	Rab20	1644	TRUE
Higd1a	OK	negbinomial.size	0.000270518	0.000329899	Higd1a	2701	TRUE
H2-Q7	OK	negbinomial.size	0.000279827	0.000340837	H2-Q7	537	TRUE
Nop58	OK	negbinomial.size	0.000288804	0.000351343	Nop58	818	TRUE
Rpl30	OK	negbinomial.size	0.000321639	0.000390813	Rpl30	5003	TRUE
Emilin2	OK	negbinomial.size	0.000338891	0.000411276	Emilin2	2762	TRUE
Tuba1a	OK	negbinomial.size	0.00035524	0.000430594	Tuba1a	1846	TRUE
Fkbp5	OK	negbinomial.size	0.000356644	0.000431772	Fkbp5	288	TRUE
Kctd12	OK	negbinomial.size	0.000359825	0.000435097	Kctd12	1658	TRUE
Clec5a	OK	negbinomial.size	0.00037504	0.000452947	Clec5a	960	TRUE
Adap2os	OK	negbinomial.size	0.000383723	0.000462874	Adap2os	535	TRUE
Cd300c2	OK	negbinomial.size	0.00042298	0.000509614	Cd300c2	3221	TRUE
Vamp4	OK	negbinomial.size	0.000448958	0.000540263	Vamp4	2010	TRUE
Git2	OK	negbinomial.size	0.000507097	0.000609492	Git2	835	TRUE
Fem1c	OK	negbinomial.size	0.000524368	0.000629493	Fem1c	903	TRUE
Mmp9	OK	negbinomial.size	0.000608742	0.000729906	Mmp9	285	TRUE
Stat1	OK	negbinomial.size	0.000610489	0.000731125	Stat1	1183	TRUE
Fcgr3	OK	negbinomial.size	0.000655502	0.000784094	Fcgr3	4544	TRUE
Bcl2a1a	OK	negbinomial.size	0.000673084	0.000804163	Bcl2a1a	651	TRUE
Serpinf1	OK	negbinomial.size	0.000679593	0.00081097	Serpinf1	435	TRUE
Mgp	OK	negbinomial.size	0.000723804	0.000862699	Mgp	2109	TRUE
Srp9	OK	negbinomial.size	0.000780619	0.000929308	Srp9	3667	TRUE
Hspa1b	OK	negbinomial.size	0.000807512	0.000960181	Hspa1b	404	TRUE
Vsir	OK	negbinomial.size	0.000844533	0.00100301	Vsir	3150	TRUE
Pfn1	OK	negbinomial.size	0.00100232	0.00118899	Pfn1	5385	TRUE
Ptp4a2	OK	negbinomial.size	0.00101107	0.00119795	Ptp4a2	2568	TRUE
Slc3a2	OK	negbinomial.size	0.00117562	0.00139127	Slc3a2	3379	TRUE
Maff	OK	negbinomial.size	0.00121557	0.00143684	Maff	497	TRUE
Atp1a1	OK	negbinomial.size	0.00122838	0.00145027	Atp1a1	3128	TRUE
Lmo2	OK	negbinomial.size	0.00131486	0.00155054	Lmo2	1477	TRUE
Pdia6	OK	negbinomial.size	0.00132298	0.00155828	Pdia6	3575	TRUE
Rack1	OK	negbinomial.size	0.00132883	0.00156333	Rack1	4775	TRUE
Glrx	OK	negbinomial.size	0.00135202	0.00158874	Glrx	2375	TRUE
Aspn	OK	negbinomial.size	0.0014934	0.00175281	Aspn	321	TRUE
mt-Atp8	OK	negbinomial.size	0.00149699	0.00175497	mt-Atp8	642	TRUE
Erp29	OK	negbinomial.size	0.00157103	0.00183961	Erp29	3934	TRUE
Pla2g4a	OK	negbinomial.size	0.001596	0.00186667	Pla2g4a	710	TRUE
Klf6	OK	negbinomial.size	0.00175974	0.00205577	Klf6	3058	TRUE
H2-T22	OK	negbinomial.size	0.0018647	0.00217585	H2-T22	1185	TRUE
Pdia4	OK	negbinomial.size	0.0018954	0.00220909	Pdia4	1539	TRUE
Fstl1	OK	negbinomial.size	0.00191741	0.00223214	Fstl1	558	TRUE
Stk10	OK	negbinomial.size	0.00192355	0.00223669	Stk10	570	TRUE
Pde4d	OK	negbinomial.size	0.00228572	0.0026543	Pde4d	535	TRUE
Hk2	OK	negbinomial.size	0.00228801	0.0026543	Hk2	860	TRUE
Malt1	OK	negbinomial.size	0.00271871	0.0031503	Malt1	552	TRUE
Mef2c	OK	negbinomial.size	0.00330989	0.0038309	Mef2c	1244	TRUE
Tmcc1	OK	negbinomial.size	0.00337886	0.0039062	Tmcc1	1177	TRUE
Pygl	OK	negbinomial.size	0.00472978	0.00546163	Pygl	1081	TRUE
Egr1	OK	negbinomial.size	0.00551279	0.00635847	Egr1	1530	TRUE
Man2b1	OK	negbinomial.size	0.00603575	0.00695363	Man2b1	2778	TRUE
Ap3s1	OK	negbinomial.size	0.00685024	0.0078829	Ap3s1	2676	TRUE
Gsn	OK	negbinomial.size	0.00759281	0.00872737	Gsn	4082	TRUE
Adam8	OK	negbinomial.size	0.00775523	0.00890382	Adam8	2014	TRUE
Mfap5	OK	negbinomial.size	0.00796184	0.00913055	Mfap5	893	TRUE
Fkbp1a	OK	negbinomial.size	0.00813453	0.0093179	Fkbp1a	3518	TRUE
Cox17	OK	negbinomial.size	0.00856018	0.00979425	Cox17	2638	TRUE

## Sheet: Legend
Data from:
Forte, E., Skelly, D.A., Chen, M., Daigle, S., Morelli, K.A., Hon, O., Philip, V.M., Costa, M.W., Rosenthal, N.A., and Furtado, M.B. (2020). Dynamic interstitial cell response during myocardial infarction predicts resilience to rupture in genetically diverse mice. Cell Rep. 30, 3149–3163.e6
