# Supplementary material for: Platelet-instructed SPP1+ macrophages drive myofibroblast activation in fibrosis in a CXCL4-dependent manner
Source: Cell Rep. 2023 Feb 18;42(2):112131. doi: 10.1016/j.celrep.2023.112131 (PMC9992450; doi:10.1016/j.celrep.2023.112131)
Supplement: Table S2. Echocardiographic measurements of WT and Cxcl4一/一 mice after sham or myocardial infarction (MI) surgery — F, Female, M, male, EF, left ventricular ejection fraction, EDV, left ventricular end-diastolic volume [file mmc3.zip]

Archive with 1 entries (1 files):
- SupplementalTable2_EchocardiographyOfMiceAfterMI.xlsb
