# Supplementary material for: Platelet-instructed SPP1+ macrophages drive myofibroblast activation in fibrosis in a CXCL4-dependent manner
Source: Cell Rep. 2023 Feb 18;42(2):112131. doi: 10.1016/j.celrep.2023.112131 (PMC9992450; doi:10.1016/j.celrep.2023.112131)
Supplement: Table S3. snRNA-seq data of WT and Cxcl4一/一 mice after sham or ischemia-reperfusion injury — Sheet 1: Marker genes of renal cell clusters. Sheet 2: Marker genes of sub-clustered leukocytes. Sheet 3: Marker genes of sub-clustered fibroblasts [file mmc4.xlsx]

## Sheet: snRNA_Cluster-MarkerGenes
p_val	avg_log2FC	pct.1	pct.2	p_val_adj	cluster	gene
0	3.09214	0.972	0.85	0	DCT	Slc8a1
0	2.98542	0.913	0.67	0	DCT	Slc12a3
0	2.46923	0.952	0.717	0	DCT	Abca13
0	2.321	0.831	0.298	0	DCT	Klhl3
0	2.25318	0.939	0.529	0	DCT	Phactr1
0	2.2503	0.742	0.223	0	DCT	Trpm6
0	2.19794	0.978	0.824	0	DCT	Wnk1
0	2.15005	0.854	0.427	0	DCT	Sgms2
0	1.89253	0.876	0.447	0	DCT	Tsc22d1
0	1.81017	0.697	0.218	0	DCT	Tox3
0	1.61629	0.627	0.371	0	DCT	Calb1
0	1.59997	0.741	0.272	0	DCT	Tmem52b
0	1.54911	0.798	0.381	0	DCT	Cadps2
0	1.52087	0.897	0.74	0	DCT	Trpm7
0	1.47029	0.592	0.21	0	DCT	Acss3
0	1.4142	0.561	0.235	0	DCT	Cnnm2
0	1.37554	0.847	0.486	0	DCT	Slc16a7
0	1.36679	0.743	0.4	0	DCT	Tdrd3
0	1.33068	0.664	0.245	0	DCT	Cdk14
0	1.26555	0.34	0.094	0	DCT	Slc2a9
0	1.24516	0.401	0.126	0	DCT	Lhx1
0	1.23731	0.652	0.273	0	DCT	Ipcef1
0	1.20035	0.864	0.492	0	DCT	Cacnb4
0	1.18783	0.753	0.456	0	DCT	Tsc22d2
0	1.18177	0.486	0.22	0	DCT	Arnt2
0	1.17383	0.565	0.25	0	DCT	Ppp2r2b
0	1.15738	0.372	0.11	0	DCT	Ptgfr
0	1.14954	0.66	0.301	0	DCT	Rap1gap2
0	1.14906	0.547	0.209	0	DCT	Oprm1
0	1.14664	0.998	0.843	0	DCT	Mecom
0	1.13722	0.591	0.245	0	DCT	Grb14
0	1.12418	0.66	0.32	0	DCT	Kctd1
0	1.11146	0.342	0.077	0	DCT	Cwh43
0	1.08438	0.899	0.658	0	DCT	Nr3c2
0	1.08388	0.38	0.131	0	DCT	Cables1
0	1.07757	0.908	0.619	0	DCT	Slit2
0	1.07087	0.329	0.091	0	DCT	Hmgcll1
0	1.06803	0.375	0.089	0	DCT	Emx1
0	1.04364	0.655	0.45	0	DCT	Prkd1
0	1.0334	0.854	0.528	0	DCT	Kng2
0	1.03336	0.757	0.462	0	DCT	Ccdc141
0	1.0242	0.966	0.8	0	DCT	Dach1
0	1.00075	0.648	0.346	0	DCT	Acss1
0	0.99888	0.667	0.423	0	DCT	Defb1
0	0.981868	0.654	0.42	0	DCT	Kl
0	0.980336	0.591	0.332	0	DCT	Vdr
0	0.977622	0.806	0.511	0	DCT	Stk39
0	0.961055	0.858	0.756	0	DCT	Egf
0	0.956177	0.611	0.32	0	DCT	Wnk4
0	0.952847	0.801	0.524	0	DCT	Kcnq1
0	0.948144	0.561	0.282	0	DCT	Cabcoco1
0	0.94627	0.598	0.285	0	DCT	Sgpp2
0	0.935325	0.597	0.296	0	DCT	Lnx1
0	0.921332	0.342	0.175	0	DCT	Pde10a
0	0.920627	0.752	0.44	0	DCT	Rgs6
0	0.91371	0.501	0.263	0	DCT	Tbc1d14
0	0.911852	0.489	0.219	0	DCT	Esrrb
0	0.901538	0.313	0.093	0	DCT	Uroc1
0	0.895061	0.815	0.594	0	DCT	Chka
0	0.891424	0.428	0.228	0	DCT	Sdk1
0	0.890084	0.712	0.517	0	DCT	Peli2
0	0.884956	0.519	0.265	0	DCT	Spire1
0	0.878066	0.329	0.132	0	DCT	Scnn1b
0	0.861489	0.363	0.12	0	DCT	Syt17
0	0.852636	0.46	0.235	0	DCT	Gm26542
0	0.835838	0.583	0.299	0	DCT	Tmem72
0	0.823185	0.61	0.356	0	DCT	Tmem116
0	0.808767	0.685	0.411	0	DCT	Efna5
0	0.800383	0.663	0.414	0	DCT	Slc25a12
0	0.799788	0.541	0.326	0	DCT	Cyp2j11
0	0.79702	0.457	0.234	0	DCT	Gm32569
0	0.794386	0.312	0.145	0	DCT	AI838599
0	0.786194	0.937	0.763	0	DCT	Magi1
0	0.776543	0.53	0.268	0	DCT	Kcnj1
0	0.76631	0.415	0.212	0	DCT	Papss1
0	0.762777	0.744	0.546	0	DCT	Galnt18
0	0.760643	0.308	0.115	0	DCT	D630024D03Rik
0	0.74843	0.609	0.365	0	DCT	Sorbs2
0	0.744742	0.687	0.479	0	DCT	Dapk1
0	0.743529	0.398	0.198	0	DCT	Stk32b
0	0.742286	0.31	0.111	0	DCT	4933406I18Rik
0	0.738905	0.308	0.131	0	DCT	Sfrp1
0	0.737007	0.426	0.228	0	DCT	Hoxd3os1
0	0.735491	0.367	0.159	0	DCT	Acacb
0	0.734739	0.358	0.166	0	DCT	Sorbs2os
0	0.732969	0.382	0.166	0	DCT	Rhcg
0	0.724718	0.461	0.235	0	DCT	Cytip
0	0.721022	0.686	0.514	0	DCT	Larp1b
0	0.717723	0.997	0.916	0	DCT	Esrrg
0	0.713538	0.351	0.155	0	DCT	Akr1c19
0	0.713168	0.578	0.335	0	DCT	Syne1
0	0.712763	0.303	0.125	0	DCT	Ank2
0	0.697075	0.602	0.338	0	DCT	Prdm16
0	0.689885	0.369	0.201	0	DCT	2310040G07Rik
0	0.68661	0.889	0.695	0	DCT	Ppargc1a
0	0.684034	0.942	0.84	0	DCT	Msi2
0	0.680793	0.315	0.131	0	DCT	Mgll
0	0.678069	0.933	0.824	0	DCT	Atp1a1
0	0.676727	0.534	0.355	0	DCT	Pacsin2
0	0.670072	0.908	0.791	0	DCT	Plcl1
0	0.64658	0.691	0.502	0	DCT	Zmiz1
0	0.640153	0.426	0.241	0	DCT	Tmem65
0	0.637091	0.831	0.68	0	DCT	Ctnna1
0	0.632426	0.374	0.188	0	DCT	Gm13075
0	0.624207	0.544	0.357	0	DCT	Tmprss2
0	0.621777	0.396	0.209	0	DCT	Blnk
0	0.616942	0.415	0.246	0	DCT	Eva1a
0	0.613857	0.346	0.178	0	DCT	Pde3b
0	0.607473	0.677	0.442	0	DCT	Me3
0	0.605229	0.548	0.354	0	DCT	Kalrn
0	0.604882	0.46	0.258	0	DCT	Efhd1
0	0.601857	0.446	0.278	0	DCT	Gm16685
0	0.599801	0.356	0.176	0	DCT	Scnn1a
0	0.596875	0.539	0.34	0	DCT	Cdh1
0	0.596744	0.511	0.341	0	DCT	Cpt1a
0	0.585266	0.997	0.938	0	DCT	Pkhd1
0	0.572117	0.618	0.449	0	DCT	Flnb
0	0.56837	0.396	0.234	0	DCT	Top3b
0	0.567111	0.404	0.221	0	DCT	Casz1
0	0.545672	0.554	0.382	0	DCT	Ddo
0	0.543843	0.474	0.285	0	DCT	Tfap2b
0	0.542259	0.312	0.17	0	DCT	Bzw2
0	0.534948	0.681	0.503	0	DCT	Mitf
0	0.533977	0.692	0.495	0	DCT	Tacc1
0	0.533715	0.475	0.319	0	DCT	Yap1
0	0.533576	0.99	0.909	0	DCT	Ank3
0	0.529442	0.359	0.198	0	DCT	Clcnkb
0	0.527651	0.399	0.235	0	DCT	Pgap1
0	0.526058	0.79	0.674	0	DCT	Oxct1
0	0.52599	0.306	0.153	0	DCT	Gca
0	0.520871	0.734	0.605	0	DCT	Phactr2
0	0.520394	0.432	0.255	0	DCT	Ppp1r1a
0	0.513091	0.785	0.602	0	DCT	Fhod3
0	0.492783	0.826	0.698	0	DCT	Nfyc
0	0.488083	0.667	0.474	0	DCT	Pde7b
0	0.483573	0.885	0.77	0	DCT	Strbp
0	0.474639	0.85	0.702	0	DCT	Col4a4
0	0.47008	0.709	0.572	0	DCT	Ppm1h
0	0.469117	0.731	0.577	0	DCT	Maml2
0	0.450103	0.724	0.527	0	DCT	Maml3
0	0.438791	0.373	0.169	0	DCT	Malrd1
0	0.434231	0.918	0.805	0	DCT	Cobll1
0	0.433937	0.839	0.706	0	DCT	Sox6
0	0.432743	0.723	0.592	0	DCT	Ptk2
0	0.430042	0.826	0.689	0	DCT	Kcnj16
0	0.413658	0.886	0.78	0	DCT	Cpeb3
0	0.401188	0.931	0.845	0	DCT	Lrba
0	0.321724	1	1	0	DCT	Malat1
0	0.276473	0.731	0.545	0	DCT	Itpr2
0	-0.454367	0.726	0.817	0	DCT	Ptprk
0	-0.494983	0.77	0.836	0	DCT	Igf1r
0	-0.506658	0.726	0.847	0	DCT	App
0	-0.578033	0.485	0.622	0	DCT	Ncoa7
0	-0.587202	0.697	0.782	0	DCT	Chpt1
0	-0.58967	0.162	0.319	0	DCT	Man1a
0	-0.594661	0.137	0.304	0	DCT	Tle4
0	-0.599796	0.206	0.368	0	DCT	Ugt8a
0	-0.605052	0.415	0.563	0	DCT	Rab11fip3
0	-0.607736	0.578	0.422	0	DCT	Tmem117
0	-0.614585	0.212	0.39	0	DCT	Slc16a12
0	-0.617025	0.278	0.448	0	DCT	Srgap2
0	-0.617611	0.749	0.831	0	DCT	Timp3
0	-0.620873	0.182	0.341	0	DCT	Svil
0	-0.629401	0.215	0.381	0	DCT	Cldn10
0	-0.631812	0.6	0.749	0	DCT	Mat2a
0	-0.638414	0.557	0.739	0	DCT	Mast4
0	-0.639639	0.176	0.329	0	DCT	Slc1a1
0	-0.647153	0.625	0.714	0	DCT	Snx29
0	-0.65076	0.345	0.515	0	DCT	Egfr
0	-0.651624	0.416	0.561	0	DCT	Osbpl3
0	-0.652297	0.769	0.812	0	DCT	Trps1
0	-0.654423	0.297	0.456	0	DCT	Cubn
0	-0.661701	0.146	0.317	0	DCT	Chst11
0	-0.662233	0.256	0.433	0	DCT	Mgat5
0	-0.667388	0.343	0.501	0	DCT	Slc22a28
0	-0.667843	0.319	0.481	0	DCT	Kcnj15
0	-0.668822	0.353	0.504	0	DCT	Slc22a30
0	-0.669752	0.214	0.369	0	DCT	Hnf4g
0	-0.671354	0.471	0.647	0	DCT	Agap1
0	-0.673084	0.267	0.437	0	DCT	Tnfrsf21
0	-0.676112	0.99	0.992	0	DCT	Zbtb20
0	-0.679653	0.594	0.708	0	DCT	Rbms1
0	-0.681286	0.873	0.94	0	DCT	Chd9
0	-0.681677	0.39	0.55	0	DCT	Gab2
0	-0.681783	0.286	0.45	0	DCT	Pdzk1
0	-0.681876	0.243	0.411	0	DCT	Sash1
0	-0.681978	0.151	0.308	0	DCT	Kcnk5
0	-0.683031	0.253	0.415	0	DCT	Trim7
0	-0.687144	0.357	0.535	0	DCT	Crim1
0	-0.687413	0.283	0.477	0	DCT	Rgl1
0	-0.688601	0.671	0.797	0	DCT	Rbpms
0	-0.689078	0.313	0.503	0	DCT	Sorbs1
0	-0.689754	0.176	0.34	0	DCT	AC154546.2
0	-0.693234	0.498	0.603	0	DCT	Slc25a21
0	-0.703277	0.217	0.389	0	DCT	Aoah
0	-0.707829	0.263	0.441	0	DCT	Cers6
0	-0.709225	0.593	0.713	0	DCT	Errfi1
0	-0.711845	0.346	0.493	0	DCT	Pax8
0	-0.717907	0.271	0.45	0	DCT	Eps8
0	-0.722055	0.224	0.399	0	DCT	Ankrd44
0	-0.722781	0.272	0.47	0	DCT	Itgb8
0	-0.733777	0.23	0.411	0	DCT	Ar
0	-0.735845	0.154	0.332	0	DCT	Glis1
0	-0.740196	0.193	0.381	0	DCT	Pbx3
0	-0.741879	0.517	0.672	0	DCT	Pam
0	-0.742959	0.484	0.663	0	DCT	Tnfaip8
0	-0.746817	0.449	0.678	0	DCT	Akap13
0	-0.747337	0.343	0.517	0	DCT	Cyp2j5
0	-0.747666	0.216	0.419	0	DCT	Pcsk5
0	-0.748226	0.318	0.488	0	DCT	Ror1
0	-0.756146	0.647	0.752	0	DCT	Slc34a1
0	-0.756332	0.202	0.39	0	DCT	Sema3c
0	-0.759183	0.244	0.457	0	DCT	Arhgap10
0	-0.763296	0.163	0.333	0	DCT	Tpm1
0	-0.764972	0.2	0.385	0	DCT	Galnt14
0	-0.76854	0.148	0.3	0	DCT	St3gal4
0	-0.770433	0.415	0.576	0	DCT	Slc13a1
0	-0.778112	0.362	0.537	0	DCT	Bnc2
0	-0.783078	0.48	0.636	0	DCT	Lrp2
0	-0.785917	0.314	0.466	0	DCT	Nrp1
0	-0.790091	0.271	0.495	0	DCT	Mtus1
0	-0.797311	0.507	0.672	0	DCT	Slc4a4
0	-0.800755	0.339	0.503	0	DCT	Slc17a3
0	-0.802171	0.371	0.568	0	DCT	Frmd4b
0	-0.803016	0.19	0.359	0	DCT	Hnf4aos
0	-0.809825	0.299	0.48	0	DCT	Slc47a1
0	-0.812122	0.58	0.719	0	DCT	Acsm2
0	-0.816252	0.478	0.647	0	DCT	Osbpl8
0	-0.825021	0.292	0.51	0	DCT	Arhgap42
0	-0.832915	0.137	0.353	0	DCT	Tspan5
0	-0.839432	0.199	0.434	0	DCT	Dgkh
0	-0.844036	0.51	0.678	0	DCT	Gk
0	-0.845131	0.882	0.92	0	DCT	Pbx1
0	-0.846273	0.323	0.469	0	DCT	Fmnl2
0	-0.847536	0.379	0.556	0	DCT	Abcc2
0	-0.850178	0.247	0.43	0	DCT	Prkca
0	-0.850406	0.514	0.665	0	DCT	Slc27a2
0	-0.853106	0.255	0.427	0	DCT	Acsm1
0	-0.854354	0.316	0.483	0	DCT	Gm19950
0	-0.861951	0.232	0.46	0	DCT	Pdzd2
0	-0.867897	0.481	0.675	0	DCT	Nhs
0	-0.877863	0.362	0.558	0	DCT	Arhgap26
0	-0.878115	0.368	0.523	0	DCT	Slc7a13
0	-0.882201	0.365	0.546	0	DCT	Pter
0	-0.883531	0.311	0.536	0	DCT	Erc2
0	-0.884641	0.612	0.782	0	DCT	Fut9
0	-0.886144	0.157	0.337	0	DCT	Zeb1
0	-0.892713	0.366	0.541	0	DCT	Slco1a6
0	-0.898381	0.286	0.497	0	DCT	Slc6a6
0	-0.899942	0.599	0.803	0	DCT	Apbb2
0	-0.903214	0.344	0.544	0	DCT	Dock4
0	-0.906943	0.5	0.689	0	DCT	Dab2
0	-0.917946	0.154	0.371	0	DCT	Tgfbr3
0	-0.933734	0.378	0.538	0	DCT	Atp11a
0	-0.949003	0.129	0.322	0	DCT	Ttc28
0	-0.971817	0.201	0.339	0	DCT	Emcn
0	-0.974579	0.537	0.769	0	DCT	Oxr1
0	-0.984108	0.55	0.812	0	DCT	Plxdc2
0	-0.990936	0.216	0.422	0	DCT	Them7
0	-0.9988	0.196	0.403	0	DCT	Prex2
0	-1.00512	0.12	0.307	0	DCT	Chn2
0	-1.00741	0.175	0.456	0	DCT	Ctdspl
0	-1.01101	0.562	0.698	0	DCT	Keg1
0	-1.02283	0.373	0.656	0	DCT	Pitpnc1
0	-1.02421	0.173	0.332	0	DCT	Chrm3
0	-1.05067	0.143	0.323	0	DCT	Samd12
0	-1.05925	0.218	0.384	0	DCT	Plpp1
0	-1.0626	0.153	0.332	0	DCT	Alcam
0	-1.07142	0.405	0.565	0	DCT	Gm42397
0	-1.09319	0.185	0.315	0	DCT	Pde4b
0	-1.09719	0.564	0.794	0	DCT	Plcb1
0	-1.09838	0.219	0.47	0	DCT	Mylk
0	-1.10178	0.359	0.493	0	DCT	Ranbp3l
0	-1.13601	0.281	0.542	0	DCT	Ptprm
0	-1.14069	0.77	0.834	0	DCT	Slc12a1
0	-1.16957	0.897	0.91	0	DCT	Ghr
0	-1.17093	0.324	0.605	0	DCT	Auts2
0	-1.2174	0.143	0.342	0	DCT	Cald1
0	-1.23835	0.206	0.416	0	DCT	Fbxl7
0	-1.27984	0.294	0.451	0	DCT	Wdr17
0	-1.28213	0.514	0.835	0	DCT	Nfia
0	-1.29598	0.193	0.398	0	DCT	Dlc1
0	-1.36521	0.218	0.352	0	DCT	Cfh
0	-1.40084	0.338	0.581	0	DCT	Zeb2
0	-1.42128	0.207	0.408	0	DCT	Ebf1
0	-1.42984	0.407	0.603	0	DCT	Gramd1b
0	-1.45463	0.242	0.437	0	DCT	Ldb2
0	-1.49982	0.385	0.591	0	DCT	Meis2
0	-1.64967	0.228	0.375	0	DCT	Robo2
0	-1.79968	0.322	0.544	0	DCT	Prkg1
0	-1.85271	0.199	0.45	0	DCT	Tshz2
0	-1.89632	0.264	0.548	0	DCT	Rbms3
0	-0.59807	0.389	0.553	0	DCT	Magi3
0	0.328551	0.932	0.868	0	DCT	Atp1b1
0	0.4585	0.71	0.576	0	DCT	Myo10
0	-0.593859	0.25	0.417	0	DCT	Mllt3
0	-0.560574	0.286	0.451	0	DCT	Sipa1l1
0	0.544028	0.317	0.168	0	DCT	Flvcr1
0	-0.630048	0.355	0.509	0	DCT	Veph1
0	-0.616772	0.302	0.459	0	DCT	Nr1h4
0	-0.566915	0.204	0.364	0	DCT	Abcg2
0	-0.694673	0.673	0.763	0	DCT	Ptprg
0	-0.487349	0.557	0.688	0	DCT	Osbpl9
0	-0.635549	0.189	0.34	0	DCT	Ntn1
0	-0.585902	0.396	0.537	0	DCT	Lactb2
0	-0.64101	0.223	0.373	4.10632e-308	DCT	Mlxipl
0	-0.823566	0.429	0.558	2.91606e-307	DCT	Ralgapa2
0	-0.62607	0.277	0.432	1.05259e-306	DCT	Aspa
0	-0.423481	0.874	0.889	1.85693e-305	DCT	Ptprd
0	0.503235	0.382	0.222	7.80133e-305	DCT	Rap1gap
6.04919e-308	-0.485048	0.625	0.717	1.4783e-303	DCT	Atrnl1
8.45752e-307	0.357117	0.661	0.485	2.06685e-302	DCT	Bckdhb
1.41855e-305	0.539301	0.315	0.175	3.46665e-301	DCT	Il7
5.74794e-304	0.483087	0.614	0.462	1.40468e-299	DCT	Nudt4
5.23732e-303	0.450203	0.622	0.487	1.2799e-298	DCT	Sestd1
2.43769e-298	0.413078	0.697	0.535	5.95723e-294	DCT	Atp6v0a4
5.42547e-298	-0.661363	0.185	0.33	1.32588e-293	DCT	Bmp6
2.25059e-297	-0.599183	0.292	0.443	5.49999e-293	DCT	Slc17a1
1.48441e-296	-0.688299	0.193	0.336	3.62761e-292	DCT	Fmo2
3.83037e-296	0.284421	0.697	0.52	9.36066e-292	DCT	Cdkl1
1.95577e-294	0.50159	0.361	0.222	4.77952e-290	DCT	Dlg5
5.91708e-293	-0.578741	0.19	0.337	1.44602e-288	DCT	Hnf4a
7.57639e-290	0.483102	0.313	0.175	1.85152e-285	DCT	Myo19
8.41906e-288	-0.989618	0.182	0.304	2.05745e-283	DCT	Flt1
5.04832e-287	-0.484893	0.522	0.66	1.23371e-282	DCT	Gnaq
9.37312e-287	-0.627553	0.333	0.478	2.2906e-282	DCT	Gas2
1.01751e-286	0.385197	0.767	0.635	2.4866e-282	DCT	Ldhb
1.79273e-286	0.504317	0.324	0.186	4.38108e-282	DCT	Gys1
8.35725e-286	0.493195	0.364	0.212	2.04235e-281	DCT	Ptpn18
1.07694e-285	-0.619682	0.32	0.469	2.63182e-281	DCT	Cryl1
1.74125e-283	0.507093	0.337	0.209	4.25526e-279	DCT	Sfxn5
9.68158e-282	0.492257	0.308	0.168	2.36598e-277	DCT	Abhd6
1.13435e-281	-0.658602	0.277	0.426	2.77212e-277	DCT	Cyp2j13
1.32384e-280	0.466641	0.618	0.475	3.23519e-276	DCT	Gm35188
1.3345e-280	0.496436	0.319	0.195	3.26124e-276	DCT	Tex2
2.89407e-280	-0.618538	0.179	0.316	7.07252e-276	DCT	Slc16a9
3.39084e-280	-1.1502	0.269	0.384	8.28654e-276	DCT	Cyp7b1
6.56581e-279	0.549616	0.42	0.284	1.60455e-274	DCT	Gabarapl1
1.43133e-277	-0.652561	0.49	0.552	3.49788e-273	DCT	Sox5
2.03837e-277	-0.560933	0.229	0.379	4.98137e-273	DCT	Enpp2
5.50983e-273	-0.573902	0.403	0.53	1.34649e-268	DCT	Tns3
2.24556e-272	-0.452059	0.562	0.686	5.4877e-268	DCT	Picalm
3.44313e-272	-0.617479	0.279	0.403	8.41432e-268	DCT	Acss2
3.55925e-272	-0.58426	0.327	0.474	8.69809e-268	DCT	Mapt
1.08886e-271	-0.648386	0.184	0.319	2.66096e-267	DCT	Palld
6.86752e-271	-0.683124	0.523	0.657	1.67829e-266	DCT	Nox4
1.40739e-270	-0.570633	0.177	0.315	3.43939e-266	DCT	Scp2
1.43239e-270	-0.50726	0.33	0.482	3.50047e-266	DCT	Dennd5b
1.53248e-270	-0.537947	0.396	0.543	3.74508e-266	DCT	Rasal2
4.26601e-269	-1.07327	0.286	0.402	1.04253e-264	DCT	Rbfox1
7.87928e-269	-0.546403	0.243	0.385	1.92554e-264	DCT	Hoga1
2.53509e-266	-0.415618	0.7	0.778	6.19524e-262	DCT	Tanc2
4.18293e-266	-0.558168	0.247	0.39	1.02223e-261	DCT	Gcnt1
8.43284e-266	-0.598768	0.782	0.84	2.06082e-261	DCT	Rora
8.1912e-265	-0.49999	0.409	0.55	2.00177e-260	DCT	Fut8
2.96058e-264	-0.543413	0.212	0.351	7.23506e-260	DCT	Hykk
2.50009e-262	0.305012	0.92	0.86	6.10973e-258	DCT	Phldb2
3.06019e-261	-0.548341	0.349	0.49	7.4785e-257	DCT	Phyhipl
1.01811e-260	-0.495576	0.304	0.455	2.48805e-256	DCT	Nr3c1
9.82288e-260	-0.660583	0.266	0.402	2.40052e-255	DCT	Snhg11
6.29807e-258	0.468467	0.342	0.198	1.53912e-253	DCT	Bcar3
8.54504e-258	-0.904763	0.263	0.372	2.08824e-253	DCT	Rnf24
1.02486e-257	-0.59032	0.207	0.342	2.50456e-253	DCT	Slc9a3
7.21874e-256	-0.538326	0.423	0.555	1.76412e-251	DCT	Pck1
3.10194e-255	-0.518426	0.18	0.319	7.58053e-251	DCT	Xylb
3.61531e-255	0.358843	0.631	0.467	8.83509e-251	DCT	Sim1
8.26333e-255	0.467582	0.366	0.234	2.01939e-250	DCT	Pptc7
6.56847e-254	-0.564298	0.267	0.406	1.6052e-249	DCT	Pecr
2.98905e-253	0.465933	0.497	0.344	7.30463e-249	DCT	4930486I03Rik
1.2086e-252	-0.645551	0.499	0.552	2.95357e-248	DCT	Dnm3
1.29957e-252	0.465937	0.311	0.191	3.1759e-248	DCT	Ppat
6.72696e-252	-0.673428	0.277	0.404	1.64394e-247	DCT	Fign
2.66322e-251	0.5578	0.502	0.417	6.50838e-247	DCT	Tbck
6.62289e-251	-0.59823	0.413	0.541	1.6185e-246	DCT	Cyp4b1
1.53663e-250	0.496302	0.452	0.311	3.75522e-246	DCT	Gm36388
4.91153e-249	-0.524118	0.214	0.35	1.20028e-244	DCT	Hgd
5.36239e-249	0.416696	0.574	0.449	1.31046e-244	DCT	Pias2
1.81187e-246	-0.565371	0.225	0.358	4.42785e-242	DCT	Vcl
5.11754e-246	-0.551194	0.193	0.331	1.25062e-241	DCT	Nat8f3
5.67997e-246	-0.515716	0.638	0.678	1.38807e-241	DCT	Sugct
2.99368e-244	-0.512665	0.199	0.336	7.31595e-240	DCT	Me1
1.8952e-243	-0.564564	0.325	0.464	4.63149e-239	DCT	Pah
3.15249e-243	0.451311	0.446	0.315	7.70405e-239	DCT	Usp2
4.57814e-243	0.462586	0.387	0.258	1.11881e-238	DCT	Pkig
3.78213e-240	-0.508185	0.326	0.461	9.24277e-236	DCT	Msra
1.33617e-239	0.43642	0.593	0.461	3.26533e-235	DCT	Nme7
2.01862e-236	-0.458411	0.395	0.534	4.93311e-232	DCT	Far1
2.10077e-236	-0.627836	0.187	0.316	5.13385e-232	DCT	Unc5c
3.19455e-235	-0.586797	0.312	0.433	7.80685e-231	DCT	Nr2f2
5.09332e-235	-0.486403	0.336	0.473	1.24471e-230	DCT	Uvrag
1.53287e-233	-0.485127	0.178	0.31	3.74604e-229	DCT	Ldlrad3
1.93071e-231	-0.5494	0.18	0.301	4.71828e-227	DCT	Cd36
7.09481e-227	0.38361	0.684	0.546	1.73383e-222	DCT	Stox2
1.06709e-226	-0.512594	0.435	0.543	2.60775e-222	DCT	Agps
1.22664e-225	0.449464	0.39	0.261	2.99767e-221	DCT	Itga6
5.78566e-225	-0.501639	0.233	0.359	1.4139e-220	DCT	Slc6a20b
8.61923e-225	0.405508	0.576	0.457	2.10637e-220	DCT	Garem1
1.06934e-224	0.373733	0.617	0.469	2.61325e-220	DCT	Tmcc3
1.15907e-224	0.394938	0.631	0.501	2.83255e-220	DCT	Kank1
8.30646e-224	0.372672	0.639	0.532	2.02993e-219	DCT	Tmem135
1.01056e-223	0.355657	0.753	0.664	2.4696e-219	DCT	Ssh2
1.01531e-223	-0.531476	0.192	0.314	2.48121e-219	DCT	Slc5a8
4.42715e-223	-0.475944	0.213	0.346	1.08191e-218	DCT	Trpc1
1.72636e-222	-0.465453	0.412	0.534	4.21889e-218	DCT	Sh3d19
2.09672e-220	-0.53862	0.645	0.717	5.12396e-216	DCT	Dmxl1
7.96114e-220	-0.480053	0.389	0.523	1.94554e-215	DCT	Pdlim5
1.66228e-219	0.397954	0.564	0.442	4.06228e-215	DCT	Asxl1
1.08621e-218	-0.488816	0.307	0.443	2.65449e-214	DCT	Maf
3.08239e-218	0.425483	0.367	0.237	7.53276e-214	DCT	Hoxb4
5.86895e-218	-0.500195	0.214	0.344	1.43425e-213	DCT	Ces1f
1.26495e-216	0.425966	0.436	0.308	3.09127e-212	DCT	Trim2
1.82694e-216	-0.474785	0.562	0.663	4.46468e-212	DCT	Ptpn13
1.13199e-215	-0.498884	0.331	0.461	2.76635e-211	DCT	Tinag
7.34546e-214	0.293334	0.514	0.363	1.79508e-209	DCT	Zfp981
9.04419e-214	0.339515	0.702	0.58	2.21022e-209	DCT	Fmn1
1.2358e-212	-0.509744	0.24	0.362	3.02004e-208	DCT	Clic4
1.62664e-212	-0.411261	0.956	0.938	3.97518e-208	DCT	Pde4d
2.45391e-212	-0.652763	0.245	0.371	5.99686e-208	DCT	Cacnb2
2.55434e-212	0.4088	0.439	0.308	6.24229e-208	DCT	Acadsb
2.3541e-211	0.34876	0.693	0.592	5.75294e-207	DCT	Tnrc6c
5.80258e-211	-0.477967	0.2	0.326	1.41803e-206	DCT	Mep1a
7.36595e-211	0.369904	0.747	0.619	1.80009e-206	DCT	Trabd2b
2.00817e-210	-0.424804	0.344	0.479	4.90756e-206	DCT	Csnk1g3
1.39875e-209	-0.377839	0.578	0.688	3.41826e-205	DCT	Zfand3
1.85631e-208	0.36813	0.646	0.546	4.53646e-204	DCT	Pcca
6.46018e-206	0.41343	0.415	0.295	1.57874e-201	DCT	Mthfd1
1.14096e-205	-0.455996	0.478	0.557	2.78829e-201	DCT	Fggy
2.11063e-205	-0.487092	0.228	0.35	5.15796e-201	DCT	Mtor
5.14343e-205	0.394341	0.404	0.267	1.25695e-200	DCT	Hk1
9.64068e-205	0.430547	0.429	0.297	2.35599e-200	DCT	Frk
3.31094e-204	-0.475935	0.318	0.449	8.09127e-200	DCT	Fbp1
7.20656e-204	0.34405	0.504	0.358	1.76114e-199	DCT	Cyfip2
7.33856e-204	-0.483682	0.434	0.538	1.7934e-199	DCT	Acox1
4.11396e-203	-0.471887	0.212	0.332	1.00537e-198	DCT	Ugt3a2
7.49448e-203	0.311326	0.798	0.711	1.8315e-198	DCT	Chchd3
1.21638e-201	0.384651	0.519	0.387	2.97259e-197	DCT	Iqgap1
2.34018e-201	0.394043	0.498	0.373	5.71893e-197	DCT	Aig1
7.98469e-201	0.418623	0.336	0.209	1.9513e-196	DCT	4930556J24Rik
8.41056e-201	0.25594	0.713	0.574	2.05537e-196	DCT	Tfcp2l1
3.75612e-199	-0.465054	0.276	0.407	9.1792e-195	DCT	Slc16a2
2.01231e-198	0.296354	0.793	0.69	4.91768e-194	DCT	Dst
3.57528e-198	0.282469	0.607	0.46	8.73727e-194	DCT	Nckap5
4.0446e-197	-0.435566	0.193	0.319	9.8842e-193	DCT	Folr1
5.75838e-196	0.340848	0.682	0.581	1.40723e-191	DCT	Ogdh
6.84829e-196	-0.45957	0.316	0.444	1.67359e-191	DCT	Glyat
2.19365e-195	0.376059	0.606	0.487	5.36085e-191	DCT	Ptbp3
4.27096e-195	0.403815	0.449	0.328	1.04374e-190	DCT	Bicd1
2.11266e-194	-0.320883	0.966	0.981	5.16292e-190	DCT	Kap
3.97694e-193	-0.538607	0.732	0.769	9.71884e-189	DCT	Arhgap24
1.59929e-190	0.425946	0.487	0.379	3.90833e-186	DCT	Tbc1d1
3.0221e-190	-0.589669	0.312	0.408	7.3854e-186	DCT	Fgf1
1.3937e-189	-0.325552	0.712	0.782	3.40593e-185	DCT	Myo6
2.84902e-189	-0.347239	0.719	0.781	6.96242e-185	DCT	Kansl1l
6.98152e-189	-0.413356	0.199	0.319	1.70614e-184	DCT	Inpp5f
1.25976e-188	-0.419865	0.335	0.459	3.07859e-184	DCT	Ndel1
1.44088e-188	0.352485	0.645	0.527	3.52123e-184	DCT	Tanc1
2.72727e-188	-0.686431	0.448	0.559	6.6649e-184	DCT	Slc5a12
5.81538e-188	0.356248	0.524	0.389	1.42116e-183	DCT	Wdr72
1.21807e-187	-0.433029	0.52	0.613	2.97672e-183	DCT	Smarca2
1.7717e-187	0.327003	0.735	0.642	4.32968e-183	DCT	Jarid2
5.03915e-187	0.392273	0.348	0.228	1.23147e-182	DCT	Hpcal1
5.79504e-187	-0.431552	0.34	0.466	1.41619e-182	DCT	Mpp5
1.85451e-186	0.38776	0.44	0.316	4.53205e-182	DCT	Pde4c
2.87019e-185	-0.500579	0.315	0.425	7.01416e-181	DCT	Pik3r1
4.59173e-185	-0.640534	0.246	0.344	1.12213e-180	DCT	Plpp3
4.48779e-183	0.419517	0.362	0.24	1.09673e-178	DCT	Epb41l3
6.95223e-181	-0.501247	0.577	0.656	1.69899e-176	DCT	Tcf4
7.18611e-180	-0.40415	0.406	0.521	1.75614e-175	DCT	Arhgap32
8.70313e-180	-0.378952	0.812	0.874	2.12687e-175	DCT	Gpx3
9.63526e-180	-0.529362	0.197	0.301	2.35466e-175	DCT	Acsm3
3.48034e-179	0.331767	0.618	0.493	8.50527e-175	DCT	Dock8
1.37841e-178	-0.527317	0.204	0.32	3.36855e-174	DCT	Slc18a1
9.89703e-178	0.387603	0.415	0.3	2.41864e-173	DCT	Camta1
1.64942e-177	-0.508829	0.319	0.432	4.03085e-173	DCT	Actb
2.09334e-177	-0.405219	0.418	0.525	5.11571e-173	DCT	Ankib1
1.58169e-175	0.374693	0.429	0.321	3.86532e-171	DCT	Ptpn3
1.42029e-174	-0.38845	0.487	0.567	3.47091e-170	DCT	Lrrk2
2.73587e-174	-0.437563	0.323	0.442	6.68591e-170	DCT	Akr1c21
7.17516e-174	0.39463	0.346	0.243	1.75347e-169	DCT	Nampt
1.45024e-173	-0.561031	0.208	0.3	3.5441e-169	DCT	Zbtb16
3.35412e-173	-0.391408	0.521	0.634	8.19681e-169	DCT	Aldob
4.30509e-173	0.345954	0.556	0.435	1.05208e-168	DCT	Dock7
2.23938e-171	0.264238	0.765	0.65	5.47261e-167	DCT	Ccser1
7.21177e-171	-0.5494	0.542	0.594	1.76241e-166	DCT	Pde1a
9.14692e-171	0.367489	0.347	0.228	2.23532e-166	DCT	Ninl
1.3249e-170	-0.449887	0.379	0.493	3.2378e-166	DCT	Peak1
5.9986e-170	-0.435105	0.385	0.49	1.46594e-165	DCT	Fchsd2
1.11231e-168	-0.425197	0.198	0.309	2.71826e-164	DCT	Stxbp5l
8.97343e-166	-0.448126	0.381	0.496	2.19293e-161	DCT	Ass1
1.33004e-165	0.291076	0.765	0.691	3.25036e-161	DCT	Ogt
3.3346e-165	-0.481653	0.199	0.309	8.14908e-161	DCT	Gm37245
4.01602e-164	-0.589351	0.412	0.473	9.81436e-160	DCT	Pax2
9.48001e-164	-0.403911	0.224	0.339	2.31673e-159	DCT	Fmo1
1.91561e-163	0.384353	0.438	0.336	4.68137e-159	DCT	Rbbp8
4.6709e-163	-0.428126	0.282	0.393	1.14147e-158	DCT	Aass
2.46248e-160	-0.466927	0.298	0.41	6.0178e-156	DCT	Stxbp6
2.89929e-159	-0.486492	0.359	0.447	7.08528e-155	DCT	Pik3c2g
3.52686e-159	-0.496155	0.302	0.41	8.61893e-155	DCT	Napsa
3.69694e-159	0.267374	0.877	0.808	9.03458e-155	DCT	Fgfr2
1.19002e-158	0.323144	0.599	0.504	2.90817e-154	DCT	Rev3l
1.66914e-158	0.26541	0.748	0.637	4.07904e-154	DCT	Ptprj
2.23779e-158	-0.394019	0.285	0.4	5.46871e-154	DCT	Lrrc58
2.12588e-157	0.346206	0.737	0.667	5.19523e-153	DCT	Gls
7.43348e-157	-0.399659	0.636	0.701	1.81659e-152	DCT	Setbp1
9.05494e-157	0.325216	0.577	0.476	2.21285e-152	DCT	Kif16b
2.48722e-156	-0.397813	0.233	0.344	6.07828e-152	DCT	Zfp697
3.40275e-156	0.348362	0.556	0.453	8.31564e-152	DCT	Mob3b
1.11888e-155	-0.324469	0.681	0.749	2.73432e-151	DCT	Nfib
2.85719e-155	0.378951	0.386	0.285	6.9824e-151	DCT	Wsb1
3.06597e-155	-0.538525	0.235	0.323	7.49262e-151	DCT	Gulp1
7.10499e-155	-0.305572	0.804	0.857	1.73632e-150	DCT	Macf1
2.25101e-153	-0.370864	0.401	0.514	5.50103e-149	DCT	Rreb1
1.17189e-151	0.338074	0.461	0.345	2.86386e-147	DCT	Arhgef18
2.01886e-151	0.346105	0.583	0.532	4.9337e-147	DCT	Clint1
2.28105e-151	0.361686	0.458	0.357	5.57442e-147	DCT	Deptor
9.81289e-150	0.347964	0.303	0.206	2.39807e-145	DCT	Dmac2
4.75782e-148	-0.381802	0.323	0.435	1.16272e-143	DCT	Rin2
5.33883e-148	-0.519973	0.299	0.368	1.3047e-143	DCT	Plekhg1
4.22669e-147	0.274643	0.753	0.665	1.03292e-142	DCT	Arhgef28
4.61262e-147	-0.409644	0.227	0.333	1.12723e-142	DCT	Pcx
8.69025e-147	-0.344898	0.709	0.771	2.12372e-142	DCT	Sptbn1
1.08683e-146	-0.385689	0.438	0.533	2.65599e-142	DCT	Epb41l5
1.58346e-146	0.354938	0.489	0.391	3.86967e-142	DCT	Cachd1
2.59061e-146	0.251871	0.85	0.781	6.33094e-142	DCT	Pkp4
2.68572e-146	-0.441243	0.429	0.498	6.56336e-142	DCT	Asap1
5.32794e-146	0.318818	0.568	0.478	1.30204e-141	DCT	5031425E22Rik
1.32618e-145	0.352353	0.323	0.217	3.24092e-141	DCT	Hoxb3
3.15237e-145	0.329514	0.564	0.461	7.70375e-141	DCT	Txnip
2.79927e-144	-0.502703	0.212	0.308	6.84085e-140	DCT	Igfbp5
3.42492e-144	-0.387314	0.329	0.433	8.36983e-140	DCT	Dock9
9.77539e-144	0.343849	0.319	0.228	2.38891e-139	DCT	Agl
2.05008e-143	-0.341498	0.557	0.647	5.00998e-139	DCT	Tead1
6.49916e-143	-0.478829	0.251	0.33	1.58826e-138	DCT	Fry
9.02669e-143	-0.425506	0.339	0.427	2.20594e-138	DCT	Itgb6
1.15904e-142	-0.412238	0.314	0.419	2.83246e-138	DCT	Gmds
2.65219e-142	0.336889	0.435	0.335	6.48142e-138	DCT	Abhd18
4.93977e-142	-0.374608	0.329	0.441	1.20718e-137	DCT	Zfp608
7.07453e-142	-0.406963	0.28	0.368	1.72887e-137	DCT	Nceh1
2.34063e-140	-0.394645	0.394	0.501	5.72002e-136	DCT	Miox
2.46585e-140	-0.398668	0.243	0.345	6.02605e-136	DCT	Itgb1
5.83854e-140	-0.33123	0.517	0.615	1.42682e-135	DCT	Trio
9.69252e-140	0.33667	0.463	0.357	2.36866e-135	DCT	Idh2
1.08748e-139	-0.34903	0.309	0.42	2.65759e-135	DCT	Mapk14
1.26005e-139	0.328254	0.489	0.393	3.0793e-135	DCT	9130011E15Rik
1.64727e-139	-0.735285	0.258	0.329	4.0256e-135	DCT	Car12
2.34432e-139	-0.39358	0.372	0.459	5.72904e-135	DCT	Myo5b
4.38578e-139	0.34971	0.512	0.434	1.0718e-134	DCT	Fam214a
6.913e-139	-0.360318	0.253	0.363	1.6894e-134	DCT	Sult1d1
8.77039e-139	0.343155	0.336	0.238	2.14331e-134	DCT	Dnah7b
2.58053e-138	0.287976	0.664	0.571	6.3063e-134	DCT	Ano6
5.0818e-138	0.312782	0.497	0.406	1.24189e-133	DCT	Uhrf1bp1l
7.96586e-138	0.34241	0.346	0.241	1.9467e-133	DCT	Mfsd4a
2.65949e-137	-0.372474	0.438	0.537	6.49927e-133	DCT	Rock2
1.19388e-136	0.352044	0.318	0.237	2.9176e-132	DCT	Sppl2a
1.20594e-136	-0.373117	0.463	0.554	2.94707e-132	DCT	Ldlrad4
5.22797e-136	-0.258094	0.796	0.834	1.27761e-131	DCT	Dennd1a
5.4393e-136	-0.324775	0.567	0.634	1.32926e-131	DCT	Wwp1
6.50009e-136	-0.414259	0.261	0.358	1.58849e-131	DCT	Mpp6
1.93788e-134	-0.457582	0.244	0.334	4.73578e-130	DCT	Grk5
8.74806e-134	-0.466658	0.254	0.341	2.13785e-129	DCT	Fam117b
2.70958e-133	0.28086	0.773	0.715	6.62166e-129	DCT	Shroom4
3.08242e-130	-0.411913	0.343	0.436	7.53281e-126	DCT	Lrch1
4.86359e-129	0.311322	0.531	0.434	1.18856e-124	DCT	Pde8a
1.17846e-128	-0.378953	0.311	0.407	2.87992e-124	DCT	Nudt19
1.86107e-128	-0.333369	0.224	0.328	4.54808e-124	DCT	Rasa2
4.94291e-128	0.321749	0.454	0.346	1.20795e-123	DCT	Bcl2
1.21994e-127	0.285938	0.659	0.58	2.9813e-123	DCT	Aff1
1.78893e-127	0.300871	0.528	0.428	4.37179e-123	DCT	Clmn
2.71009e-127	0.269248	0.713	0.639	6.62291e-123	DCT	Rtn3
2.8336e-127	0.320931	0.317	0.22	6.92475e-123	DCT	Inpp5a
7.49654e-127	0.255349	0.747	0.682	1.832e-122	DCT	Wdfy3
1.14442e-125	-0.403654	0.558	0.651	2.79673e-121	DCT	mt-Co1
1.06489e-124	-0.466667	0.361	0.448	2.60238e-120	DCT	Pdgfd
1.49775e-124	-0.51471	0.244	0.322	3.66019e-120	DCT	Mcc
1.82439e-124	0.289646	0.665	0.589	4.45844e-120	DCT	Tom1l2
2.5556e-124	0.305335	0.303	0.207	6.24538e-120	DCT	Adcy6
7.10252e-124	-0.426758	0.448	0.52	1.73571e-119	DCT	Hnrnpr
9.50577e-124	0.339971	0.311	0.226	2.32302e-119	DCT	Polr3h
1.57616e-123	-0.432224	0.297	0.387	3.85182e-119	DCT	Tmsb4x
1.9151e-123	-0.392	0.648	0.692	4.68012e-119	DCT	Shroom3
2.89191e-123	0.296461	0.541	0.454	7.06725e-119	DCT	Ankrd28
2.97939e-123	-0.432394	0.27	0.346	7.28103e-119	DCT	Zfhx3
5.21329e-123	0.270501	0.709	0.626	1.27402e-118	DCT	Klf12
7.59023e-123	0.29068	0.493	0.382	1.8549e-118	DCT	Slc22a23
4.71999e-122	-0.332334	0.275	0.377	1.15347e-117	DCT	Jak1
2.1064e-120	0.302609	0.479	0.386	5.14762e-116	DCT	Skap2
6.71079e-120	-0.327588	0.441	0.525	1.63998e-115	DCT	Rufy3
1.41565e-118	0.291511	0.501	0.407	3.45957e-114	DCT	Ndufs4
5.5137e-118	-0.350918	0.425	0.515	1.34744e-113	DCT	Pawr
5.45225e-117	-0.341184	0.247	0.342	1.33242e-112	DCT	Gclm
1.27972e-116	-0.382917	0.293	0.379	3.12738e-112	DCT	Crot
1.36165e-116	-0.380738	0.29	0.391	3.32759e-112	DCT	Gatm
1.01878e-115	-0.341084	0.289	0.385	2.48969e-111	DCT	4931406C07Rik
1.67894e-115	0.258046	0.71	0.645	4.10299e-111	DCT	Wls
2.02656e-115	0.290902	0.498	0.411	4.95252e-111	DCT	Zfp609
2.73848e-115	0.289344	0.37	0.267	6.69229e-111	DCT	Itpkb
3.00379e-115	-0.455255	0.514	0.563	7.34065e-111	DCT	9530026P05Rik
2.76746e-113	0.339421	0.376	0.287	6.76313e-109	DCT	Zfp710
6.38872e-113	-0.316287	0.366	0.467	1.56128e-108	DCT	Smurf2
7.56029e-113	0.294324	0.425	0.324	1.84758e-108	DCT	Iqgap2
7.61072e-112	0.284164	0.536	0.435	1.85991e-107	DCT	0610040J01Rik
8.10767e-112	0.294158	0.519	0.431	1.98135e-107	DCT	Stau2
9.20315e-112	-0.317638	0.479	0.57	2.24906e-107	DCT	Rapgef2
3.0164e-111	-0.308003	0.205	0.3	7.37148e-107	DCT	Mast2
1.65905e-110	-0.350868	0.373	0.462	4.0544e-106	DCT	Large1
3.02806e-110	0.321436	0.396	0.299	7.39997e-106	DCT	Arhgef38
1.0572e-109	-0.333433	0.41	0.495	2.58359e-105	DCT	Met
2.20407e-109	-0.415621	0.408	0.481	5.3863e-105	DCT	Ndrg1
2.64523e-109	0.289102	0.43	0.351	6.46442e-105	DCT	Copa
3.67752e-109	0.270281	0.351	0.251	8.98713e-105	DCT	Sh2d4a
7.02299e-109	-0.330111	0.513	0.576	1.71628e-104	DCT	Mtss1
7.44326e-109	-0.268648	0.695	0.763	1.81898e-104	DCT	Syne2
3.70478e-108	0.294854	0.509	0.424	9.05374e-104	DCT	Upp2
5.26919e-108	0.279229	0.387	0.288	1.28768e-103	DCT	Sorl1
1.16143e-107	0.340735	0.388	0.309	2.83829e-103	DCT	Ggact
1.23594e-107	0.26946	0.579	0.498	3.02039e-103	DCT	Aco2
3.83051e-107	-0.359281	0.255	0.337	9.36101e-103	DCT	Mpv17l
3.00797e-106	-0.331799	0.492	0.544	7.35089e-102	DCT	Gpc4
2.00305e-105	0.252301	0.643	0.563	4.89506e-101	DCT	Mpc1
5.29761e-105	-0.262021	0.641	0.714	1.29463e-100	DCT	Stag1
6.29537e-105	0.277059	0.472	0.376	1.53846e-100	DCT	Fam49b
1.07488e-104	-0.348957	0.38	0.448	2.6268e-100	DCT	Pank1
2.45403e-104	-0.304738	0.31	0.406	5.99716e-100	DCT	Cflar
4.7614e-104	-0.332973	0.284	0.376	1.16359e-99	DCT	Fnbp1
6.0866e-104	-0.367557	0.399	0.481	1.48744e-99	DCT	Pdzrn3
1.08211e-103	0.290801	0.399	0.308	2.64446e-99	DCT	Baiap2l2
1.2606e-103	-0.368215	0.339	0.428	3.08064e-99	DCT	Nrg1
1.32159e-103	-0.316848	0.497	0.592	3.2297e-99	DCT	Immp2l
1.88772e-103	-0.368327	0.479	0.568	4.61321e-99	DCT	mt-Co3
2.10008e-102	-0.363691	0.287	0.368	5.13217e-98	DCT	Parva
2.52685e-102	-0.383711	0.315	0.41	6.17511e-98	DCT	mt-Nd4
3.65589e-102	-0.329276	0.259	0.351	8.93426e-98	DCT	Mcu
4.91926e-102	-0.375167	0.234	0.312	1.20217e-97	DCT	Raph1
7.57837e-102	-0.30587	0.217	0.306	1.852e-97	DCT	Pcgf5
8.42787e-102	-0.331044	0.29	0.378	2.0596e-97	DCT	Chd3
1.10046e-101	-0.386125	0.317	0.411	2.6893e-97	DCT	mt-Atp6
2.40235e-101	0.27598	0.345	0.254	5.87087e-97	DCT	Ptprf
2.52537e-101	0.279853	0.402	0.307	6.1715e-97	DCT	Ccnd3
2.14583e-100	0.275018	0.483	0.397	5.24397e-96	DCT	Suclg2
2.27303e-99	-0.340417	0.603	0.647	5.55483e-95	DCT	Utrn
2.40515e-99	-0.376776	0.34	0.433	5.87771e-95	DCT	mt-Co2
5.1197e-99	-0.301787	0.236	0.324	1.25115e-94	DCT	Zhx2
7.58489e-99	0.28321	0.402	0.32	1.8536e-94	DCT	Nipsnap2
7.70969e-99	-0.306247	0.358	0.451	1.88409e-94	DCT	Rida
1.05076e-98	0.293315	0.4	0.326	2.56784e-94	DCT	Tgfbr1
1.09776e-98	0.279575	0.426	0.333	2.6827e-94	DCT	Eml6
2.359e-98	0.28759	0.323	0.236	5.76494e-94	DCT	Acsl4
2.38063e-98	-0.316336	0.469	0.563	5.81778e-94	DCT	Ftl1
5.755e-98	0.296461	0.335	0.256	1.40641e-93	DCT	Cdc14b
1.20044e-97	-0.252135	0.669	0.736	2.93363e-93	DCT	Arhgef12
1.55282e-97	-0.285217	0.504	0.588	3.79479e-93	DCT	Fto
2.37523e-97	-0.334394	0.298	0.382	5.8046e-93	DCT	Map4
1.00758e-96	0.27879	0.383	0.293	2.46233e-92	DCT	Epb41l1
1.22266e-96	-0.303095	0.253	0.338	2.98794e-92	DCT	Pipox
4.94332e-96	-0.312948	0.365	0.457	1.20805e-91	DCT	Acy3
3.96736e-95	-0.382647	0.268	0.338	9.69544e-91	DCT	Akt3
4.67921e-95	-0.279903	0.438	0.53	1.14351e-90	DCT	Phip
5.19055e-95	0.271337	0.337	0.252	1.26847e-90	DCT	Dmtn
7.66891e-95	-0.296401	0.338	0.427	1.87413e-90	DCT	Esyt2
1.89465e-94	-0.314549	0.318	0.406	4.63014e-90	DCT	Lims1
3.13289e-94	-0.287859	0.644	0.72	7.65615e-90	DCT	Fth1
3.36877e-94	-0.288518	0.392	0.478	8.23259e-90	DCT	Fndc3a
9.71316e-92	0.284532	0.306	0.234	2.3737e-87	DCT	Map2k1
8.25947e-91	-0.298494	0.264	0.35	2.01845e-86	DCT	Rrbp1
1.53925e-90	-0.318374	0.25	0.333	3.76162e-86	DCT	Ptma
5.05425e-90	-0.270223	0.582	0.648	1.23516e-85	DCT	Ahcyl2
1.0871e-89	0.253332	0.519	0.439	2.65664e-85	DCT	Rmdn1
2.88939e-88	-0.287754	0.444	0.53	7.0611e-84	DCT	Eef1a1
5.0938e-88	-0.365214	0.51	0.555	1.24482e-83	DCT	Naaladl2
1.04053e-87	-0.281093	0.326	0.414	2.54284e-83	DCT	Herpud1
1.09102e-87	-0.288367	0.324	0.408	2.66624e-83	DCT	Rapgef6
1.28797e-87	-0.269261	0.452	0.539	3.14754e-83	DCT	Numb
5.30175e-86	-0.308351	0.26	0.338	1.29564e-81	DCT	Nfkb1
5.54328e-86	0.26579	0.339	0.264	1.35467e-81	DCT	Mfn1
7.37676e-86	-0.271637	0.527	0.591	1.80273e-81	DCT	Eif4g3
8.92077e-86	-0.349599	0.284	0.369	2.18006e-81	DCT	mt-Cytb
2.67849e-84	0.259587	0.406	0.329	6.5457e-80	DCT	Arhgap35
6.68161e-84	-0.290224	0.459	0.543	1.63285e-79	DCT	Tcf7l2
2.61352e-83	-0.297559	0.371	0.449	6.38693e-79	DCT	Plekha5
2.94216e-83	-0.284374	0.283	0.364	7.19005e-79	DCT	Hmgcs1
7.65129e-83	-0.289743	0.367	0.448	1.86982e-78	DCT	Ncoa3
9.72571e-83	-0.28047	0.23	0.312	2.37677e-78	DCT	Neu1
3.49753e-82	-0.285101	0.348	0.437	8.54725e-78	DCT	Hspa8
5.61943e-82	-0.28513	0.332	0.414	1.37328e-77	DCT	H3f3b
5.62619e-82	0.253378	0.528	0.456	1.37493e-77	DCT	Foxo3
7.15806e-82	-0.336598	0.363	0.425	1.74929e-77	DCT	Myo1e
4.57911e-81	-0.269394	0.412	0.496	1.11904e-76	DCT	Cyb5a
4.62681e-81	0.262977	0.362	0.287	1.1307e-76	DCT	Gm3448
5.26378e-81	-0.264761	0.241	0.319	1.28636e-76	DCT	Snx6
6.48666e-81	-0.325766	0.278	0.341	1.58521e-76	DCT	Tjp1
1.673e-80	-0.255003	0.391	0.476	4.08847e-76	DCT	Kif1b
3.6945e-80	0.263904	0.385	0.307	9.02861e-76	DCT	Usp53
3.50849e-79	-0.264772	0.63	0.671	8.57404e-75	DCT	Lmo7
3.61994e-79	0.263343	0.436	0.356	8.84642e-75	DCT	Nedd9
3.19213e-78	-0.272229	0.521	0.602	7.80093e-74	DCT	Gpx1
6.07933e-78	-0.258662	0.55	0.611	1.48567e-73	DCT	Sgms1
4.14384e-77	0.251961	0.38	0.307	1.01267e-72	DCT	Cbx5
7.35348e-76	-0.266328	0.32	0.403	1.79704e-71	DCT	Ubc
1.54979e-75	-0.26216	0.246	0.323	3.78738e-71	DCT	Zc3h12c
5.5131e-75	-0.269862	0.396	0.461	1.34729e-70	DCT	Sord
7.1042e-75	-0.281441	0.309	0.392	1.73612e-70	DCT	Spink1
1.06651e-74	-0.297799	0.267	0.344	2.60634e-70	DCT	Nhsl2
2.65402e-74	-0.262106	0.474	0.549	6.4859e-70	DCT	Mef2a
2.73996e-74	-0.308529	0.297	0.364	6.69592e-70	DCT	Ppara
3.45935e-74	-0.276506	0.371	0.446	8.45395e-70	DCT	Akr1a1
4.62516e-74	-0.266549	0.252	0.325	1.1303e-69	DCT	Hacd2
1.17689e-72	-0.293234	0.388	0.449	2.87609e-68	DCT	Fryl
1.69053e-72	-0.310662	0.313	0.368	4.13133e-68	DCT	Rai14
3.04441e-72	-0.270584	0.234	0.308	7.43992e-68	DCT	Sdc2
4.54307e-71	-0.351533	0.264	0.333	1.11024e-66	DCT	Ly6e
9.74305e-71	-0.32029	0.637	0.67	2.38101e-66	DCT	Cgnl1
1.37066e-70	-0.301398	0.567	0.608	3.34963e-66	DCT	Foxp1
1.77493e-70	-0.275433	0.265	0.343	4.33757e-66	DCT	Tmem176b
6.94761e-70	-0.282452	0.362	0.432	1.69786e-65	DCT	Kif13b
1.48736e-69	-0.262763	0.31	0.387	3.63481e-65	DCT	Tmem27
2.46697e-69	-0.262425	0.776	0.75	6.02879e-65	DCT	Col4a3
3.09787e-68	-0.273715	0.273	0.345	7.57057e-64	DCT	Sntb2
1.84761e-66	-0.305395	0.357	0.391	4.51518e-62	DCT	Myh9
4.54974e-66	-0.25285	0.232	0.304	1.11187e-61	DCT	Idh1
2.50124e-65	-0.259214	0.23	0.3	6.11252e-61	DCT	Clec2d
5.11728e-64	-0.271122	0.242	0.312	1.25056e-59	DCT	Cndp2
6.5717e-64	-0.25425	0.254	0.324	1.60599e-59	DCT	Selenop
1.94393e-63	-0.285269	0.363	0.426	4.75057e-59	DCT	Adgrl2
2.21595e-63	-0.300502	0.359	0.424	5.41533e-59	DCT	Man1a2
1.16325e-61	-0.253542	0.303	0.363	2.84276e-57	DCT	Kifc3
6.21415e-61	-0.251472	0.32	0.391	1.51861e-56	DCT	Gnb1
1.38258e-60	-0.318585	0.23	0.301	3.37875e-56	DCT	Grip1
7.81135e-60	-0.265807	0.365	0.439	1.90894e-55	DCT	Rpl41
1.7771e-59	-0.279988	0.246	0.314	4.34289e-55	DCT	mt-Nd1
3.33114e-58	-0.251407	0.465	0.526	8.14063e-54	DCT	Camk2d
4.3925e-58	-0.25298	0.388	0.451	1.07344e-53	DCT	Acyp2
1.44726e-57	-0.290904	0.43	0.476	3.53681e-53	DCT	Etl4
2.44731e-57	-0.266491	0.439	0.498	5.98073e-53	DCT	Camk1d
1.36625e-55	-0.978926	0.925	0.878	3.33883e-51	DCT	Magi2
4.53377e-55	-0.266125	0.301	0.336	1.10796e-50	DCT	Plcb4
5.89818e-52	-0.262873	0.296	0.333	1.4414e-47	DCT	Abcc4
3.85819e-49	-0.295438	0.39	0.434	9.42866e-45	DCT	Mertk
3.65487e-46	-0.34733	0.783	0.764	8.93176e-42	DCT	Pard3b
1.74137e-36	-0.478967	0.867	0.833	4.25557e-32	DCT	Erbb4
7.24131e-33	-0.30226	0.611	0.639	1.76963e-28	DCT	Spp1
0	2.31399	0.998	0.886	0	PT	Ghr
0	2.30457	0.78	0.334	0	PT	Wdr17
0	2.1328	0.931	0.438	0	PT	Gm42397
0	2.08769	0.909	0.482	0	PT	Gramd1b
0	1.97795	0.533	0.32	0	PT	Cyp7b1
0	1.95165	0.956	0.603	0	PT	Keg1
0	1.9177	0.623	0.119	0	PT	Vmn1r18
0	1.88129	0.631	0.284	0	PT	Rnf24
0	1.84642	0.931	0.406	0	PT	Slco1a6
0	1.83089	0.863	0.281	0	PT	Acsm1
0	1.78933	0.803	0.212	0	PT	Hnf4aos
0	1.77128	0.876	0.349	0	PT	Gm19950
0	1.73365	0.819	0.277	0	PT	Them7
0	1.72758	0.937	0.422	0	PT	Abcc2
0	1.72436	0.827	0.412	0	PT	Slc7a13
0	1.7125	0.822	0.431	0	PT	Atp11a
0	1.69256	0.952	0.494	0	PT	Slc25a21
0	1.67777	0.971	0.555	0	PT	Slc27a2
0	1.67535	0.933	0.585	0	PT	Dab2
0	1.66604	0.891	0.371	0	PT	Slc17a3
0	1.66453	0.985	0.692	0	PT	Fut9
0	1.63818	0.896	0.337	0	PT	Slc47a1
0	1.6379	0.915	0.414	0	PT	Pter
0	1.62934	0.973	0.567	0	PT	Gk
0	1.62074	0.949	0.68	0	PT	Slc34a1
0	1.61804	0.983	0.622	0	PT	Acsm2
0	1.6122	0.559	0.198	0	PT	Aadat
0	1.60981	0.967	0.519	0	PT	Lrp2
0	1.56247	0.953	0.602	0	PT	Sugct
0	1.53485	0.774	0.481	0	PT	Slc5a12
0	1.52635	0.736	0.192	0	PT	Glis1
0	1.52379	0.894	0.568	0	PT	Nox4
0	1.52188	0.891	0.385	0	PT	Cyp2j5
0	1.52051	0.852	0.314	0	PT	Pdzk1
0	1.51593	0.878	0.378	0	PT	Slc22a30
0	1.50542	0.851	0.323	0	PT	Cubn
0	1.49257	0.621	0.177	0	PT	Gm16311
0	1.48503	0.584	0.182	0	PT	Ctnna2
0	1.47706	0.876	0.465	0	PT	Slc13a1
0	1.47241	0.897	0.564	0	PT	Tnfaip8
0	1.46894	0.719	0.209	0	PT	AC154546.2
0	1.46461	0.877	0.372	0	PT	Slc22a28
0	1.46406	0.965	0.632	0	PT	Snx29
0	1.46372	0.982	0.761	0	PT	Trps1
0	1.45472	0.854	0.353	0	PT	Kcnj15
0	1.44538	0.915	0.542	0	PT	Osbpl8
0	1.43968	0.747	0.291	0	PT	Acss2
0	1.43578	0.699	0.298	0	PT	Snhg11
0	1.42765	0.923	0.572	0	PT	Slc4a4
0	1.42464	0.662	0.2	0	PT	Slc16a9
0	1.41735	0.781	0.289	0	PT	Trim7
0	1.41693	0.758	0.244	0	PT	Mlxipl
0	1.41438	0.577	0.192	0	PT	Gpm6a
0	1.41284	0.724	0.247	0	PT	Hnf4g
0	1.39124	0.818	0.349	0	PT	Cryl1
0	1.3853	0.757	0.251	0	PT	Galnt14
0	1.36618	0.898	0.456	0	PT	Fggy
0	1.36225	0.825	0.315	0	PT	Slc17a1
0	1.35503	0.923	0.568	0	PT	Nhs
0	1.35487	0.471	0.084	0	PT	4930533I22Rik
0	1.35446	0.79	0.309	0	PT	Aspa
0	1.35288	0.74	0.315	0	PT	Cyp2j13
0	1.33703	0.853	0.375	0	PT	Arhgap42
0	1.33634	0.884	0.42	0	PT	Lactb2
0	1.33085	0.811	0.363	0	PT	Gas2
0	1.32621	0.427	0.103	0	PT	Gm15962
0	1.32079	0.62	0.22	0	PT	Slc18a1
0	1.31831	0.672	0.209	0	PT	Slc1a1
0	1.31411	0.881	0.445	0	PT	Frmd4b
0	1.31299	0.757	0.289	0	PT	Pecr
0	1.30577	0.684	0.221	0	PT	Ntn1
0	1.28924	0.67	0.217	0	PT	Nat8f3
0	1.28682	0.999	0.928	0	PT	Pde4d
0	1.28133	0.795	0.433	0	PT	Bnc2
0	1.27024	0.634	0.177	0	PT	Hsd3b3
0	1.26541	0.689	0.218	0	PT	Hnf4a
0	1.26403	0.972	0.716	0	PT	Chpt1
0	1.25631	0.804	0.323	0	PT	Pdzd2
0	1.25228	0.863	0.455	0	PT	Gpc4
0	1.25172	0.634	0.205	0	PT	Scp2
0	1.25123	0.85	0.456	0	PT	Osbpl3
0	1.25045	0.713	0.244	0	PT	Slc6a20b
0	1.24767	0.717	0.269	0	PT	Aoah
0	1.24731	0.879	0.451	0	PT	Rab11fip3
0	1.24346	0.806	0.447	0	PT	Cyp4b1
0	1.24264	0.587	0.195	0	PT	Slc13a3
0	1.23998	0.937	0.63	0	PT	Errfi1
0	1.23955	0.558	0.214	0	PT	Acsm3
0	1.23441	0.772	0.346	0	PT	Nr1h4
0	1.23374	0.701	0.234	0	PT	Hgd
0	1.233	0.588	0.161	0	PT	St8sia1
0	1.22676	0.606	0.199	0	PT	Kcnk5
0	1.22233	0.619	0.334	0	PT	Fgf1
0	1.22039	0.51	0.122	0	PT	Cmah
0	1.20963	0.609	0.214	0	PT	Slc5a8
0	1.20071	0.535	0.17	0	PT	Slc6a18
0	1.19912	0.665	0.203	0	PT	Xylb
0	1.1941	0.714	0.277	0	PT	Gcnt1
0	1.19039	0.677	0.239	0	PT	Hykk
0	1.1842	0.828	0.443	0	PT	Acox1
0	1.17169	0.582	0.217	0	PT	Gm37245
0	1.16932	0.725	0.287	0	PT	Aass
0	1.16852	0.663	0.223	0	PT	Ugt3a2
0	1.1667	0.575	0.206	0	PT	Cd36
0	1.16643	0.408	0.124	0	PT	Slc6a15
0	1.15415	0.854	0.451	0	PT	Pck1
0	1.15311	0.78	0.353	0	PT	Tinag
0	1.14721	0.71	0.295	0	PT	Ar
0	1.14116	0.659	0.237	0	PT	Ces1f
0	1.14005	0.735	0.366	0	PT	Pah
0	1.13843	0.723	0.327	0	PT	Tnfrsf21
0	1.13431	0.664	0.275	0	PT	Ppara
0	1.13265	0.795	0.386	0	PT	Pdzrn3
0	1.13186	0.736	0.294	0	PT	Pcsk5
0	1.12575	0.601	0.197	0	PT	Hsd3b2
0	1.12485	0.698	0.366	0	PT	Pik3c2g
0	1.12451	0.53	0.175	0	PT	Satb2
0	1.1193	0.529	0.151	0	PT	Acot12
0	1.11575	0.762	0.332	0	PT	Arhgap10
0	1.11371	0.802	0.418	0	PT	Erc2
0	1.1086	1	0.99	0	PT	Zbtb20
0	1.10805	0.779	0.46	0	PT	Agps
0	1.09723	0.772	0.359	0	PT	Rgl1
0	1.09285	0.46	0.122	0	PT	Slc23a1
0	1.08603	0.53	0.167	0	PT	Nat8f6
0	1.08365	0.889	0.469	0	PT	Auts2
0	1.08318	0.764	0.342	0	PT	Fbp1
0	1.06335	0.684	0.279	0	PT	Hoga1
0	1.06097	0.482	0.137	0	PT	March1
0	1.05986	0.849	0.534	0	PT	Smarca2
0	1.05567	0.576	0.181	0	PT	Slc3a1
0	1.05123	0.524	0.143	0	PT	A1cf
0	1.05057	0.875	0.534	0	PT	Fnip2
0	1.047	0.749	0.359	0	PT	Msra
0	1.04497	0.495	0.179	0	PT	Gm20400
0	1.04396	0.604	0.259	0	PT	Mtor
0	1.0422	0.761	0.391	0	PT	Phyhipl
0	1.03631	0.697	0.372	0	PT	Pank1
0	1.03607	0.622	0.285	0	PT	Nceh1
0	1.03427	0.603	0.229	0	PT	Mep1a
0	1.0321	0.52	0.146	0	PT	Gm10732
0	1.02392	0.845	0.481	0	PT	Lrrk2
0	1.01883	0.402	0.151	0	PT	Gldc
0	1.01839	0.635	0.33	0	PT	Napsa
0	1.01805	0.748	0.356	0	PT	Itgb8
0	1.01581	0.626	0.299	0	PT	Crot
0	1.01166	0.762	0.377	0	PT	Mtus1
0	1.00852	0.736	0.343	0	PT	Glyat
0	1.00841	0.565	0.182	0	PT	Mfsd4b5
0	1.00412	0.447	0.126	0	PT	D230017M19Rik
0	1.00137	0.898	0.583	0	PT	Trabd2b
0	0.999694	0.539	0.176	0	PT	B3gat2
0	0.999513	0.566	0.189	0	PT	Ak4
0	0.997259	0.733	0.343	0	PT	Akr1c21
0	0.994517	0.615	0.236	0	PT	Me1
0	0.989665	0.621	0.25	0	PT	Zfp697
0	0.987659	0.503	0.179	0	PT	0610043K17Rik
0	0.986153	0.649	0.26	0	PT	Pbld1
0	0.981356	0.968	0.725	0	PT	Nfia
0	0.976327	0.404	0.175	0	PT	Ehhadh
0	0.972382	0.517	0.178	0	PT	Gss
0	0.970841	0.469	0.128	0	PT	Acsm5
0	0.963633	0.65	0.276	0	PT	Cldn10
0	0.962694	0.439	0.186	0	PT	Slc7a7
0	0.958938	0.725	0.559	0	PT	Gclc
0	0.955333	0.314	0.074	0	PT	Mep1b
0	0.950999	0.794	0.44	0	PT	Rufy3
0	0.944762	0.785	0.437	0	PT	Ankib1
0	0.94423	0.7	0.336	0	PT	Cers6
0	0.933679	0.749	0.376	0	PT	Sord
0	0.932273	0.343	0.078	0	PT	Gm853
0	0.916011	0.534	0.178	0	PT	Dao
0	0.914905	0.507	0.168	0	PT	AI314278
0	0.914825	0.682	0.415	0	PT	Ndrg1
0	0.914097	0.748	0.408	0	PT	Ass1
0	0.912503	0.359	0.116	0	PT	Gm15347
0	0.900278	0.916	0.673	0	PT	Mat2a
0	0.897564	0.567	0.228	0	PT	0610005C13Rik
0	0.896928	0.478	0.155	0	PT	Slc22a18
0	0.895706	0.612	0.252	0	PT	Pipox
0	0.895142	0.88	0.534	0	PT	Pitpnc1
0	0.894931	0.48	0.205	0	PT	G6pc
0	0.891843	0.797	0.457	0	PT	Fut8
0	0.89126	0.307	0.064	0	PT	Gm14764
0	0.890802	0.353	0.075	0	PT	Gm39033
0	0.889246	0.547	0.225	0	PT	Stxbp5l
0	0.888759	0.985	0.862	0	PT	Ptprd
0	0.888188	0.327	0.09	0	PT	Aacs
0	0.883681	0.552	0.266	0	PT	Mpv17l
0	0.874213	0.474	0.178	0	PT	Ppp1r16b
0	0.873957	0.936	0.673	0	PT	Oxr1
0	0.872217	0.602	0.253	0	PT	Trpc1
0	0.870587	0.913	0.69	0	PT	Thrb
0	0.865861	0.415	0.131	0	PT	4430402I18Rik
0	0.86435	0.605	0.315	0	PT	Gatm
0	0.86057	0.416	0.126	0	PT	Gm6999
0	0.857974	0.604	0.248	0	PT	Fmo1
0	0.854223	0.491	0.17	0	PT	Cda
0	0.850926	0.327	0.061	0	PT	Gm35281
0	0.849414	0.625	0.263	0	PT	Abcg2
0	0.848911	0.635	0.302	0	PT	4931406C07Rik
0	0.848501	0.316	0.127	0	PT	Gabrb3
0	0.840629	0.498	0.193	0	PT	Dnajc6
0	0.840106	0.716	0.368	0	PT	Ndel1
0	0.839614	0.644	0.327	0	PT	Nudt19
0	0.838842	0.571	0.228	0	PT	Folr1
0	0.829215	0.423	0.151	0	PT	Gm9968
0	0.826631	0.395	0.108	0	PT	Upb1
0	0.824037	0.645	0.318	0	PT	Slc16a2
0	0.823328	0.457	0.198	0	PT	Ugt2b38
0	0.821555	0.491	0.181	0	PT	Ankrd33b
0	0.821447	0.433	0.171	0	PT	Slc6a19
0	0.819486	0.953	0.715	0	PT	Plxdc2
0	0.818318	0.371	0.104	0	PT	Acnat1
0	0.81355	0.525	0.212	0	PT	Slc25a42
0	0.80607	0.412	0.18	0	PT	Esr1
0	0.803673	0.647	0.309	0	PT	Ddah1
0	0.801788	0.379	0.112	0	PT	Rdh16
0	0.801026	0.538	0.223	0	PT	Ldlrad3
0	0.799128	0.56	0.252	0	PT	Hacd2
0	0.797921	0.465	0.186	0	PT	Gria3
0	0.794564	0.522	0.227	0	PT	Chst11
0	0.794	0.851	0.548	0	PT	Osbpl6
0	0.79372	0.459	0.163	0	PT	Erlin1
0	0.787486	0.753	0.448	0	PT	Far1
0	0.787349	0.472	0.216	0	PT	Slc9a8
0	0.786641	0.36	0.098	0	PT	Enpp3
0	0.786473	0.362	0.093	0	PT	B3galt5
0	0.782427	0.464	0.182	0	PT	Rhobtb1
0	0.779637	0.397	0.166	0	PT	Slc5a2
0	0.778637	0.825	0.572	0	PT	Wwp1
0	0.776251	0.485	0.214	0	PT	Ces1d
0	0.77491	0.329	0.123	0	PT	Slco1a1
0	0.773776	0.579	0.295	0	PT	Enpp2
0	0.772206	0.455	0.188	0	PT	Gucd1
0	0.769292	0.744	0.417	0	PT	Miox
0	0.766248	0.506	0.213	0	PT	Echdc2
0	0.764855	0.458	0.178	0	PT	Sema4d
0	0.764654	0.838	0.581	0	PT	Vwa8
0	0.763899	0.588	0.33	0	PT	Hnf1aos1
0	0.76113	0.327	0.075	0	PT	Nlrp6
0	0.760809	0.396	0.144	0	PT	Slc22a8
0	0.759891	0.346	0.087	0	PT	Slc22a2
0	0.759321	0.451	0.157	0	PT	Gpr137b
0	0.758004	0.597	0.304	0	PT	Chd3
0	0.757907	0.43	0.161	0	PT	Dglucy
0	0.755602	0.398	0.148	0	PT	Slc2a2
0	0.754993	0.578	0.278	0	PT	Ugt8a
0	0.749483	0.705	0.395	0	PT	Slc25a13
0	0.748927	0.471	0.18	0	PT	Agbl4
0	0.747477	0.631	0.411	0	PT	Tet2
0	0.740197	0.473	0.214	0	PT	Arsb
0	0.739128	0.757	0.478	0	PT	Tpk1
0	0.737182	0.407	0.149	0	PT	Acaa1b
0	0.733026	0.422	0.146	0	PT	Cryzl2
0	0.732663	0.558	0.253	0	PT	Pcx
0	0.731193	0.315	0.11	0	PT	Adra1a
0	0.729906	0.667	0.36	0	PT	Sipa1l1
0	0.725761	0.733	0.421	0	PT	Egfr
0	0.724783	0.532	0.252	0	PT	Xylt1
0	0.724686	0.386	0.116	0	PT	Aldh8a1
0	0.724651	0.467	0.199	0	PT	Nmrk1
0	0.719478	0.413	0.135	0	PT	Bdh2
0	0.717872	0.859	0.553	0	PT	Aldob
0	0.716493	0.924	0.731	0	PT	Kansl1l
0	0.715757	0.579	0.294	0	PT	Adhfe1
0	0.714037	0.459	0.189	0	PT	Papss2
0	0.712541	0.308	0.079	0	PT	Ttc39c
0	0.710999	0.345	0.112	0	PT	Ugt3a1
0	0.708878	0.434	0.179	0	PT	Rims2
0	0.706333	0.426	0.188	0	PT	Col27a1
0	0.703864	0.801	0.508	0	PT	Dpyd
0	0.703499	0.479	0.202	0	PT	Lrrc28
0	0.702129	0.341	0.103	0	PT	Proc
0	0.700304	0.66	0.357	0	PT	Galnt11
0	0.70019	0.576	0.293	0	PT	Herc3
0	0.699606	0.956	0.792	0	PT	Igf1r
0	0.699596	0.479	0.189	0	PT	Greb1l
0	0.699549	0.412	0.154	0	PT	Ephx2
0	0.698267	0.73	0.443	0	PT	Arhgap32
0	0.696447	0.94	0.772	0	PT	Rbm47
0	0.694591	0.343	0.11	0	PT	Tmem106a
0	0.694583	0.372	0.126	0	PT	Dhtkd1
0	0.692281	0.447	0.185	0	PT	Map3k13
0	0.67968	0.649	0.441	0	PT	Hnf1b
0	0.677441	0.302	0.081	0	PT	Map3k7cl
0	0.677136	0.864	0.595	0	PT	Macrod2
0	0.675232	0.676	0.385	0	PT	Myo5b
0	0.674464	0.303	0.084	0	PT	Agxt2
0	0.67425	0.319	0.113	0	PT	Igsf11
0	0.673628	0.746	0.415	0	PT	Veph1
0	0.672856	0.335	0.11	0	PT	Eci3
0	0.672262	0.54	0.271	0	PT	Gclm
0	0.670705	0.361	0.123	0	PT	Tmem150a
0	0.669462	0.41	0.182	0	PT	Lipa
0	0.668183	0.922	0.789	0	PT	Timp3
0	0.667549	0.433	0.177	0	PT	Amacr
0	0.667182	0.329	0.098	0	PT	Slc22a22
0	0.666046	0.69	0.395	0	PT	Dennd5b
0	0.663022	0.383	0.142	0	PT	Acox3
0	0.658898	0.964	0.827	0	PT	Itpr1
0	0.657294	0.604	0.328	0	PT	Manba
0	0.655169	0.515	0.243	0	PT	Neu1
0	0.654513	0.882	0.656	0	PT	Atrnl1
0	0.654298	0.526	0.255	0	PT	Snx7
0	0.653638	0.763	0.535	0	PT	Eif4g3
0	0.649996	0.525	0.262	0	PT	Hlf
0	0.649302	0.315	0.138	0	PT	Cyp24a1
0	0.648846	0.62	0.333	0	PT	Dgkh
0	0.647756	0.507	0.244	0	PT	Tango2
0	0.646557	0.435	0.21	0	PT	Far1os
0	0.645187	0.558	0.298	0	PT	Hmgcs1
0	0.644297	0.442	0.224	0	PT	Nuak2
0	0.644065	0.643	0.38	0	PT	Akr1a1
0	0.641636	0.453	0.213	0	PT	Slc22a5
0	0.639836	0.494	0.237	0	PT	D630045J12Rik
0	0.639668	0.676	0.399	0	PT	Csnk1g3
0	0.638695	0.422	0.178	0	PT	Ldhd
0	0.634731	0.357	0.19	0	PT	Slc7a8
0	0.634457	0.789	0.636	0	PT	Etv6
0	0.634287	0.774	0.519	0	PT	Cmip
0	0.63061	0.407	0.176	0	PT	Isoc2a
0	0.629581	0.399	0.168	0	PT	Fhl1
0	0.626838	0.335	0.111	0	PT	Slc22a1
0	0.626158	0.309	0.097	0	PT	Pvt1
0	0.626105	0.519	0.268	0	PT	Por
0	0.623875	0.583	0.361	0	PT	Slc22a23
0	0.621963	0.309	0.11	0	PT	Slc22a14
0	0.621873	0.594	0.333	0	PT	Srr
0	0.621346	0.396	0.193	0	PT	Alas1
0	0.621149	0.347	0.125	0	PT	Kcnma1
0	0.619723	0.92	0.725	0	PT	Tanc2
0	0.618866	0.392	0.154	0	PT	Nipsnap1
0	0.617388	0.532	0.258	0	PT	Tspan5
0	0.615402	0.716	0.452	0	PT	Evi5
0	0.611833	0.565	0.3	0	PT	Kifc3
0	0.609343	0.635	0.391	0	PT	Acyp2
0	0.608493	0.558	0.317	0	PT	Gstt2
0	0.605336	0.368	0.162	0	PT	Gk5
0	0.602265	0.345	0.148	0	PT	Ppm1k
0	0.601581	0.598	0.365	0	PT	Itgb6
0	0.60109	0.828	0.574	0	PT	Adk
0	0.601047	0.344	0.129	0	PT	Lama3
0	0.600795	0.359	0.132	0	PT	Slc22a12
0	0.592812	0.972	0.866	0	PT	Fhit
0	0.591352	0.591	0.314	0	PT	Cyp2j11
0	0.588745	0.367	0.177	0	PT	Dcun1d2
0	0.580965	0.354	0.135	0	PT	Ptk2b
0	0.576245	0.608	0.348	0	PT	Mapk14
0	0.575009	0.353	0.139	0	PT	Tpmt
0	0.569141	0.719	0.392	0	PT	Ror1
0	0.568544	0.827	0.589	0	PT	Ahcyl2
0	0.567655	0.361	0.155	0	PT	Slc22a6
0	0.566154	0.649	0.381	0	PT	Rida
0	0.565147	0.398	0.19	0	PT	Glul
0	0.563948	0.81	0.579	0	PT	Cpeb4
0	0.563516	0.5	0.253	0	PT	Cat
0	0.563403	0.39	0.189	0	PT	Cyp2e1
0	0.56155	0.392	0.167	0	PT	Sfxn1
0	0.560753	0.539	0.294	0	PT	Sult1d1
0	0.560539	0.379	0.162	0	PT	Inpp5b
0	0.556663	0.684	0.434	0	PT	Mia2
0	0.554513	0.43	0.206	0	PT	Tulp3
0	0.554135	0.811	0.543	0	PT	Ncoa7
0	0.550606	0.419	0.203	0	PT	Polr3e
0	0.550541	0.701	0.448	0	PT	Gcnt2
0	0.547394	0.652	0.388	0	PT	Acy3
0	0.547212	0.469	0.254	0	PT	Csad
0	0.545498	0.507	0.253	0	PT	Bmp6
0	0.544245	0.614	0.369	0	PT	Maf
0	0.54387	0.439	0.212	0	PT	Mafg
0	0.54377	0.592	0.37	0	PT	Dock9
0	0.543322	0.419	0.202	0	PT	Sufu
0	0.539962	0.935	0.8	0	PT	Dennd1a
0	0.53942	0.468	0.246	0	PT	Pcgf5
0	0.538537	0.451	0.224	0	PT	Nus1
0	0.538534	0.47	0.234	0	PT	Ggt1
0	0.538501	0.333	0.138	0	PT	Pls1
0	0.537665	0.641	0.361	0	PT	Eps8
0	0.536944	0.87	0.675	0	PT	Vti1a
0	0.535492	0.658	0.408	0	PT	Slc6a6
0	0.533045	0.569	0.334	0	PT	Exoc6
0	0.530401	0.48	0.242	0	PT	Man1a
0	0.530036	0.743	0.487	0	PT	Ldlrad4
0	0.529386	0.385	0.182	0	PT	Dcun1d3
0	0.528307	0.735	0.505	0	PT	Atp2a2
0	0.527553	0.482	0.266	0	PT	Zc3h12c
0	0.522886	0.718	0.538	0	PT	Phkb
0	0.522478	0.929	0.769	0	PT	Ptprk
0	0.522187	0.339	0.142	0	PT	Glb1l
0	0.521807	0.823	0.609	0	PT	Ablim1
0	0.52178	0.585	0.326	0	PT	Spink1
0	0.521489	0.89	0.715	0	PT	Plcb1
0	0.521041	0.401	0.204	0	PT	Lgmn
0	0.520644	0.391	0.182	0	PT	Tcaim
0	0.52049	0.669	0.484	0	PT	Arhgap26
0	0.518627	0.377	0.163	0	PT	Calml4
0	0.517876	0.954	0.84	0	PT	Gpx3
0	0.516161	0.314	0.126	0	PT	Slc36a1
0	0.514736	0.823	0.588	0	PT	Akap13
0	0.513186	0.535	0.312	0	PT	Slc16a12
0	0.512936	0.588	0.368	0	PT	Nrg1
0	0.512659	0.692	0.449	0	PT	Clybl
0	0.511863	0.623	0.412	0	PT	AC149090.1
0	0.510909	0.501	0.269	0	PT	Nat8f1
0	0.506886	0.495	0.277	0	PT	Map2k6
0	0.501238	0.377	0.189	0	PT	B4galt5
0	0.499675	0.959	0.831	0	PT	Tns1
0	0.498059	0.448	0.252	0	PT	Idh1
0	0.497607	0.314	0.14	0	PT	Dnajc12
0	0.492213	0.446	0.23	0	PT	Igfbp4
0	0.489933	0.665	0.447	0	PT	Rnf169
0	0.489336	0.534	0.311	0	PT	Ddi2
0	0.488712	0.967	0.886	0	PT	Gphn
0	0.485956	0.477	0.265	0	PT	Sgk2
0	0.485175	0.355	0.163	0	PT	Hps5
0	0.482822	0.484	0.278	0	PT	Atp6v1b2
0	0.482748	0.675	0.448	0	PT	Abcd3
0	0.482165	0.757	0.517	0	PT	Mtss1
0	0.482059	0.438	0.256	0	PT	Unc5c
0	0.478949	0.47	0.264	0	PT	Snx6
0	0.476615	0.779	0.552	0	PT	Trio
0	0.475834	0.489	0.272	0	PT	Chuk
0	0.475565	0.565	0.336	0	PT	Pcyt2
0	0.47427	0.335	0.147	0	PT	Irak2
0	0.473739	0.517	0.299	0	PT	Pdgfc
0	0.472163	0.349	0.173	0	PT	Gpd2
0	0.47199	0.366	0.178	0	PT	Abat
0	0.471767	0.686	0.46	0	PT	Map7
0	0.46874	0.753	0.581	0	PT	Slco3a1
0	0.468004	0.612	0.413	0	PT	Glud1
0	0.467452	0.561	0.351	0	PT	Dnajc13
0	0.466835	0.306	0.136	0	PT	Tprkb
0	0.466739	0.458	0.275	0	PT	Acadm
0	0.466565	0.58	0.353	0	PT	Herpud1
0	0.46593	0.538	0.339	0	PT	Lrrc58
0	0.464582	0.33	0.157	0	PT	Zfp810
0	0.462273	0.807	0.591	0	PT	mt-Co1
0	0.459916	0.578	0.37	0	PT	Eml5
0	0.459466	0.467	0.255	0	PT	Inpp5f
0	0.459056	0.397	0.201	0	PT	Bphl
0	0.457103	0.304	0.124	0	PT	Kmo
0	0.455753	0.493	0.287	0	PT	Cpped1
0	0.455581	0.55	0.341	0	PT	Lpgat1
0	0.455457	0.731	0.515	0	PT	Tef
0	0.455307	0.624	0.404	0	PT	Lin52
0	0.454553	0.394	0.2	0	PT	Lmbrd2
0	0.45446	0.933	0.769	0	PT	Cpeb3
0	0.453909	0.428	0.234	0	PT	Frrs1
0	0.452137	0.658	0.428	0	PT	Mob3b
0	0.451975	0.712	0.462	0	PT	Sh3d19
0	0.450672	0.387	0.21	0	PT	Sycp3
0	0.450595	0.581	0.372	0	PT	BC005561
0	0.443595	0.722	0.492	0	PT	Tacc2
0	0.441417	0.652	0.396	0	PT	Mapt
0	0.44087	0.951	0.784	0	PT	Lrmda
0	0.439658	0.378	0.197	0	PT	Mapk4
0	0.437421	0.337	0.161	0	PT	Ccdc107
0	0.436107	0.802	0.629	0	PT	Osbpl9
0	0.435879	0.674	0.416	0	PT	Sorbs1
0	0.43573	0.536	0.32	0	PT	Tcn2
0	0.434625	0.341	0.158	0	PT	Lrpap1
0	0.433991	0.536	0.335	0	PT	Ankrd13c
0	0.433554	0.597	0.392	0	PT	March6
0	0.433364	0.629	0.406	0	PT	Fam214a
0	0.431631	0.47	0.269	0	PT	Rasa2
0	0.431048	0.434	0.242	0	PT	Selenbp1
0	0.430025	0.656	0.438	0	PT	Cyb5a
0	0.429718	0.373	0.193	0	PT	Glb1
0	0.428142	0.612	0.405	0	PT	Xpr1
0	0.427666	0.448	0.263	0	PT	Cndp2
0	0.427239	0.902	0.737	0	PT	Myo6
0	0.426408	0.373	0.196	0	PT	E130102H24Rik
0	0.426136	0.416	0.223	0	PT	Slc25a51
0	0.426032	0.372	0.195	0	PT	Entpd5
0	0.422241	0.336	0.172	0	PT	Xpnpep1
0	0.421939	0.346	0.175	0	PT	Kif12
0	0.421899	0.548	0.354	0	PT	mt-Nd4
0	0.421478	0.447	0.253	0	PT	Sirt3
0	0.420205	0.869	0.679	0	PT	Kcnj16
0	0.419689	0.381	0.207	0	PT	Apex2
0	0.417437	0.479	0.288	0	PT	Kif21a
0	0.416986	0.503	0.299	0	PT	Clic4
0	0.414236	0.995	0.974	0	PT	Kap
0	0.413972	0.505	0.307	0	PT	Aldh6a1
0	0.413732	0.516	0.259	0	PT	Fmo2
0	0.409678	0.363	0.194	0	PT	Gsdme
0	0.409302	0.61	0.406	0	PT	Trappc9
0	0.408455	0.457	0.26	0	PT	Grina
0	0.40697	0.465	0.274	0	PT	Gipc2
0	0.405533	0.413	0.234	0	PT	Pcbp3
0	0.40406	0.401	0.219	0	PT	Dgkd
0	0.401771	0.343	0.173	0	PT	Slc35d1
0	0.39882	0.574	0.377	0	PT	mt-Co2
0	0.395306	0.314	0.155	0	PT	Acad11
0	0.395156	0.716	0.511	0	PT	mt-Co3
0	0.39203	0.379	0.21	0	PT	Slc25a17
0	0.39176	0.739	0.551	0	PT	Itch
0	0.391607	0.425	0.242	0	PT	Hpn
0	0.388556	0.822	0.652	0	PT	Spag9
0	0.385941	0.545	0.356	0	PT	mt-Atp6
0	0.3844	0.348	0.18	0	PT	Iah1
0	0.383218	0.44	0.257	0	PT	Id2
0	0.380801	0.332	0.172	0	PT	Stard5
0	0.378233	0.589	0.399	0	PT	Acat1
0	0.377524	0.368	0.202	0	PT	Slc22a4
0	0.377009	0.406	0.23	0	PT	Prkcz
0	0.375692	0.393	0.224	0	PT	Adcy9
0	0.37482	0.33	0.17	0	PT	Hps3
0	0.372947	0.338	0.179	0	PT	Skiv2l2
0	0.372012	0.306	0.152	0	PT	Tec
0	0.368722	0.328	0.171	0	PT	Dennd3
0	0.366864	0.492	0.29	0	PT	Nhsl2
0	0.366288	0.355	0.194	0	PT	Aco1
0	0.365112	0.522	0.335	0	PT	Tmem27
0	0.365029	0.522	0.334	0	PT	4833439L19Rik
0	0.364307	0.846	0.671	0	PT	Vps13a
0	0.363282	0.446	0.268	0	PT	Lmtk2
0	0.362155	0.452	0.269	0	PT	Pim3
0	0.360968	0.472	0.288	0	PT	Reps2
0	0.353998	0.515	0.314	0	PT	Sema3c
0	0.351109	0.54	0.35	0	PT	Cflar
0	0.346449	0.666	0.457	0	PT	Pawr
0	0.342789	0.473	0.283	0	PT	Pth1r
0	0.342593	0.316	0.162	0	PT	Sh3bp5
0	0.341628	0.709	0.505	0	PT	Ftl1
0	0.336141	0.316	0.164	0	PT	Khk
0	0.334502	0.472	0.278	0	PT	Slc9a3
0	0.334181	0.55	0.355	0	PT	Ttc36
0	0.33124	0.341	0.185	0	PT	Arap2
0	0.329465	0.829	0.597	0	PT	Pam
0	0.328202	0.414	0.243	0	PT	Bach2
0	0.315308	0.854	0.67	0	PT	Fth1
0	0.313911	0.32	0.161	0	PT	Pak1
0	0.301756	0.322	0.17	0	PT	Tesk2
0	0.300646	0.488	0.303	0	PT	Mpp6
0	0.299623	0.802	0.629	0	PT	Picalm
0	0.290912	0.737	0.55	0	PT	Gpx1
0	0.290065	0.912	0.784	0	PT	Rabgap1l
0	0.258909	0.91	0.767	0	PT	Pkp4
0	-0.301171	0.421	0.349	0	PT	Prex2
0	-0.340956	0.764	0.754	0	PT	Diaph2
0	-0.359327	0.765	0.723	0	PT	Sox6
0	-0.370655	0.65	0.635	0	PT	Fhod3
0	-0.391998	0.609	0.646	0	PT	Nedd4
0	-0.404318	0.517	0.481	0	PT	Shank2
0	-0.412071	0.578	0.6	0	PT	Myo9a
0	-0.423603	0.498	0.543	0	PT	Mef2a
0	-0.425846	0.662	0.686	0	PT	Ssh2
0	-0.431701	0.465	0.515	0	PT	Cd2ap
0	-0.446327	0.847	0.752	0	PT	Trpm7
0	-0.455456	0.549	0.605	0	PT	Nbeal1
0	-0.466522	0.578	0.634	0	PT	Ankrd12
0	-0.468002	0.415	0.474	0	PT	Slc25a12
0	-0.471166	0.553	0.614	0	PT	Myo10
0	-0.474994	0.41	0.489	0	PT	Clasp2
0	-0.477016	0.555	0.605	0	PT	Aff1
0	-0.481213	0.727	0.732	0	PT	Col4a4
0	-0.484153	0.495	0.534	0	PT	Kank1
0	-0.489892	0.431	0.512	0	PT	Gnas
0	-0.500505	0.487	0.52	0	PT	Tsc22d2
0	-0.527174	0.972	0.913	0	PT	Ank3
0	-0.531364	0.335	0.432	0	PT	Rbfox2
0	-0.533138	0.394	0.491	0	PT	Luzp1
0	-0.536363	0.385	0.471	0	PT	Zmynd8
0	-0.549582	0.482	0.575	0	PT	Nlk
0	-0.553484	0.435	0.505	0	PT	Nudt4
0	-0.554521	0.735	0.732	0	PT	Ppargc1a
0	-0.562748	0.334	0.408	0	PT	Tmprss2
0	-0.566191	0.289	0.391	0	PT	Nedd9
0	-0.568041	0.228	0.351	0	PT	Sipa1l3
0	-0.569653	0.429	0.529	0	PT	Farp1
0	-0.576963	0.434	0.497	0	PT	Asap1
0	-0.580801	0.678	0.718	0	PT	Dst
0	-0.582003	0.699	0.78	0	PT	Mbnl2
0	-0.59197	0.283	0.388	0	PT	Arhgef18
0	-0.602129	0.465	0.557	0	PT	Zmiz1
0	-0.602314	0.614	0.646	0	PT	Tcf4
0	-0.60384	0.544	0.635	0	PT	Ptk2
0	-0.608645	0.56	0.656	0	PT	Exoc6b
0	-0.610405	0.584	0.636	0	PT	Arhgap6
0	-0.610731	0.336	0.42	0	PT	Pik3r1
0	-0.611178	0.297	0.395	0	PT	Wnk4
0	-0.615053	0.81	0.815	0	PT	Plcl1
0	-0.616736	0.84	0.867	0	PT	Lrba
0	-0.616948	0.649	0.724	0	PT	Ctnna1
0	-0.619779	0.453	0.519	0	PT	Hnrnpr
0	-0.62064	0.278	0.388	0	PT	Bcl2
0	-0.620717	0.746	0.779	0	PT	Rbpms
0	-0.623235	0.794	0.798	0	PT	Magi1
0	-0.627019	0.333	0.451	0	PT	Serinc3
0	-0.627276	0.237	0.351	0	PT	Tjp1
0	-0.629035	0.547	0.613	0	PT	Foxp1
0	-0.630549	0.203	0.319	0	PT	Raph1
0	-0.630613	0.339	0.478	0	PT	Ttc3
0	-0.633925	0.256	0.356	0	PT	Cabcoco1
0	-0.637244	0.4	0.483	0	PT	Etl4
0	-0.638852	0.164	0.304	0	PT	Tmem65
0	-0.641364	0.45	0.545	0	PT	Limch1
0	-0.643411	0.411	0.539	0	PT	Camk2d
0	-0.647185	0.21	0.34	0	PT	Spire1
0	-0.656642	0.464	0.533	0	PT	Bckdhb
0	-0.661277	0.331	0.432	0	PT	Myo1e
0	-0.662298	0.221	0.319	0	PT	Tpm1
0	-0.663635	0.445	0.535	0	PT	Dock8
0	-0.67044	0.276	0.421	0	PT	Vgll4
0	-0.674109	0.493	0.538	0	PT	Sema5a
0	-0.676244	0.214	0.345	0	PT	Kcnj1
0	-0.694964	0.369	0.508	0	PT	Txnip
0	-0.696693	0.558	0.674	0	PT	Dock1
0	-0.699212	0.561	0.611	0	PT	Tfcp2l1
0	-0.701002	0.265	0.406	0	PT	Cdh1
0	-0.702376	0.578	0.651	0	PT	Chka
0	-0.703436	0.199	0.352	0	PT	Frk
0	-0.711602	0.597	0.674	0	PT	Ptprj
0	-0.712218	0.388	0.485	0	PT	Tdrd3
0	-0.714644	0.859	0.837	0	PT	Arl15
0	-0.714712	0.285	0.408	0	PT	Myh9
0	-0.716229	0.201	0.348	0	PT	Nav2
0	-0.720708	0.638	0.698	0	PT	Rbms1
0	-0.724952	0.69	0.779	0	PT	Nfat5
0	-0.725797	0.395	0.489	0	PT	Defb1
0	-0.734334	0.436	0.467	0	PT	Pax2
0	-0.736975	0.688	0.772	0	PT	2010111I01Rik
0	-0.737705	0.333	0.489	0	PT	Dock7
0	-0.739239	0.28	0.433	0	PT	Tspan9
0	-0.740373	0.157	0.327	0	PT	Hk1
0	-0.740913	0.472	0.617	0	PT	Ano6
0	-0.741167	0.225	0.399	0	PT	Eml4
0	-0.746439	0.203	0.351	0	PT	Tfap2b
0	-0.749104	0.223	0.354	0	PT	Tgfbr3
0	-0.75216	0.518	0.455	0	PT	Ranbp3l
0	-0.752285	0.42	0.566	0	PT	Mitf
0	-0.753711	0.819	0.869	0	PT	Msi2
0	-0.75586	0.192	0.325	0	PT	Dmd
0	-0.756787	0.388	0.539	0	PT	Ptbp3
0	-0.759232	0.203	0.355	0	PT	Ccnd3
0	-0.772746	0.146	0.311	0	PT	Cytip
0	-0.772784	0.264	0.448	0	PT	Iqgap1
0	-0.780086	0.183	0.315	0	PT	Ppp1r1a
0	-0.785643	0.18	0.344	0	PT	St3gal6
0	-0.7876	0.247	0.398	0	PT	Vav3
0	-0.802785	0.411	0.583	0	PT	Tanc1
0	-0.803558	0.161	0.317	0	PT	Itpkb
0	-0.805483	0.239	0.346	0	PT	Plpp3
0	-0.805865	0.393	0.542	0	PT	Etnk1
0	-0.807916	0.16	0.33	0	PT	Efhd1
0	-0.813346	0.607	0.702	0	PT	Shroom3
0	-0.818669	0.353	0.457	0	PT	Nrp1
0	-0.823351	0.105	0.303	0	PT	Cuedc1
0	-0.824441	0.119	0.307	0	PT	Sh2d4a
0	-0.826575	0.587	0.703	0	PT	Gls
0	-0.82711	0.467	0.566	0	PT	Naaladl2
0	-0.83765	0.195	0.356	0	PT	Akt3
0	-0.841813	0.267	0.458	0	PT	Tmem164
0	-0.849595	0.492	0.606	0	PT	Pde1a
0	-0.853977	0.168	0.312	0	PT	Acss3
0	-0.865284	0.191	0.394	0	PT	Specc1
0	-0.871883	0.323	0.457	0	PT	Pdgfd
0	-0.873635	0.484	0.572	0	PT	Peli2
0	-0.874263	0.27	0.454	0	PT	Lrch1
0	-0.877931	0.173	0.346	0	PT	Tbc1d4
0	-0.878876	0.295	0.416	0	PT	Zfp981
0	-0.884236	0.252	0.327	0	PT	Emcn
0	-0.886056	0.229	0.314	0	PT	Alcam
0	-0.886223	0.163	0.348	0	PT	Grb14
0	-0.90022	0.211	0.372	0	PT	Celf2
0	-0.900348	0.245	0.391	0	PT	Tmem52b
0	-0.919871	0.365	0.547	0	PT	Paqr5
0	-0.923781	0.189	0.335	0	PT	Mcc
0	-0.93003	0.336	0.524	0	PT	Me3
0	-0.935099	0.142	0.303	0	PT	Esrrb
0	-0.948397	0.351	0.534	0	PT	Sim1
0	-0.957116	0.167	0.353	0	PT	Grk5
0	-0.967267	0.198	0.392	0	PT	Tmem72
0	-0.971489	0.155	0.371	0	PT	Plcb4
0	-0.975361	0.107	0.316	0	PT	Ptpn14
0	-0.984662	0.184	0.395	0	PT	Lnx1
0	-0.985811	0.129	0.319	0	PT	Zbtb16
0	-0.988544	0.269	0.371	0	PT	Plpp1
0	-0.994307	0.109	0.304	0	PT	Srgap3
0	-0.99865	0.211	0.423	0	PT	Syne1
0	-1.01351	0.37	0.52	0	PT	Ptprm
0	-1.01353	0.216	0.427	0	PT	Kctd1
0	-1.01391	0.906	0.914	0	PT	Pbx1
0	-1.01462	0.498	0.614	0	PT	Kng2
0	-1.01715	0.151	0.374	0	PT	Zfhx3
0	-1.03707	0.202	0.392	0	PT	Plekhg1
0	-1.04409	0.129	0.354	0	PT	St5
0	-1.04881	0.14	0.357	0	PT	Fry
0	-1.05349	0.406	0.59	0	PT	Cdkl1
0	-1.05425	0.35	0.386	0	PT	Rbfox1
0	-1.05947	0.441	0.647	0	PT	Maml2
0	-1.06171	0.161	0.348	0	PT	Ppp2r2b
0	-1.07185	0.151	0.343	0	PT	Gulp1
0	-1.07214	0.166	0.387	0	PT	Fli1
0	-1.07784	0.106	0.315	0	PT	Oprm1
0	-1.08024	0.433	0.554	0	PT	Tsc22d1
0	-1.08193	0.479	0.518	0	PT	Sgms2
0	-1.08435	0.153	0.392	0	PT	Sgpp2
0	-1.10287	0.151	0.368	0	PT	Cdk14
0	-1.10743	0.2	0.311	0	PT	Pde4b
0	-1.11202	0.152	0.321	0	PT	Samd12
0	-1.11574	0.164	0.391	0	PT	Ipcef1
0	-1.11869	0.177	0.417	0	PT	Rap1gap2
0	-1.12568	0.424	0.614	0	PT	Kcnq1
0	-1.12779	0.433	0.679	0	PT	Myo1d
0	-1.13179	0.406	0.589	0	PT	9530026P05Rik
0	-1.1396	0.793	0.842	0	PT	Dach1
0	-1.15148	0.658	0.794	0	PT	Pard3b
0	-1.15213	0.334	0.537	0	PT	Tmcc3
0	-1.16031	0.151	0.35	0	PT	Tox3
0	-1.16912	0.168	0.335	0	PT	Cald1
0	-1.18424	0.274	0.48	0	PT	Fmnl2
0	-1.18473	0.178	0.44	0	PT	Prdm16
0	-1.19327	0.423	0.69	0	PT	Utrn
0	-1.20121	0.242	0.407	0	PT	Fbxl7
0	-1.21341	0.236	0.388	0	PT	Dlc1
0	-1.22592	0.198	0.464	0	PT	Sorbs2
0	-1.2291	0.274	0.54	0	PT	Nckap5
0	-1.24552	0.298	0.563	0	PT	Pde7b
0	-1.24829	0.285	0.593	0	PT	Tacc1
0	-1.25416	0.393	0.595	0	PT	Slc16a7
0	-1.25744	0.417	0.672	0	PT	Nbea
0	-1.26374	0.23	0.54	0	PT	Psd3
0	-1.27406	0.3	0.535	0	PT	Prkd1
0	-1.27437	0.8	0.849	0	PT	Erbb4
0	-1.28154	0.258	0.514	0	PT	Efna5
0	-1.2942	0.853	0.854	0	PT	Wnk1
0	-1.29803	0.192	0.356	0	PT	Trpm6
0	-1.31401	0.186	0.385	0	PT	Cacnb2
0	-1.32644	0.524	0.711	0	PT	Slit2
0	-1.33085	0.236	0.347	0	PT	Cfh
0	-1.33831	0.467	0.571	0	PT	Meis2
0	-1.34015	0.531	0.747	0	PT	Nr3c2
0	-1.3476	0.286	0.426	0	PT	Ldb2
0	-1.35029	0.25	0.513	0	PT	Cadps2
0	-1.35554	0.141	0.324	0	PT	Bmpr1b
0	-1.36843	0.247	0.398	0	PT	Ebf1
0	-1.39206	0.277	0.432	0	PT	Klhl3
0	-1.39402	0.76	0.78	0	PT	Egf
0	-1.405	0.336	0.591	0	PT	Dnm3
0	-1.41054	0.332	0.631	0	PT	Stox2
0	-1.4182	0.308	0.631	0	PT	Stk39
0	-1.42389	0.406	0.603	0	PT	Cacnb4
0	-1.48078	0.264	0.558	0	PT	Rgs6
0	-1.51838	0.288	0.632	0	PT	Maml3
0	-1.61362	0.247	0.371	0	PT	Robo2
0	-1.6441	0.275	0.604	0	PT	Sox5
0	-1.64555	0.197	0.339	0	PT	Frmpd4
0	-1.78562	0.335	0.541	0	PT	Prkg1
0	-1.84995	0.21	0.447	0	PT	Tshz2
0	-1.86476	0.884	0.872	0	PT	Slc8a1
0	-1.90748	0.274	0.546	0	PT	Rbms3
0	-1.92986	0.713	0.911	0	PT	Mecom
0	-1.97143	0.276	0.495	0	PT	Tmem117
0	-1.98865	0.7	0.778	0	PT	Abca13
0	-2.05338	0.425	0.653	0	PT	Phactr1
0	-2.05771	0.683	0.725	0	PT	Slc12a3
0	-0.309362	0.631	0.51	0	PT	Ralgapa2
0	-0.697324	0.206	0.303	0	PT	Ttc28
0	0.377254	0.497	0.318	0	PT	mt-Cytb
0	0.274693	0.926	0.808	0	PT	Park2
0	-0.474605	0.491	0.526	0	PT	Dapk1
0	-0.434714	0.635	0.629	0	PT	Phactr2
0	-0.44196	0.415	0.478	0	PT	Gm20732
0	-0.39639	0.578	0.619	0	PT	Tnrc6c
0	0.36253	0.456	0.28	0	PT	Chdh
0	-0.316115	0.658	0.653	0	PT	Rtn3
0	0.374367	0.633	0.446	0	PT	Gm26917
0	-0.563287	0.257	0.374	0	PT	Eml6
0	-0.622385	0.439	0.416	0	PT	Calb1
0	0.458962	0.515	0.333	0	PT	Med14
0	0.390457	0.351	0.191	0	PT	Prodh
0	-0.515114	0.323	0.412	0	PT	Fam49b
0	-0.39024	0.695	0.678	0	PT	Kcnq1ot1
0	0.291263	0.528	0.353	0	PT	Ubc
0	0.341693	0.4	0.235	0	PT	Atp13a3
0	0.391062	0.488	0.308	5.63742e-308	PT	Il15
0	-0.449635	0.418	0.479	1.17526e-307	PT	Fndc3b
0	-0.466423	0.523	0.553	2.97918e-307	PT	Hipk2
0	-0.550055	0.215	0.326	1.78861e-306	PT	Wsb1
0	-0.386471	0.512	0.549	3.87814e-304	PT	Map4k3
0	0.323191	0.734	0.556	4.11309e-304	PT	Patj
0	0.350172	0.409	0.244	5.17726e-304	PT	Inmt
7.33003e-308	-0.400167	0.816	0.729	1.79131e-303	PT	Ptprg
8.70243e-306	-0.628443	0.246	0.311	2.1267e-301	PT	Cnnm2
8.02181e-305	0.371667	0.351	0.194	1.96037e-300	PT	Vps8
2.50284e-304	0.345356	0.47	0.297	6.11643e-300	PT	Sec24a
2.73529e-303	-0.511949	0.281	0.374	6.6845e-299	PT	Rbbp8
3.88199e-303	0.392559	0.526	0.346	9.4868e-299	PT	Dync2h1
1.05326e-302	0.279492	0.722	0.545	2.57395e-298	PT	Rab3ip
1.16729e-302	-0.510146	0.219	0.326	2.85261e-298	PT	Fer
1.95104e-302	0.331416	0.378	0.22	4.76796e-298	PT	Dmxl2
3.20171e-302	-0.494286	0.423	0.483	7.82433e-298	PT	Peak1
5.89416e-302	0.332532	0.341	0.19	1.44041e-297	PT	Gsr
6.2839e-302	0.320452	0.363	0.208	1.53566e-297	PT	Mtmr12
9.41795e-301	0.355795	0.388	0.226	2.30156e-296	PT	Abtb2
2.71029e-300	0.326601	0.627	0.446	6.6234e-296	PT	Hibadh
3.0305e-300	-0.467814	0.455	0.519	7.40593e-296	PT	Lima1
3.44251e-300	-0.330276	0.612	0.629	8.41282e-296	PT	Atrx
5.85578e-300	-0.487663	0.389	0.414	1.43103e-295	PT	Nr2f2
5.99549e-300	-0.489232	0.302	0.401	1.46518e-295	PT	Zcchc11
1.71322e-299	-0.565774	0.183	0.301	4.18676e-295	PT	Hoxb6
2.42941e-299	-0.549803	0.632	0.634	5.93698e-295	PT	Spp1
4.08698e-297	-0.510763	0.326	0.403	9.98777e-293	PT	Cab39l
7.24891e-297	-0.341707	0.647	0.662	1.77149e-292	PT	Phf21a
7.98017e-297	-0.470973	0.868	0.819	1.95019e-292	PT	Rora
2.04639e-296	-0.411164	0.517	0.545	5.00098e-292	PT	Prkce
6.8263e-296	0.318113	0.457	0.29	1.66821e-291	PT	Papd5
2.40399e-295	0.326283	0.414	0.252	5.87488e-291	PT	Ap2a2
1.09617e-294	0.347446	0.358	0.203	2.67882e-290	PT	Ttc7b
1.11473e-294	0.311877	0.602	0.424	2.72418e-290	PT	Lrrc8d
1.91794e-294	0.416882	0.353	0.196	4.68707e-290	PT	Bcl6
3.07199e-294	0.39727	0.691	0.515	7.50733e-290	PT	Syn3
6.46598e-294	-0.519621	0.239	0.338	1.58016e-289	PT	Map3k1
1.82368e-293	0.332986	0.553	0.376	4.45671e-289	PT	Fbxw11
9.87073e-293	0.297848	0.707	0.532	2.41221e-288	PT	Pcca
1.05788e-292	-0.469525	0.792	0.754	2.58524e-288	PT	Arhgap24
1.46219e-292	0.326282	0.595	0.417	3.5733e-288	PT	Caprin1
4.92703e-292	0.385369	0.307	0.16	1.20407e-287	PT	Galnt3
1.31317e-290	0.345301	0.794	0.636	3.20912e-286	PT	Smg6
7.65472e-290	-0.464767	0.366	0.436	1.87066e-285	PT	Arhgap29
9.68995e-290	-0.367487	0.515	0.503	2.36803e-285	PT	Tns3
2.74315e-289	-0.449653	0.497	0.527	6.70371e-285	PT	Magi3
6.87239e-289	0.277189	0.308	0.164	1.67947e-284	PT	Myo5a
8.02404e-289	0.353602	0.582	0.403	1.96091e-284	PT	Golga4
1.23423e-288	0.281555	0.943	0.856	3.01621e-284	PT	Rere
3.56384e-288	-0.45631	0.393	0.448	8.7093e-284	PT	Fryl
6.65928e-288	0.310677	0.379	0.225	1.62739e-283	PT	Cadm1
8.60745e-288	-0.49116	0.251	0.34	2.10349e-283	PT	Nfkb1
9.79545e-288	-0.502798	0.262	0.356	2.39381e-283	PT	Stat3
1.03122e-287	-0.386127	0.389	0.41	2.52009e-283	PT	Tmem116
5.84071e-287	-0.466849	0.311	0.393	1.42735e-282	PT	Gnb1
1.3966e-286	0.329386	0.358	0.207	3.41301e-282	PT	Gstz1
4.06374e-286	0.323645	0.405	0.246	9.93096e-282	PT	Fam126b
4.33324e-286	0.374384	0.4	0.239	1.05896e-281	PT	Ngef
1.02011e-285	-0.487405	0.639	0.67	2.49294e-281	PT	Cgnl1
1.40498e-285	-0.332566	0.716	0.682	3.43348e-281	PT	Setbp1
2.23033e-285	0.276128	0.75	0.581	5.45048e-281	PT	Arid5b
7.74559e-285	0.350874	0.549	0.373	1.89287e-280	PT	Nt5c2
1.45748e-284	-0.467972	0.465	0.532	3.56178e-280	PT	Ccdc141
2.06119e-284	0.323943	0.303	0.163	5.03713e-280	PT	Mettl7a1
1.16912e-283	-0.361395	0.586	0.612	2.85709e-279	PT	Btbd9
5.9354e-283	-0.348919	0.63	0.648	1.45049e-278	PT	Fam172a
2.46963e-282	-0.558606	0.312	0.351	6.03529e-278	PT	Iqgap2
1.28358e-281	-0.261366	0.819	0.786	3.13681e-277	PT	Strbp
2.54525e-281	-0.361604	0.412	0.372	6.22009e-277	PT	Fign
5.45681e-281	-0.412695	0.407	0.473	1.33354e-276	PT	Rb1
1.23181e-280	-0.572884	0.223	0.317	3.01029e-276	PT	Gm20275
2.17323e-280	-1.0063	0.858	0.813	5.31094e-276	PT	Slc12a1
4.50089e-280	0.339495	0.43	0.268	1.09993e-275	PT	Ivd
8.48511e-280	-0.341403	0.336	0.275	2.07359e-275	PT	Grip1
3.03119e-279	-0.431385	0.409	0.466	7.40762e-275	PT	Tbl1x
8.28042e-279	-0.453604	0.407	0.464	2.02357e-274	PT	Actn4
1.82306e-278	-0.505312	0.244	0.341	4.45519e-274	PT	Usp53
7.26404e-278	-0.328964	0.61	0.603	1.77519e-273	PT	Tom1l2
2.28364e-277	-0.519183	0.199	0.304	5.58077e-273	PT	Stard8
8.02338e-277	-0.251634	0.693	0.632	1.96075e-272	PT	Ptpn13
2.62816e-276	-0.347012	0.526	0.561	6.4227e-272	PT	Arfgef1
4.79803e-276	-0.395166	0.415	0.39	1.17254e-271	PT	Prkca
5.34964e-276	-0.431025	0.394	0.418	1.30734e-271	PT	Itga1
1.03817e-275	0.263676	0.632	0.462	2.53709e-271	PT	Igsf5
4.14694e-274	-0.359998	0.698	0.718	1.01343e-269	PT	AY036118
4.25786e-273	0.308691	0.438	0.28	1.04054e-268	PT	Clpx
4.5389e-273	0.327068	0.321	0.179	1.10922e-268	PT	Arpp19
1.45489e-272	0.306154	0.349	0.204	3.55546e-268	PT	Blmh
1.82685e-272	-0.369548	0.449	0.476	4.46446e-268	PT	Znrf3
1.97209e-272	0.291457	0.39	0.24	4.81939e-268	PT	Tmbim4
5.70334e-272	0.321698	0.426	0.271	1.39378e-267	PT	mt-Nd1
3.08057e-271	0.296065	0.761	0.598	7.5283e-267	PT	Psme4
5.99073e-270	-0.285264	0.644	0.636	1.46402e-265	PT	Tmcc1
1.81525e-269	-0.490852	0.252	0.353	4.43612e-265	PT	Cask
1.24434e-267	-0.486815	0.336	0.399	3.04091e-263	PT	Cyfip2
2.59607e-266	-0.46525	0.35	0.41	6.34429e-262	PT	Gmds
2.83248e-265	0.363307	0.519	0.35	6.922e-261	PT	Prkag2
2.9473e-265	0.427013	0.629	0.461	7.20262e-261	PT	Gm12353
5.41741e-265	-0.492288	0.247	0.337	1.32391e-260	PT	Rtn4
9.19036e-265	0.334128	0.342	0.198	2.24594e-260	PT	Ccdc6
2.12823e-264	0.302102	0.551	0.384	5.20097e-260	PT	Tlk1
2.93334e-264	0.298136	0.394	0.244	7.16851e-260	PT	Slc20a2
5.18241e-264	0.32728	0.447	0.287	1.26648e-259	PT	Rars2
8.82748e-264	-0.391215	0.392	0.425	2.15726e-259	PT	Kif13b
2.69075e-263	0.334905	0.36	0.212	6.57565e-259	PT	Pepd
1.26737e-262	-0.286286	0.514	0.513	3.09719e-258	PT	Sestd1
1.5207e-262	-0.304435	0.637	0.636	3.71629e-258	PT	Sbf2
1.5671e-262	0.378086	0.356	0.207	3.82968e-258	PT	Steap2
1.24864e-261	-0.478287	0.237	0.324	3.05142e-257	PT	Sorl1
1.58123e-261	0.295902	0.326	0.188	3.86422e-257	PT	D930016D06Rik
1.70062e-261	0.318645	0.322	0.182	4.15598e-257	PT	Eefsec
5.0842e-260	0.308895	0.338	0.197	1.24248e-255	PT	Snap23
2.34126e-259	-0.540125	0.274	0.309	5.72158e-255	PT	Zeb1
8.2392e-259	-0.379853	0.437	0.473	2.0135e-254	PT	Ssbp2
3.08344e-257	-0.43463	0.306	0.37	7.53532e-253	PT	Mical3
1.5213e-256	-0.390599	0.613	0.647	3.71775e-252	PT	Gm26804
6.64274e-256	-0.559721	0.259	0.335	1.62335e-251	PT	Ly6e
8.94933e-256	-0.375379	0.428	0.474	2.18704e-251	PT	Asxl1
9.67478e-255	-0.269136	0.651	0.629	2.36432e-250	PT	Gnaq
1.39132e-254	0.360703	0.681	0.518	3.40011e-250	PT	Larp4b
1.61287e-252	-0.357431	0.461	0.471	3.94152e-248	PT	Fchsd2
1.17806e-251	-0.390179	0.392	0.449	2.87894e-247	PT	Zfp950
1.99997e-251	0.351729	0.32	0.181	4.88753e-247	PT	Nmnat3
2.17045e-251	0.286322	0.669	0.504	5.30415e-247	PT	Gbf1
1.09354e-250	-0.338306	0.482	0.519	2.67239e-246	PT	Chd6
5.06945e-250	-0.379464	0.438	0.486	1.23887e-245	PT	Sptan1
1.22602e-249	-0.362521	0.462	0.487	2.99615e-245	PT	Flnb
2.42666e-249	0.260012	0.587	0.427	5.93028e-245	PT	Prdx1
5.3563e-249	0.262075	0.846	0.709	1.30897e-244	PT	Nfib
8.13475e-249	0.301965	0.68	0.517	1.98797e-244	PT	Atxn2
2.92779e-246	0.254019	0.5	0.346	7.15494e-242	PT	Smg7
9.59143e-246	0.326697	0.432	0.279	2.34395e-241	PT	Phyh
2.06058e-245	-0.352766	0.487	0.505	5.03565e-241	PT	Hivep2
2.91188e-245	-0.420827	0.277	0.348	7.11604e-241	PT	Acadsb
4.33869e-245	0.266094	0.554	0.394	1.06029e-240	PT	Herc4
6.45737e-245	-0.322679	0.502	0.528	1.57805e-240	PT	Rev3l
1.25844e-244	0.273587	0.387	0.246	3.07537e-240	PT	Tlcd2
2.85371e-244	0.309861	0.569	0.406	6.97389e-240	PT	Ywhaz
2.94774e-244	-0.265502	0.741	0.735	7.2037e-240	PT	Tnrc6b
5.14233e-244	0.310869	0.345	0.206	1.25668e-239	PT	Ugp2
1.38643e-243	-0.43621	0.274	0.338	3.38815e-239	PT	Ston2
1.4998e-243	0.29472	0.315	0.183	3.66521e-239	PT	Preb
7.62151e-242	0.295756	0.39	0.246	1.86255e-237	PT	Micu3
1.17078e-241	-0.296186	0.511	0.511	2.86114e-237	PT	Ube2h
1.21076e-241	0.301934	0.331	0.195	2.95886e-237	PT	Hook2
2.00182e-241	0.271605	0.733	0.576	4.89204e-237	PT	Cspp1
1.35667e-240	-0.341885	0.399	0.399	3.31542e-236	PT	Cpeb2
2.73722e-240	-0.315978	0.507	0.535	6.68922e-236	PT	Herc1
3.34542e-238	0.257062	0.439	0.294	8.17554e-234	PT	1110019D14Rik
3.47641e-238	-0.280119	0.991	0.939	8.49564e-234	PT	Pkhd1
4.94831e-238	0.252457	0.424	0.283	1.20927e-233	PT	Selenop
5.44193e-238	-0.505914	0.278	0.35	1.3299e-233	PT	Gm15261
7.06392e-238	-0.252906	0.716	0.703	1.72628e-233	PT	Ogt
3.66765e-237	-0.454847	0.426	0.436	8.96299e-233	PT	Tbck
5.94992e-237	0.260871	0.583	0.425	1.45404e-232	PT	Tnks2
6.45793e-237	-0.331748	0.444	0.48	1.57819e-232	PT	Pias2
2.81457e-236	-0.309025	0.83	0.819	6.87824e-232	PT	Fgfr2
1.44428e-235	-0.293197	0.544	0.553	3.52953e-231	PT	Ppp1r12a
2.39387e-235	0.305297	0.349	0.212	5.85013e-231	PT	Slc33a1
3.23183e-235	-0.453758	0.303	0.375	7.89794e-231	PT	Ppp1r9a
2.50288e-234	0.291643	0.325	0.193	6.11654e-230	PT	Gm13483
3.0383e-233	0.288477	0.664	0.505	7.425e-229	PT	Med13
3.68585e-232	0.265325	0.335	0.205	9.00748e-228	PT	Baiap2
1.66875e-231	-0.274433	0.635	0.641	4.07808e-227	PT	Ralgapa1
6.06929e-231	-0.389353	0.368	0.398	1.48321e-226	PT	Kalrn
4.42574e-230	-0.3531	0.459	0.466	1.08156e-225	PT	Col4a5
1.83204e-229	0.304657	0.322	0.191	4.47713e-225	PT	Nit1
1.30158e-227	-0.420036	0.254	0.324	3.1808e-223	PT	Epb41l1
1.4831e-227	0.532684	0.375	0.237	3.6244e-223	PT	Epb41l3
1.35485e-225	-0.327174	0.481	0.48	3.31097e-221	PT	Phlpp1
1.45692e-225	-0.339826	0.467	0.458	3.56043e-221	PT	Man2a1
3.40147e-225	-0.418756	0.316	0.361	8.31251e-221	PT	Parva
5.2369e-225	-0.301679	0.492	0.482	1.27979e-220	PT	Ube2e2
5.97865e-224	-0.295864	0.673	0.675	1.46106e-219	PT	Son
1.40187e-223	-0.302968	0.449	0.435	3.42589e-219	PT	Plekha6
2.04377e-223	0.261795	0.395	0.258	4.99456e-219	PT	Iqsec2
6.42998e-223	0.267259	0.467	0.32	1.57136e-218	PT	Ccser2
7.19603e-223	-0.346362	0.395	0.425	1.75857e-218	PT	Zfp608
1.12641e-222	-0.345437	0.446	0.486	2.75273e-218	PT	Mprip
2.79599e-222	0.288883	0.539	0.385	6.83284e-218	PT	Ap1g1
3.36165e-222	-0.482053	0.534	0.593	8.21519e-218	PT	Itpr2
4.42061e-222	0.252589	0.32	0.196	1.08031e-217	PT	Fbxo8
9.90995e-222	-0.261546	0.517	0.492	2.42179e-217	PT	Pdlim5
1.18456e-221	-0.368935	0.34	0.362	2.89483e-217	PT	Rai14
6.59452e-221	-0.289459	0.662	0.666	1.61157e-216	PT	Itm2b
1.67402e-220	-0.259536	0.805	0.754	4.09096e-216	PT	Igfbp7
8.06879e-220	0.250426	0.353	0.224	1.97185e-215	PT	Ammecr1l
3.54297e-219	0.262689	0.586	0.433	8.6583e-215	PT	Ap3b1
4.93451e-219	-0.300408	0.537	0.545	1.2059e-214	PT	Cmss1
1.1061e-218	0.295446	0.665	0.511	2.70308e-214	PT	Ppp2r5e
3.11155e-218	-0.38631	0.332	0.374	7.60401e-214	PT	Map4
1.23855e-217	-0.272429	0.538	0.549	3.02677e-213	PT	Tra2a
3.83646e-217	0.270582	0.33	0.203	9.37554e-213	PT	Msh3
6.23883e-217	-0.299585	0.382	0.392	1.52465e-212	PT	Pacsin2
1.017e-216	-0.251604	0.709	0.687	2.48534e-212	PT	Ppp2r3a
1.22242e-216	-0.378093	0.374	0.406	2.98735e-212	PT	Tbc1d1
1.47843e-216	-0.291655	0.428	0.428	3.613e-212	PT	Mpp7
1.54734e-216	-0.281132	0.524	0.538	3.78139e-212	PT	Cog5
4.49945e-216	-0.34661	0.801	0.749	1.09957e-211	PT	Umod
5.52582e-216	-0.416904	0.249	0.332	1.3504e-211	PT	Diaph1
6.61197e-216	-0.383945	0.278	0.316	1.61583e-211	PT	Tbc1d14
1.27663e-215	-0.381499	0.303	0.358	3.11983e-211	PT	Dip2b
2.08475e-215	-0.403193	0.278	0.329	5.09472e-211	PT	Zfp36l1
4.78466e-215	-0.33013	0.427	0.461	1.16927e-210	PT	Apc
5.55149e-215	-0.392283	0.298	0.366	1.35667e-210	PT	Usp25
2.11341e-214	0.277897	0.384	0.251	5.16476e-210	PT	mt-Nd2
1.64594e-213	-0.39357	0.305	0.361	4.02235e-209	PT	Wasf2
2.68585e-213	-0.315022	0.448	0.468	6.56369e-209	PT	Scmh1
1.27825e-211	-0.472883	0.234	0.322	3.12378e-207	PT	Zfp710
5.31757e-210	-0.271367	0.516	0.528	1.29951e-205	PT	Scaper
2.17188e-209	0.257383	0.423	0.287	5.30763e-205	PT	Pikfyve
5.58774e-209	-0.354097	0.309	0.359	1.36553e-204	PT	Yap1
4.25058e-208	-0.344862	0.453	0.481	1.03876e-203	PT	Gm37240
5.15188e-207	-0.333051	0.405	0.413	1.25902e-202	PT	Man1a2
1.92935e-206	0.292105	0.358	0.226	4.71494e-202	PT	Zbtb44
5.61766e-206	-0.319185	0.391	0.43	1.37284e-201	PT	Pcmtd1
8.91128e-206	-0.365509	0.308	0.361	2.17774e-201	PT	Mkl1
3.43456e-205	-0.263171	0.598	0.599	8.39339e-201	PT	Ppm1h
2.36884e-204	0.255917	0.309	0.189	5.78898e-200	PT	Hook1
5.6454e-204	-0.343674	0.319	0.366	1.37962e-199	PT	Map4k5
5.70628e-204	-0.30767	0.363	0.38	1.3945e-199	PT	Deptor
1.14016e-203	-0.258891	0.504	0.504	2.78633e-199	PT	Ehbp1
4.57701e-202	-0.350219	0.357	0.398	1.11853e-197	PT	Fermt2
1.0531e-201	-0.356146	0.296	0.333	2.57357e-197	PT	Itgb1
1.4682e-200	0.47206	0.335	0.209	3.58799e-196	PT	Lpl
4.66996e-200	0.265036	0.326	0.203	1.14124e-195	PT	Ftx
7.6214e-200	-0.333807	0.316	0.357	1.86252e-195	PT	Hnrnph3
1.91926e-198	-0.377901	0.292	0.347	4.6903e-194	PT	Dag1
2.48514e-198	-0.399867	0.347	0.374	6.07317e-194	PT	Tmsb4x
3.06124e-198	0.323138	0.333	0.206	7.48105e-194	PT	4732471J01Rik
5.40101e-198	-0.316558	0.475	0.489	1.3199e-193	PT	Camk1d
1.51405e-197	0.27354	0.348	0.222	3.70004e-193	PT	Sec11a
2.02913e-197	0.25033	0.454	0.317	4.95878e-193	PT	Ubac2
6.4347e-197	-0.357742	0.299	0.355	1.57251e-192	PT	Arhgap35
7.3758e-197	-0.351675	0.294	0.349	1.8025e-192	PT	Atf7ip
8.08051e-197	-0.255965	0.526	0.515	1.97471e-192	PT	Rock2
1.05155e-195	-0.258224	0.593	0.583	2.56979e-191	PT	Mbnl1
1.57972e-195	-0.258813	0.49	0.497	3.86051e-191	PT	5031425E22Rik
2.78183e-195	-0.337753	0.356	0.399	6.79823e-191	PT	Zfp618
5.16524e-194	-0.293915	0.373	0.396	1.26228e-189	PT	Rapgef6
1.05504e-193	-0.346156	0.313	0.361	2.5783e-189	PT	Bicd1
1.19653e-193	-0.292812	0.426	0.407	2.92408e-189	PT	Actb
1.77065e-193	0.256367	0.37	0.244	4.32711e-189	PT	Gkap1
2.78263e-192	-0.403554	0.306	0.328	6.80019e-188	PT	Fam117b
3.35197e-191	0.270824	0.33	0.208	8.19154e-187	PT	Kyat1
1.40159e-190	-0.275527	0.527	0.526	3.42521e-186	PT	Tcf7l2
1.66879e-190	-0.316389	0.329	0.333	4.07819e-186	PT	Vcl
5.03449e-190	0.252202	0.464	0.328	1.23033e-185	PT	Slc30a9
3.28944e-189	-0.397805	0.366	0.414	8.03873e-185	PT	Acss1
2.09169e-188	-0.306802	0.393	0.42	5.11167e-184	PT	Cblb
6.46576e-188	-0.269099	0.416	0.431	1.5801e-183	PT	Zfp609
1.03709e-187	-0.285607	0.399	0.414	2.53444e-183	PT	Bmpr2
3.95848e-187	-0.319574	0.316	0.358	9.67373e-183	PT	Cnot6l
4.16311e-187	-0.357056	0.254	0.307	1.01738e-182	PT	Peli1
2.77756e-186	-0.375791	0.274	0.334	6.7878e-182	PT	Camta1
4.64861e-186	-0.344626	0.354	0.379	1.13603e-181	PT	4930486I03Rik
2.84801e-184	-0.347137	0.299	0.334	6.95996e-180	PT	Shroom2
6.46451e-183	0.252072	0.518	0.38	1.5798e-178	PT	Rlf
2.43353e-182	-0.277832	0.441	0.458	5.94707e-178	PT	Rmdn1
3.19556e-182	-0.264557	0.416	0.433	7.8093e-178	PT	Cnot2
7.93244e-182	-0.283556	0.41	0.43	1.93853e-177	PT	Arglu1
2.44461e-181	-0.332674	0.3	0.334	5.97414e-177	PT	Tfdp2
2.9563e-181	-0.299185	0.491	0.506	7.2246e-177	PT	Gm35188
8.36496e-181	-0.3339	0.294	0.342	2.04423e-176	PT	Scai
1.19366e-180	-0.348534	0.287	0.316	2.91707e-176	PT	Gm16685
7.76239e-180	-0.321741	0.367	0.389	1.89697e-175	PT	Mllt3
8.64922e-180	-0.25888	0.313	0.283	2.1137e-175	PT	Igfbp5
3.23193e-178	-0.327466	0.296	0.346	7.89819e-174	PT	Fam168a
5.70996e-178	-0.295042	0.343	0.375	1.3954e-173	PT	Mnat1
2.73182e-177	-0.340202	0.264	0.315	6.67603e-173	PT	Pitpna
2.87631e-177	-0.278923	0.442	0.446	7.02914e-173	PT	Large1
6.04657e-176	-0.348066	0.286	0.343	1.47766e-171	PT	Map3k3
8.71992e-176	-0.345401	0.263	0.316	2.13097e-171	PT	Tet3
4.00039e-173	-0.251533	0.441	0.452	9.77615e-169	PT	Bmpr1a
7.91836e-173	-0.339146	0.296	0.341	1.93509e-168	PT	Trim2
9.2022e-171	-0.261392	0.351	0.343	2.24883e-166	PT	Pbx3
9.3749e-171	-0.255735	0.385	0.389	2.29104e-166	PT	Lims1
9.03312e-170	-0.306591	0.322	0.363	2.20751e-165	PT	Dync1i2
1.08589e-168	-0.295179	0.338	0.363	2.65371e-164	PT	Plekha1
1.13044e-167	-0.306677	0.292	0.339	2.76257e-163	PT	Khdrbs1
3.4371e-166	-0.260642	0.371	0.379	8.39959e-162	PT	Enah
1.05398e-165	-0.288844	0.291	0.314	2.57572e-161	PT	Elovl7
1.42204e-165	-0.277958	0.351	0.377	3.47518e-161	PT	Atp2b1
4.07177e-163	-0.261424	0.394	0.418	9.9506e-159	PT	Kmt2a
4.20961e-163	-0.259132	0.387	0.404	1.02874e-158	PT	Zfyve9
4.59964e-163	-0.258181	0.353	0.37	1.12406e-158	PT	Trim24
1.4429e-162	-0.278709	0.321	0.354	3.52616e-158	PT	Ppp1cb
7.55918e-160	-0.290016	0.291	0.328	1.84731e-155	PT	Cbx5
8.98157e-160	-0.271253	0.335	0.363	2.19492e-155	PT	Nptn
1.82437e-158	-0.303526	0.295	0.333	4.4584e-154	PT	Aplp2
1.80274e-155	-0.306942	0.292	0.311	4.40554e-151	PT	Gm17276
3.74752e-155	-0.254802	0.331	0.342	9.15819e-151	PT	Tgfbr1
1.44462e-154	-0.312137	0.268	0.31	3.53036e-150	PT	Gm3448
5.66834e-154	-0.279248	0.358	0.382	1.38523e-149	PT	Idh2
1.84039e-153	-0.276746	0.289	0.301	4.49754e-149	PT	Rnf128
2.56042e-146	-0.288676	0.288	0.322	6.25716e-142	PT	Spint2
3.527e-146	-0.284464	0.282	0.321	8.61929e-142	PT	Rnf38
3.15679e-143	-0.263864	0.277	0.302	7.71456e-139	PT	Acvr2a
8.61089e-142	-0.250471	0.339	0.354	2.10433e-137	PT	Atg10
1.41339e-140	-0.277836	0.306	0.321	3.45405e-136	PT	Arhgef38
3.54393e-136	-0.26485	0.353	0.366	8.66065e-132	PT	Cdh16
1.11057e-129	-0.251312	0.322	0.345	2.71402e-125	PT	Nfe2l2
1.71262e-121	0.300158	0.398	0.29	4.1853e-117	PT	Fbxw2
8.92117e-118	-1.18201	0.917	0.88	2.18015e-113	PT	Magi2
3.65031e-116	-0.272734	0.306	0.33	8.92064e-112	PT	Gm43713
8.38595e-113	0.283114	0.876	0.803	2.04936e-108	PT	Atxn1
2.21956e-107	0.272874	0.303	0.216	5.42417e-103	PT	Spag5
2.30943e-99	0.256182	0.384	0.287	5.64378e-95	PT	Slc16a10
0	2.99008	0.997	0.8	0	TAL	Slc12a1
0	2.6282	0.999	0.819	0	TAL	Erbb4
0	2.48648	0.612	0.245	0	TAL	Sgcz
0	2.3625	0.654	0.153	0	TAL	Tenm2
0	2.13093	0.397	0.094	0	TAL	Enox1
0	2.02719	0.676	0.217	0	TAL	Ptger3
0	1.9199	0.574	0.087	0	TAL	Gm14002
0	1.88013	0.932	0.756	0	TAL	Egf
0	1.68331	0.308	0.087	0	TAL	Tmem207
0	1.57909	0.497	0.146	0	TAL	Slc2a13
0	1.54254	0.804	0.484	0	TAL	Bckdhb
0	1.46897	0.939	0.737	0	TAL	Umod
0	1.45841	0.831	0.532	0	TAL	Cacnb4
0	1.45386	0.474	0.149	0	TAL	Casr
0	1.44612	0.394	0.08	0	TAL	Pcsk6
0	1.43312	0.478	0.115	0	TAL	Ephb2
0	1.38027	0.904	0.552	0	TAL	Kng2
0	1.32839	0.602	0.251	0	TAL	Ppp1r1a
0	1.30904	0.694	0.395	0	TAL	Stxbp4
0	1.30721	0.406	0.143	0	TAL	Lrrc31
0	1.28982	0.676	0.315	0	TAL	Plekhg1
0	1.26763	0.589	0.282	0	TAL	Slc9a3
0	1.2615	0.851	0.598	0	TAL	Arhgap6
0	1.25382	0.866	0.639	0	TAL	Cgnl1
0	1.2532	0.995	0.916	0	TAL	Ank3
0	1.24528	0.565	0.207	0	TAL	Chst9
0	1.23696	0.361	0.074	0	TAL	Gm44588
0	1.22451	0.454	0.161	0	TAL	Bicdl1
0	1.2194	0.528	0.2	0	TAL	Stk32b
0	1.21866	0.665	0.352	0	TAL	Cyfip2
0	1.20644	0.754	0.455	0	TAL	Shank2
0	1.20372	0.556	0.237	0	TAL	Esrrb
0	1.20188	0.375	0.111	0	TAL	Gm42697
0	1.18651	0.81	0.474	0	TAL	Paqr5
0	1.14061	0.351	0.186	0	TAL	Thsd4
0	1.13252	0.89	0.649	0	TAL	Slit2
0	1.13115	0.816	0.555	0	TAL	Pde1a
0	1.12784	0.657	0.317	0	TAL	Tmem72
0	1.09485	0.513	0.216	0	TAL	Myo3b
0	1.08961	0.757	0.454	0	TAL	Me3
0	1.08855	0.709	0.397	0	TAL	Pdgfd
0	1.0814	0.43	0.179	0	TAL	Fndc9
0	1.06065	0.594	0.288	0	TAL	Tfap2b
0	1.05628	0.429	0.169	0	TAL	Scin
0	1.04805	0.629	0.414	0	TAL	Plekha6
0	1.04502	0.71	0.434	0	TAL	Efna5
0	1.0234	0.88	0.689	0	TAL	Dst
0	1.01754	0.741	0.485	0	TAL	Etnk1
0	1.00284	0.658	0.356	0	TAL	Prdm16
0	0.995894	0.74	0.469	0	TAL	Sim1
0	0.98873	0.894	0.712	0	TAL	Ppargc1a
0	0.983443	0.72	0.492	0	TAL	Dock8
0	0.965222	0.433	0.19	0	TAL	Zfpm2
0	0.950345	0.47	0.225	0	TAL	Prom1
0	0.914771	0.524	0.27	0	TAL	Efhd1
0	0.90275	0.461	0.222	0	TAL	Cacna1d
0	0.898259	0.543	0.291	0	TAL	Kcnj1
0	0.895749	0.944	0.725	0	TAL	Plcb1
0	0.88664	0.531	0.301	0	TAL	Ston2
0	0.881274	0.586	0.326	0	TAL	Lnx1
0	0.881054	0.3	0.096	0	TAL	Lrrc66
0	0.880219	0.687	0.467	0	TAL	Nudt4
0	0.863336	0.638	0.415	0	TAL	Pclo
0	0.860903	0.431	0.199	0	TAL	Gm13075
0	0.855102	0.333	0.165	0	TAL	Ubash3b
0	0.84443	0.493	0.309	0	TAL	Nhsl2
0	0.836617	0.775	0.513	0	TAL	Dnm3
0	0.813077	0.436	0.249	0	TAL	St3gal4
0	0.787893	0.93	0.808	0	TAL	P3h2
0	0.78439	0.72	0.474	0	TAL	Rgs6
0	0.784056	0.491	0.284	0	TAL	Sorl1
0	0.775328	0.489	0.289	0	TAL	Gm16685
0	0.773026	0.371	0.19	0	TAL	Sh3pxd2a
0	0.77011	0.813	0.645	0	TAL	Lmo7
0	0.765843	0.752	0.53	0	TAL	Cdkl1
0	0.754051	0.423	0.23	0	TAL	Ninl
0	0.751994	0.995	0.944	0	TAL	Pkhd1
0	0.748895	0.539	0.348	0	TAL	Vav3
0	0.745585	0.815	0.676	0	TAL	Ppp2r3a
0	0.739463	0.995	0.858	0	TAL	Mecom
0	0.737584	0.786	0.542	0	TAL	Stk39
0	0.735852	0.492	0.317	0	TAL	Gm15261
0	0.732813	0.526	0.334	0	TAL	Specc1
0	0.72947	0.613	0.435	0	TAL	0610040J01Rik
0	0.727481	0.32	0.139	0	TAL	Myef2
0	0.722444	0.465	0.273	0	TAL	Hk1
0	0.720922	0.413	0.213	0	TAL	Sytl2
0	0.717907	0.456	0.257	0	TAL	Cytip
0	0.714333	0.746	0.551	0	TAL	Stox2
0	0.704536	0.702	0.517	0	TAL	Mitf
0	0.70253	0.625	0.452	0	TAL	Znrf3
0	0.696339	0.644	0.498	0	TAL	Epb41l5
0	0.692701	0.424	0.241	0	TAL	Mfsd4a
0	0.691509	0.731	0.587	0	TAL	Plekha7
0	0.684574	0.769	0.53	0	TAL	Slc16a7
0	0.67246	0.72	0.59	0	TAL	Tom1l2
0	0.667424	0.57	0.396	0	TAL	Ddo
0	0.664442	0.92	0.817	0	TAL	Fxyd2
0	0.662701	0.577	0.345	0	TAL	Rap1gap2
0	0.661064	0.899	0.782	0	TAL	Pkp4
0	0.658414	0.411	0.264	0	TAL	Acsl1
0	0.656961	0.522	0.36	0	TAL	Enah
0	0.656299	0.848	0.686	0	TAL	Mast4
0	0.653668	0.639	0.507	0	TAL	Magi3
0	0.651715	0.814	0.667	0	TAL	Shroom3
0	0.651552	0.674	0.465	0	TAL	Nckap5
0	0.631423	0.649	0.511	0	TAL	Tcf7l2
0	0.626824	0.534	0.381	0	TAL	Cobl
0	0.613421	0.942	0.852	0	TAL	Lrba
0	0.609307	0.934	0.834	0	TAL	Atp1a1
0	0.60509	0.455	0.309	0	TAL	Baiap2l2
0	0.599483	0.849	0.745	0	TAL	Diaph2
0	0.598499	0.697	0.55	0	TAL	Tln2
0	0.591824	0.641	0.498	0	TAL	Camk2d
0	0.578644	0.848	0.737	0	TAL	Syne2
0	0.551476	0.769	0.621	0	TAL	Chka
0	0.539876	0.819	0.711	0	TAL	Nfyc
0	0.517294	0.861	0.78	0	TAL	Epb41
0	0.502383	0.941	0.873	0	TAL	Atp1b1
0	0.417506	0.994	0.924	0	TAL	Esrrg
0	-0.550391	0.994	0.992	0	TAL	Zbtb20
0	-0.729502	0.299	0.537	0	TAL	Sh3d19
0	-0.767925	0.192	0.413	0	TAL	Dgkh
0	-0.770695	0.197	0.425	0	TAL	Tbc1d1
0	-0.854548	0.206	0.441	0	TAL	Arhgap10
0	-0.869704	0.298	0.58	0	TAL	Arhgef3
0	-0.877092	0.551	0.707	0	TAL	Errfi1
0	-0.902152	0.342	0.553	0	TAL	Frmd4b
0	-0.913583	0.262	0.468	0	TAL	Slc47a1
0	-0.921292	0.584	0.845	0	TAL	Lrmda
0	-0.93837	0.295	0.531	0	TAL	Dock4
0	-0.93936	0.1	0.322	0	TAL	Glis1
0	-0.940858	0.193	0.443	0	TAL	Pdzd2
0	-0.957564	0.228	0.485	0	TAL	Slc6a6
0	-0.967418	0.43	0.602	0	TAL	Slc25a21
0	-0.975405	0.14	0.35	0	TAL	Hnf4aos
0	-0.984493	0.13	0.351	0	TAL	Cdk14
0	-0.986872	0.141	0.369	0	TAL	Iqgap2
0	-0.990844	0.211	0.416	0	TAL	Acsm1
0	-0.998416	0.192	0.454	0	TAL	Mertk
0	-1.09013	0.109	0.309	0	TAL	Grip1
0	-1.10963	0.328	0.578	0	TAL	Auts2
0	-1.13371	0.496	0.672	0	TAL	Dab2
0	-1.15864	0.393	0.551	0	TAL	Gm42397
0	-1.16181	0.205	0.497	0	TAL	Pdzrn3
0	-1.21625	0.181	0.489	0	TAL	Ror1
0	-1.24815	0.328	0.559	0	TAL	Zeb2
0	-1.33513	0.399	0.57	0	TAL	Meis2
0	-1.52153	0.343	0.521	0	TAL	Prkg1
0	-1.52588	0.337	0.593	0	TAL	Gramd1b
0	-1.62763	0.205	0.426	0	TAL	Tshz2
0	-2.00784	0.648	0.726	0	TAL	Slc12a3
0	-2.08421	0.376	0.638	0	TAL	Phactr1
0	-2.28997	0.805	0.883	0	TAL	Slc8a1
0	0.572855	0.748	0.624	0	TAL	Fhod3
0	0.575151	0.539	0.402	0	TAL	Nos1ap
0	-0.846736	0.131	0.33	0	TAL	AC154546.2
0	0.658577	0.562	0.365	0	TAL	Kctd1
0	-0.628425	0.935	0.942	0	TAL	Pde4d
0	-0.84988	0.167	0.372	0	TAL	Galnt14
0	-0.761383	0.191	0.403	2.14576e-307	TAL	Pcsk5
0	-0.776212	0.211	0.427	4.36385e-307	TAL	Slc22a23
0	0.60427	0.655	0.502	5.57837e-305	TAL	Dapk1
3.40667e-306	-0.731355	0.258	0.475	8.32521e-302	TAL	Mtus1
4.48394e-305	-1.15069	0.127	0.309	1.09579e-300	TAL	Bmpr1b
7.12047e-302	-0.673502	0.13	0.328	1.7401e-297	TAL	Xylt1
4.36879e-300	-1.2812	0.244	0.418	1.06764e-295	TAL	Ldb2
2.11275e-299	-0.890551	0.183	0.385	5.16315e-295	TAL	Prex2
6.06024e-299	0.779325	0.595	0.451	1.481e-294	TAL	Ranbp3l
2.01762e-296	-0.909604	0.211	0.415	4.93066e-292	TAL	Zfp981
6.20367e-294	-0.745448	0.253	0.462	1.51605e-289	TAL	Rgl1
2.40561e-293	-0.826692	0.592	0.705	5.87884e-289	TAL	Acsm2
[truncated: 7,854 more rows]

## Sheet: snRNA_Leukocyte-MarkerGenes
p_val	avg_log2FC	pct.1	pct.2	p_val_adj	cluster	gene
5.72569e-34	2.06051	0.688	0.282	1.39919e-29	Mac	Pid1
1.97404e-31	-2.05867	0.074	0.455	4.82396e-27	Mac	Gm2682
9.24264e-28	-1.79977	0.157	0.53	2.25862e-23	Mac	Skap1
2.28203e-25	1.80805	0.438	0.094	5.5766e-21	Mac	Mctp1
3.07932e-25	1.4203	0.721	0.387	7.52493e-21	Mac	Lyn
4.02249e-23	1.31557	0.776	0.541	9.82977e-19	Mac	Gab2
1.47536e-22	1.24056	0.714	0.436	3.60533e-18	Mac	Pip4k2a
2.02236e-20	1.38973	0.3	0.034	4.94204e-16	Mac	Nlrp1b
1.46376e-19	1.29859	0.319	0.049	3.577e-15	Mac	Arhgap22
1.86249e-19	1.35402	0.371	0.086	4.55137e-15	Mac	Ly86
7.41532e-19	1.57303	0.436	0.154	1.81208e-14	Mac	Hdac9
7.6176e-19	1.22483	0.614	0.32	1.86151e-14	Mac	Cdk14
7.18458e-18	1.04869	0.855	0.711	1.7557e-13	Mac	Camk1d
1.01876e-17	1.4393	0.348	0.102	2.48955e-13	Mac	Apobec1
2.86939e-16	1.1575	0.3	0.053	7.01192e-12	Mac	Ciita
5.96372e-16	-0.977743	0.081	0.335	1.45736e-11	Mac	Ripor2
1.70079e-15	1.17923	0.85	0.699	4.15623e-11	Mac	Zeb2
4.43945e-15	1.021	0.648	0.425	1.08487e-10	Mac	Skap2
2.49334e-14	1.2191	0.417	0.162	6.09296e-10	Mac	Myo1f
4.87121e-14	1.33497	0.352	0.128	1.19038e-09	Mac	Ctsc
6.59508e-14	0.848936	0.783	0.658	1.61164e-09	Mac	Etv6
2.34214e-13	1.07344	0.505	0.252	5.72349e-09	Mac	Inpp5d
7.14938e-13	1.00898	0.564	0.335	1.74709e-08	Mac	Acer3
7.4957e-13	1.33433	0.526	0.335	1.83172e-08	Mac	Cadm1
8.65647e-13	1.1101	0.581	0.414	2.11538e-08	Mac	Tgfbr1
1.91332e-12	0.721933	0.76	0.669	4.67557e-08	Mac	Gnaq
3.61005e-12	1.00862	0.621	0.398	8.82189e-08	Mac	Fyb
8.56542e-12	1.0029	0.362	0.15	2.09313e-07	Mac	Tbxas1
1.24186e-11	1.09396	0.44	0.237	3.03474e-07	Mac	Myo5a
1.35021e-11	1.07109	0.581	0.35	3.2995e-07	Mac	Alcam
6.1927e-11	0.969352	0.612	0.459	1.51331e-06	Mac	Tmcc3
7.43313e-11	-1.16611	0.155	0.346	1.81643e-06	Mac	Kcnip4
9.18642e-11	0.790327	0.8	0.665	2.24489e-06	Mac	Ptprj
1.73974e-10	0.945283	0.312	0.109	4.25141e-06	Mac	Grk3
1.93313e-10	0.910832	0.412	0.229	4.724e-06	Mac	Fam129a
2.06878e-10	0.985433	0.436	0.233	5.05547e-06	Mac	Ccdc88a
3.48205e-10	0.840636	0.486	0.256	8.50908e-06	Mac	March1
3.87666e-10	1.18987	0.512	0.312	9.47339e-06	Mac	Rbpj
8.37152e-10	0.71167	0.764	0.594	2.04575e-05	Mac	Dock8
1.4802e-09	-0.659156	0.445	0.68	3.61716e-05	Mac	Sema5a
1.56024e-09	0.983829	0.467	0.248	3.81276e-05	Mac	Prkcb
3.1342e-09	-1.38301	0.183	0.376	7.65905e-05	Mac	Tox
3.56091e-09	0.973679	0.329	0.147	8.7018e-05	Mac	Rnf150
3.97595e-09	-0.511791	0.712	0.853	9.71604e-05	Mac	Bicc1
4.19812e-09	-0.568516	0.757	0.876	0.000102589	Mac	Atxn1
5.68893e-09	0.76443	0.407	0.267	0.00013902	Mac	Arhgap17
6.11048e-09	0.810281	0.367	0.162	0.000149322	Mac	Prkcd
6.70739e-09	0.967921	0.326	0.147	0.000163909	Mac	Ctss
7.89393e-09	-0.996681	0.167	0.372	0.000192904	Mac	St6galnac3
1.07952e-08	0.816678	0.343	0.158	0.000263801	Mac	Unc93b1
1.5693e-08	-0.612594	0.412	0.62	0.00038349	Mac	Sh3d19
2.20235e-08	-1.08656	0.945	0.977	0.000538189	Mac	Chd9
5.58718e-08	0.706616	0.638	0.477	0.00136534	Mac	Fmnl2
6.09038e-08	0.63099	0.557	0.508	0.00148831	Mac	Srgap2
6.66013e-08	0.754555	0.395	0.211	0.00162753	Mac	Spred1
7.98973e-08	0.577401	0.817	0.729	0.00195245	Mac	Tanc2
1.27743e-07	0.616608	0.64	0.568	0.00312166	Mac	Rreb1
1.97376e-07	0.387994	0.936	0.891	0.00482327	Mac	Trps1
2.18307e-07	1.19111	0.31	0.192	0.00533477	Mac	Negr1
3.85466e-07	-0.534794	0.655	0.748	0.00941964	Mac	Syne2
3.90451e-07	0.557609	0.545	0.444	0.00954145	Mac	Arhgap18
4.94815e-07	0.612354	0.719	0.602	0.0120918	Mac	Mef2a
5.6348e-07	0.617847	0.593	0.447	0.0137697	Mac	Uvrag
5.82302e-07	-0.653314	0.35	0.545	0.0142297	Mac	Sema3c
6.08796e-07	0.707212	0.381	0.214	0.0148771	Mac	Plekhm3
6.65865e-07	-0.489698	0.717	0.846	0.0162717	Mac	Rora
9.11264e-07	-0.689134	0.138	0.301	0.0222686	Mac	Sntb1
9.33971e-07	-0.578007	0.264	0.436	0.0228234	Mac	Ezr
1.42468e-06	0.65884	0.643	0.534	0.0348149	Mac	Fnbp1
1.79824e-06	-0.725448	0.176	0.335	0.0439436	Mac	Ptpn22
2.14783e-06	0.940224	0.457	0.286	0.0524865	Mac	H2-Eb1
2.42493e-06	0.611936	0.469	0.327	0.0592581	Mac	Atp8a1
2.49631e-06	0.674877	0.348	0.211	0.0610023	Mac	Blnk
2.70575e-06	-0.367086	0.748	0.883	0.0661205	Mac	Msi2
2.73222e-06	-0.672892	0.205	0.376	0.0667672	Mac	Ets1
2.90142e-06	-0.401908	0.538	0.726	0.070902	Mac	Ablim1
3.18524e-06	-0.490708	0.362	0.556	0.0778377	Mac	Pawr
3.47893e-06	0.659826	0.514	0.357	0.0850146	Mac	Zfhx3
3.4913e-06	-0.463668	0.688	0.812	0.085317	Mac	Pitpnc1
3.77949e-06	-0.467757	0.224	0.402	0.0923593	Mac	Ppp1r16b
4.5537e-06	-0.482093	0.367	0.553	0.111279	Mac	Plekha5
4.85078e-06	-0.572945	0.417	0.594	0.118538	Mac	Ly6e
4.92084e-06	0.593305	0.471	0.387	0.120251	Mac	Cask
5.20446e-06	-0.65367	0.317	0.489	0.127181	Mac	Prkca
6.70938e-06	-0.485149	0.757	0.816	0.163957	Mac	Igfbp7
6.94711e-06	-0.522618	0.205	0.376	0.169767	Mac	Glis1
7.31697e-06	0.590631	0.643	0.534	0.178805	Mac	Fam49b
7.64655e-06	0.611714	0.314	0.274	0.186859	Mac	Pvt1
8.22871e-06	-0.781641	0.383	0.387	0.201085	Mac	Apoe
9.64807e-06	0.566764	0.588	0.429	0.23577	Mac	Gm26740
1.01389e-05	0.699251	0.381	0.233	0.247764	Mac	Lcp1
1.5138e-05	0.702452	0.536	0.41	0.369928	Mac	Aoah
1.62309e-05	0.644642	0.564	0.504	0.396635	Mac	Mitf
1.75746e-05	-0.726819	0.343	0.508	0.429469	Mac	Mgp
2.07315e-05	-0.340786	0.238	0.398	0.506617	Mac	Bmp6
2.14949e-05	-0.939076	0.752	0.816	0.52527	Mac	Spp1
2.24909e-05	0.464976	0.864	0.835	0.549611	Mac	Lrmda
2.3495e-05	0.549296	0.44	0.361	0.574148	Mac	Nfe2l2
2.35371e-05	0.451274	0.869	0.831	0.575177	Mac	Mbnl1
2.37373e-05	0.38372	0.945	0.914	0.580067	Mac	Slc8a1
2.78727e-05	-0.263573	0.85	0.914	0.681124	Mac	Magi2
3.31753e-05	-0.540998	0.505	0.639	0.810705	Mac	Auts2
3.42757e-05	0.605334	0.331	0.188	0.837596	Mac	Gsap
3.49666e-05	-0.379234	0.51	0.68	0.85448	Mac	Nedd4
3.55007e-05	0.632287	0.531	0.376	0.867531	Mac	Slc9a9
3.68927e-05	0.517832	0.369	0.297	0.901547	Mac	Snx24
4.0011e-05	-0.268156	0.569	0.737	0.977748	Mac	Arhgap26
4.02001e-05	-0.585983	0.433	0.579	0.982371	Mac	Rapgef6
4.43462e-05	0.676679	0.419	0.259	1	Mac	H2-Aa
4.66662e-05	-0.265715	0.498	0.669	1	Mac	Shroom3
5.05084e-05	-0.279811	0.883	0.936	1	Mac	Esrrg
5.60224e-05	0.590621	0.367	0.248	1	Mac	Sgk3
5.88121e-05	0.362787	0.821	0.774	1	Mac	Diaph2
6.13739e-05	0.586578	0.529	0.436	1	Mac	Dapk1
6.38399e-05	-0.58367	0.252	0.38	1	Mac	Sytl2
6.87592e-05	-0.383986	0.643	0.759	1	Mac	Rbpms
7.20578e-05	0.37114	0.679	0.665	1	Mac	Jarid2
7.74871e-05	-0.304674	0.521	0.688	1	Mac	Trabd2b
8.03755e-05	0.635962	0.376	0.252	1	Mac	Rap1gap2
8.30696e-05	0.374519	0.605	0.436	1	Mac	Cd74
9.50985e-05	0.414986	0.836	0.733	1	Mac	Tbc1d5
9.52281e-05	-0.516742	0.183	0.323	1	Mac	Mapk4
0.000101054	0.464425	0.683	0.553	1	Mac	Celf2
0.00010309	0.49706	0.662	0.556	1	Mac	Elmo1
0.000103439	-0.460131	0.267	0.417	1	Mac	Cldn10
0.000103877	0.607394	0.483	0.395	1	Mac	Wipf1
0.000108127	-0.636229	0.229	0.372	1	Mac	Csmd1
0.000111257	0.479504	0.474	0.398	1	Mac	Rrbp1
0.000112152	0.581023	0.505	0.372	1	Mac	Atf6
0.000113698	0.576619	0.381	0.263	1	Mac	Hpcal1
0.00011514	-0.400236	0.519	0.673	1	Mac	Arhgef3
0.000125276	0.600947	0.481	0.342	1	Mac	Mef2c
0.000134249	0.543529	0.376	0.274	1	Mac	Adap2
0.000134635	-0.386142	0.367	0.53	1	Mac	Pde7a
0.00013574	0.540741	0.7	0.624	1	Mac	Frmd4b
0.000151022	0.438626	0.69	0.643	1	Mac	Tmcc1
0.000162965	0.450805	0.412	0.263	1	Mac	Elf2
0.000170887	0.563703	0.379	0.241	1	Mac	Epb41l2
0.000172772	0.536316	0.324	0.214	1	Mac	Snx5
0.000179671	-0.491708	0.202	0.338	1	Mac	Arap2
0.000199562	-0.411059	0.19	0.331	1	Mac	Gramd3
0.000204054	-0.534958	0.214	0.308	1	Mac	Gpc6
0.000205618	0.545856	0.348	0.271	1	Mac	Ophn1
0.000223144	0.627529	0.379	0.244	1	Mac	Abr
0.000231437	-0.413904	0.224	0.368	1	Mac	Gria3
0.000245437	-0.424336	0.521	0.665	1	Mac	Klf12
0.000263164	-0.823066	0.374	0.515	1	Mac	Ebf1
0.000275189	0.564695	0.395	0.274	1	Mac	Apbb1ip
0.000286081	-0.538804	0.364	0.485	1	Mac	Cadps2
0.000295359	-0.447194	0.295	0.44	1	Mac	Fbxl7
0.000297641	-0.262801	0.807	0.906	1	Mac	Ank3
0.000311083	-0.433916	0.293	0.44	1	Mac	Galnt14
0.000337639	-0.397409	0.207	0.346	1	Mac	Gipc2
0.000341555	-0.27335	0.19	0.316	1	Mac	Col4a2
0.000342728	0.532228	0.586	0.481	1	Mac	Runx1
0.000348847	-0.377253	0.436	0.59	1	Mac	Ube2h
0.000382113	0.492519	0.3	0.169	1	Mac	1700025G04Rik
0.000387104	-0.31029	0.783	0.846	1	Mac	Igf1r
0.000403575	0.439637	0.524	0.44	1	Mac	Wasf2
0.000441571	-0.265283	0.852	0.925	1	Mac	Ptprd
0.000450736	-0.359698	0.517	0.658	1	Mac	Nbea
0.000461919	-0.309716	0.669	0.797	1	Mac	Nfib
0.000465425	-0.432333	0.393	0.545	1	Mac	Pdgfd
0.000477267	-0.347103	0.498	0.643	1	Mac	Aak1
0.000494149	-0.398255	0.45	0.59	1	Mac	Pik3c2a
0.000510806	0.477794	0.5	0.383	1	Mac	Kdm7a
0.000510954	0.48712	0.429	0.327	1	Mac	Papd4
0.000523415	-0.328095	0.54	0.677	1	Mac	Gramd1b
0.000574646	0.403928	0.624	0.564	1	Mac	Parp8
0.000582157	-0.427875	0.507	0.59	1	Mac	Ndrg1
0.000638536	0.384876	0.519	0.402	1	Mac	Fndc3b
0.000640413	0.419474	0.602	0.523	1	Mac	Vav3
0.000644273	0.468947	0.721	0.613	1	Mac	Ptprc
0.000650425	-0.284721	0.574	0.714	1	Mac	Pter
0.000686105	-0.466991	0.217	0.35	1	Mac	Dennd4a
0.000707728	0.48285	0.357	0.263	1	Mac	Apobec3
0.00073532	-0.456412	0.479	0.605	1	Mac	H2-K1
0.000741999	-0.308002	0.898	0.944	1	Mac	Pkhd1
0.000754344	0.511731	0.355	0.244	1	Mac	Irak2
0.000762268	0.53013	0.35	0.263	1	Mac	Lysmd4
0.000785097	0.344567	0.843	0.816	1	Mac	Ext1
0.00080859	0.394783	0.312	0.244	1	Mac	Atp7a
0.000838263	-0.337531	0.202	0.331	1	Mac	Dicer1
0.000864357	0.328548	0.436	0.391	1	Mac	Pitpna
0.000868248	0.317076	0.424	0.395	1	Mac	Ddi2
0.000902821	0.444719	0.402	0.278	1	Mac	Zfp710
0.000904724	-0.395684	0.524	0.65	1	Mac	Bnc2
0.000923912	-0.354715	0.419	0.564	1	Mac	Tcf20
0.000934609	0.483015	0.479	0.414	1	Mac	St3gal4
0.000951308	0.509218	0.317	0.218	1	Mac	Ehd4
0.000962625	-0.305909	0.39	0.534	1	Mac	Plekha7
0.000970671	0.492343	0.548	0.447	1	Mac	Tmem164
0.000972497	-0.382419	0.39	0.534	1	Mac	Dtnb
0.00105057	-0.436101	0.243	0.342	1	Mac	Lmtk2
0.00107358	0.465529	0.45	0.346	1	Mac	Taok3
0.00109601	0.295271	0.669	0.658	1	Mac	Btbd9
0.00110913	0.367973	0.533	0.492	1	Mac	Lcorl
0.00116856	0.436412	0.471	0.391	1	Mac	Rap1a
0.00120962	0.418922	0.405	0.338	1	Mac	Grb2
0.0012885	-0.397198	0.393	0.53	1	Mac	Etl4
0.00129025	-0.354452	0.257	0.387	1	Mac	Atp5c1
0.00129749	-0.298936	0.307	0.444	1	Mac	Pax2
0.00134104	-0.433338	0.664	0.782	1	Mac	Foxp1
0.00139664	-0.336218	0.738	0.823	1	Mac	Slc4a4
0.00143563	-0.37708	0.236	0.365	1	Mac	Ntn1
0.00145976	-0.431351	0.362	0.489	1	Mac	Itga1
0.00150101	0.460117	0.474	0.376	1	Mac	Dgkh
0.00155091	-0.531285	0.243	0.361	1	Mac	Gm20275
0.00162353	-0.406186	0.393	0.519	1	Mac	Syn3
0.00166326	-0.488714	0.231	0.35	1	Mac	Abtb2
0.00176029	-0.283505	0.269	0.395	1	Mac	Ctsl
0.00184956	0.347114	0.612	0.541	1	Mac	Rapgef2
0.00185785	0.425487	0.81	0.733	1	Mac	Plxdc2
0.00186377	-0.289348	0.374	0.511	1	Mac	Map3k1
0.00190797	-0.386274	0.279	0.402	1	Mac	Cald1
0.00199875	0.352829	0.319	0.199	1	Mac	Gng2
0.00208811	0.414651	0.393	0.297	1	Mac	Notch2
0.00211447	-0.375259	0.488	0.59	1	Mac	Prkg1
0.00211997	-0.334118	0.26	0.387	1	Mac	Hipk1
0.00231062	0.37251	0.633	0.568	1	Mac	Aff1
0.00238752	-0.31641	0.283	0.406	1	Mac	Malt1
0.00248172	-0.285273	0.529	0.662	1	Mac	Tnrc6c
0.00248607	-0.341965	0.433	0.568	1	Mac	Znrf3
0.00256947	0.396749	0.376	0.305	1	Mac	Sdccag8
0.00259991	-0.315771	0.743	0.835	1	Mac	Plcb1
0.00260872	0.442394	0.369	0.278	1	Mac	Mdfic
0.00262045	-0.397027	0.41	0.534	1	Mac	Sox5
0.00266153	0.438717	0.564	0.466	1	Mac	Fnip1
0.0028383	0.399261	0.574	0.496	1	Mac	Rtn4
0.00287903	0.385906	0.333	0.241	1	Mac	Ubash3b
0.00297038	-0.456517	0.198	0.312	1	Mac	Rapgef4
0.0030003	0.331629	0.612	0.575	1	Mac	Abi1
0.00300503	-0.40078	0.633	0.673	1	Mac	Actb
0.00302923	-0.270901	0.293	0.417	1	Mac	Add1
0.0030348	-0.252742	0.383	0.515	1	Mac	Sorbs1
0.00304547	0.36932	0.426	0.368	1	Mac	Zfp608
0.00309542	0.277124	0.762	0.711	1	Mac	Baz2b
0.00332411	0.387967	0.476	0.353	1	Mac	Pbx3
0.00338855	-0.254771	0.217	0.331	1	Mac	Nhsl1
0.00345945	-0.352249	0.462	0.583	1	Mac	Rab11fip3
0.00360755	-0.359825	0.61	0.714	1	Mac	Eef1a1
0.0036158	-0.395247	0.381	0.508	1	Mac	Rbms3
0.00364165	-0.42617	0.212	0.312	1	Mac	Zbtb38
0.00369378	-0.354404	0.464	0.586	1	Mac	Myo10
0.00369563	0.372212	0.702	0.602	1	Mac	Phactr2
0.00402884	-0.495331	0.279	0.361	1	Mac	Cp
0.00410669	-0.325564	0.283	0.406	1	Mac	Bbs9
0.00419619	0.332799	0.386	0.357	1	Mac	Kdm3b
0.00422254	-0.330569	0.29	0.414	1	Mac	Cobl
0.00431833	-0.305974	0.274	0.395	1	Mac	Prrc2b
0.00443401	-0.305653	0.288	0.41	1	Mac	Znrf1
0.00444213	0.369214	0.355	0.312	1	Mac	Abl2
0.00445206	-0.361532	0.679	0.763	1	Mac	Nhs
0.00456367	-0.305451	0.348	0.474	1	Mac	Pax8
0.00461405	-0.253961	0.212	0.323	1	Mac	Rprd2
0.00464981	-0.436596	0.438	0.541	1	Mac	Ptma
0.00496656	-0.25352	0.374	0.496	1	Mac	Sptan1
0.00509931	-0.250084	0.348	0.47	1	Mac	Itgb6
0.00511371	-0.287025	0.281	0.398	1	Mac	Gstt2
0.00530654	0.364178	0.567	0.519	1	Mac	Hipk2
0.00537244	-0.350304	0.229	0.342	1	Mac	Tpm1
0.00539351	0.331856	0.383	0.331	1	Mac	Synj1
0.0054616	-0.35923	0.26	0.372	1	Mac	Rpl7
0.00548504	-0.311211	0.24	0.353	1	Mac	Prom1
0.00553468	-0.265034	0.643	0.744	1	Mac	Magi1
0.00555201	-0.2809	0.412	0.538	1	Mac	Tnks2
0.00577376	-0.268644	0.288	0.402	1	Mac	Sec31a
0.00585014	0.50001	0.338	0.237	1	Mac	Itgb5
0.00589904	-0.317567	0.305	0.425	1	Mac	Cyfip2
0.00590771	0.389019	0.421	0.32	1	Mac	Acap2
0.00594469	-0.350869	0.319	0.44	1	Mac	Top2b
0.00596867	0.337512	0.46	0.406	1	Mac	Cltc
0.00605523	0.463654	0.302	0.244	1	Mac	Bmp2k
0.00611573	-0.299323	0.25	0.365	1	Mac	Nt5dc1
0.00622674	0.370166	0.493	0.376	1	Mac	Slc25a5
0.00625987	-0.534979	0.355	0.444	1	Mac	Bach2
0.00641292	-0.323122	0.448	0.564	1	Mac	Esyt2
0.00663441	0.370095	0.362	0.271	1	Mac	Ap2a2
0.00670157	-0.329202	0.298	0.414	1	Mac	Hnf1aos1
0.00671089	0.37688	0.31	0.218	1	Mac	Baz1a
0.00673206	0.405409	0.498	0.417	1	Mac	Spop
0.00689871	-0.343988	0.345	0.436	1	Mac	Dock9
0.00700748	0.407511	0.312	0.241	1	Mac	Bmt2
0.00721013	0.305208	0.36	0.365	1	Mac	Sh3kbp1
0.00733641	0.381638	0.374	0.282	1	Mac	Vrk2
0.00744276	0.427284	0.333	0.244	1	Mac	Cdc42se2
0.00792516	-0.342755	0.436	0.556	1	Mac	Stk39
0.00795031	0.366161	0.362	0.301	1	Mac	Ino80
0.00796887	0.339353	0.3	0.233	1	Mac	Tbc1d14
0.00805208	-0.310809	0.417	0.515	1	Mac	Crim1
0.00838089	0.327352	0.676	0.568	1	Mac	Cox8a
0.00863836	0.291461	0.595	0.553	1	Mac	Lrch1
0.00874246	0.252333	0.75	0.733	1	Mac	Maml2
0.00881587	0.415299	0.3	0.218	1	Mac	St8sia4
0.00886931	0.414385	0.521	0.432	1	Mac	Enox2
0.00918714	0.324098	0.438	0.387	1	Mac	Snx13
0.0097795	0.355565	0.445	0.395	1	Mac	Mertk
6.8884e-44	2.36791	1	0.953	1.68332e-39	Spp1 Mac	Chd9
1.00348e-40	2.49817	0.87	0.157	2.45219e-36	Spp1 Mac	Kcnip4
6.17866e-37	2.29099	0.986	0.754	1.50988e-32	Spp1 Mac	Spp1
5.92876e-30	2.36006	0.754	0.344	1.44881e-25	Spp1 Mac	Apoe
8.76346e-27	1.66858	0.913	0.371	2.14153e-22	Spp1 Mac	Sema3c
3.29006e-26	1.63546	0.725	0.12	8.03991e-22	Spp1 Mac	Dcdc2a
6.34776e-26	1.80759	0.841	0.251	1.5512e-21	Spp1 Mac	Cp
1.32191e-25	1.91975	0.884	0.353	3.23036e-21	Spp1 Mac	Mgp
1.95782e-22	1.66054	0.739	0.196	4.78433e-18	Spp1 Mac	Gpc6
3.61295e-22	1.73349	0.71	0.151	8.82897e-18	Spp1 Mac	Vcam1
4.28924e-20	1.53489	0.681	0.143	1.04816e-15	Spp1 Mac	Sorcs1
1.42799e-19	1.4656	0.478	0.047	3.48959e-15	Spp1 Mac	Kcnh8
5.44469e-19	0.971645	1	0.741	1.33052e-14	Spp1 Mac	Bicc1
7.70705e-19	1.35591	0.942	0.616	1.88337e-14	Spp1 Mac	Actb
9.33404e-19	1.15135	0.957	0.76	2.28096e-14	Spp1 Mac	Igfbp7
2.70842e-18	1.59427	0.754	0.232	6.61856e-14	Spp1 Mac	Csmd1
2.50028e-17	1.06403	0.957	0.661	6.10993e-13	Spp1 Mac	Syne2
3.31802e-17	-1.99078	0.522	0.82	8.10824e-13	Spp1 Mac	Arhgap15
8.36422e-17	1.36473	0.826	0.421	2.04396e-12	Spp1 Mac	Tmem176b
1.16272e-15	1.09444	0.942	0.514	2.84134e-11	Spp1 Mac	Auts2
1.91992e-15	1.12556	0.913	0.494	4.69171e-11	Spp1 Mac	Sema5a
2.49327e-15	1.18606	0.594	0.136	6.0928e-11	Spp1 Mac	Ugt2b37
6.20585e-15	-1.94152	0.203	0.668	1.51652e-10	Spp1 Mac	Elmo1
1.26364e-13	1.42206	0.377	0.055	3.08797e-09	Spp1 Mac	Col1a1
1.65914e-13	1.13631	0.623	0.178	4.05444e-09	Spp1 Mac	Kcnt2
1.72589e-13	0.945936	0.942	0.66	4.21756e-09	Spp1 Mac	Rbpms
2.0216e-13	1.12685	0.478	0.091	4.94019e-09	Spp1 Mac	Nt5e
8.45211e-13	1.25527	0.667	0.261	2.06544e-08	Spp1 Mac	Sytl2
8.96757e-13	-1.71898	0.333	0.718	2.19141e-08	Spp1 Mac	Ptprc
1.11614e-12	1.41815	0.797	0.504	2.72752e-08	Spp1 Mac	Zfp981
1.12587e-12	1.20995	0.725	0.451	2.7513e-08	Spp1 Mac	Ptma
1.2786e-12	1.11882	0.449	0.084	3.12451e-08	Spp1 Mac	Aoc1
1.35988e-12	1.27429	0.565	0.164	3.32314e-08	Spp1 Mac	Il34
2.02612e-12	-1.49341	0.348	0.737	4.95122e-08	Spp1 Mac	Dock8
2.27372e-12	0.964269	0.478	0.104	5.55629e-08	Spp1 Mac	Col3a1
4.84743e-12	1.37914	0.435	0.123	1.18457e-07	Spp1 Mac	Cdh6
5.3197e-12	-1.77011	0.275	0.671	1.29997e-07	Spp1 Mac	Dock2
6.05748e-12	0.993696	0.536	0.139	1.48027e-07	Spp1 Mac	Abhd2
6.08993e-12	0.982849	0.464	0.099	1.4882e-07	Spp1 Mac	Cacna2d1
1.1021e-11	1.11512	0.826	0.58	2.6932e-07	Spp1 Mac	Tmsb4x
1.59129e-11	0.730035	0.464	0.11	3.88864e-07	Spp1 Mac	Fn1
1.87333e-11	1.20035	0.725	0.376	4.57785e-07	Spp1 Mac	Itga1
2.1163e-11	0.802478	0.826	0.394	5.17161e-07	Spp1 Mac	Pawr
2.25052e-11	0.900243	0.855	0.452	5.49959e-07	Spp1 Mac	Sh3d19
3.84469e-11	-1.6844	0.174	0.566	9.39526e-07	Spp1 Mac	Gm26740
4.43632e-11	0.993291	0.812	0.415	1.0841e-06	Spp1 Mac	Sash1
5.43025e-11	1.08217	0.681	0.287	1.32699e-06	Spp1 Mac	Cald1
5.74704e-11	1.02299	0.768	0.433	1.4044e-06	Spp1 Mac	Zfp36l1
7.90497e-11	0.988715	0.304	0.037	1.93174e-06	Spp1 Mac	Gxylt2
8.51294e-11	1.18254	0.522	0.17	2.08031e-06	Spp1 Mac	Adamts1
8.78153e-11	0.828618	0.493	0.133	2.14594e-06	Spp1 Mac	Lhfp
9.10285e-11	1.07033	0.783	0.408	2.22446e-06	Spp1 Mac	Etl4
1.19025e-10	0.960561	0.841	0.46	2.90861e-06	Spp1 Mac	Cfh
1.21651e-10	-1.80988	0.275	0.622	2.97279e-06	Spp1 Mac	Inpp4b
1.84498e-10	0.955352	0.565	0.18	4.50857e-06	Spp1 Mac	Pde3a
2.40243e-10	1.05532	0.812	0.449	5.87082e-06	Spp1 Mac	Ly6e
2.63998e-10	1.18121	0.522	0.154	6.45132e-06	Spp1 Mac	Lyz2
3.02445e-10	0.96583	0.826	0.493	7.39085e-06	Spp1 Mac	Itgav
3.65189e-10	1.06333	0.406	0.097	8.92412e-06	Spp1 Mac	Ankrd6
7.14199e-10	0.788294	0.362	0.071	1.74529e-05	Spp1 Mac	Epha7
7.58864e-10	0.590249	0.464	0.133	1.85444e-05	Spp1 Mac	Adamtsl1
9.2476e-10	0.938033	0.797	0.511	2.25984e-05	Spp1 Mac	Ndrg1
1.12425e-09	1.18389	0.507	0.165	2.74733e-05	Spp1 Mac	S100a11
1.69364e-09	0.869938	0.435	0.11	4.13876e-05	Spp1 Mac	Prickle2
1.93925e-09	0.558854	0.783	0.391	4.73896e-05	Spp1 Mac	Rbms3
1.9709e-09	0.929423	0.319	0.052	4.81629e-05	Spp1 Mac	Ngf
2.42623e-09	0.854102	0.667	0.279	5.92899e-05	Spp1 Mac	Ctsl
2.75633e-09	-1.74584	0.275	0.564	6.73565e-05	Spp1 Mac	Fyb
2.89453e-09	0.82847	0.319	0.053	7.07335e-05	Spp1 Mac	Dpysl3
3.46363e-09	-1.78442	0.087	0.415	8.46408e-05	Spp1 Mac	Prkcb
3.76024e-09	-1.3537	0.609	0.82	9.1889e-05	Spp1 Mac	Camk1d
3.9568e-09	1.04543	0.464	0.147	9.66922e-05	Spp1 Mac	AC135964.2
6.10497e-09	0.788821	0.638	0.263	0.000149187	Spp1 Mac	Bmp6
8.88453e-09	0.750936	0.884	0.538	0.000217111	Spp1 Mac	Bnc2
9.45161e-09	0.936077	0.449	0.128	0.000230969	Spp1 Mac	Pcdh9
9.46306e-09	-2.22774	0.449	0.705	0.000231249	Spp1 Mac	Egf
1.53205e-08	1.02404	0.391	0.097	0.000374388	Spp1 Mac	Cstb
1.95059e-08	0.895367	0.812	0.496	0.000476665	Spp1 Mac	H2-K1
2.51686e-08	0.847246	0.348	0.076	0.000615044	Spp1 Mac	Hspb1
2.75007e-08	-0.904002	0.783	0.807	0.000672033	Spp1 Mac	Umod
2.8289e-08	0.721186	0.957	0.731	0.000691299	Spp1 Mac	AY036118
3.52813e-08	-1.46074	0.333	0.632	0.00086217	Spp1 Mac	Klk1
3.98171e-08	0.882839	0.435	0.128	0.00097301	Spp1 Mac	Sox4
4.16638e-08	-1.18562	0.609	0.522	0.00101814	Spp1 Mac	Pid1
4.77522e-08	0.923214	0.594	0.251	0.00116692	Spp1 Mac	Ntn1
4.95595e-08	-1.59591	0.203	0.501	0.00121109	Spp1 Mac	Slc9a9
4.9573e-08	0.709479	0.855	0.527	0.00121142	Spp1 Mac	Vmp1
1.20695e-07	-1.11423	0.754	0.865	0.00294943	Spp1 Mac	Mbnl1
1.29439e-07	0.830126	0.522	0.196	0.00316311	Spp1 Mac	Col18a1
1.4049e-07	0.835223	0.449	0.146	0.00343316	Spp1 Mac	Bgn
1.53401e-07	0.802759	0.652	0.313	0.00374867	Spp1 Mac	Rps24
1.83013e-07	0.77075	0.841	0.546	0.00447229	Spp1 Mac	Nedd4
1.83083e-07	0.800356	0.594	0.256	0.00447399	Spp1 Mac	Clu
1.96449e-07	0.868164	0.58	0.246	0.00480062	Spp1 Mac	Gria3
2.02141e-07	-1.94244	0.493	0.679	0.00493972	Spp1 Mac	Abca13
2.34269e-07	0.915856	0.406	0.122	0.00572482	Spp1 Mac	Slit3
2.58601e-07	0.540467	0.812	0.475	0.00631942	Spp1 Mac	Rab11fip3
2.5934e-07	-1.21286	0.449	0.624	0.0063375	Spp1 Mac	Pip4k2a
2.75846e-07	0.831678	0.348	0.089	0.00674084	Spp1 Mac	Cftr
2.95384e-07	0.966482	0.638	0.373	0.00721829	Spp1 Mac	B2m
3.08861e-07	-1.44541	0.13	0.412	0.00754764	Spp1 Mac	Epsti1
3.14209e-07	0.938776	0.348	0.091	0.00767832	Spp1 Mac	Col1a2
3.21539e-07	0.727683	0.913	0.708	0.00785744	Spp1 Mac	Ivns1abp
3.36092e-07	-1.27504	0.435	0.658	0.00821307	Spp1 Mac	S100g
3.38976e-07	0.881574	0.493	0.186	0.00828354	Spp1 Mac	Anxa2
3.43196e-07	0.456955	0.986	0.781	0.00838668	Spp1 Mac	Glis3
3.58294e-07	0.606855	0.333	0.091	0.00875564	Spp1 Mac	Osmr
4.3755e-07	0.63844	0.333	0.089	0.0106924	Spp1 Mac	Colec12
4.43049e-07	0.751784	0.754	0.418	0.0108268	Spp1 Mac	Pdgfd
4.62146e-07	0.561816	0.812	0.481	0.0112935	Spp1 Mac	Nme7
5.89837e-07	0.912257	0.449	0.16	0.0144138	Spp1 Mac	Klf6
6.84412e-07	0.807544	0.536	0.224	0.016725	Spp1 Mac	Nfkbiz
7.02546e-07	-1.01063	0.971	0.984	0.0171681	Spp1 Mac	Kap
7.45902e-07	0.75781	0.406	0.13	0.0182276	Spp1 Mac	Flna
1.00711e-06	-1.06989	0.391	0.66	0.0246108	Spp1 Mac	Celf2
1.15493e-06	0.539169	0.304	0.081	0.028223	Spp1 Mac	Adgrb3
1.26331e-06	0.69907	0.464	0.175	0.0308714	Spp1 Mac	Thsd4
1.34542e-06	0.778728	0.609	0.293	0.032878	Spp1 Mac	Rpsa
1.38602e-06	0.789717	0.507	0.207	0.0338703	Spp1 Mac	Mapk4
1.4252e-06	0.780988	0.826	0.63	0.0348275	Spp1 Mac	Eef1a1
1.64887e-06	0.564108	0.304	0.083	0.0402935	Spp1 Mac	Serping1
1.68373e-06	0.633774	0.377	0.118	0.0411454	Spp1 Mac	Junb
1.8635e-06	0.853333	0.391	0.13	0.0455384	Spp1 Mac	Kcnc2
1.9705e-06	0.651552	0.884	0.656	0.0481531	Spp1 Mac	Mast4
2.01274e-06	0.705865	0.522	0.22	0.0491853	Spp1 Mac	Thsd7a
2.0879e-06	0.728231	0.797	0.511	0.051022	Spp1 Mac	Cd74
2.33865e-06	0.84889	0.522	0.227	0.0571496	Spp1 Mac	Actg1
2.95133e-06	0.554658	0.957	0.802	0.0721216	Spp1 Mac	Nfia
2.95225e-06	0.692964	0.638	0.324	0.0721441	Spp1 Mac	Wdr89
3.2983e-06	-1.18995	0.101	0.376	0.0806005	Spp1 Mac	Apbb1ip
3.32993e-06	0.899393	0.725	0.434	0.0813736	Spp1 Mac	Nrg1
3.43011e-06	0.860409	0.565	0.318	0.0838217	Spp1 Mac	Tpt1
3.51564e-06	0.648642	0.362	0.117	0.0859118	Spp1 Mac	Sntg1
3.68123e-06	0.782666	0.58	0.277	0.0899583	Spp1 Mac	Rps3
3.87753e-06	0.791397	0.725	0.485	0.0947552	Spp1 Mac	H3f3b
3.98357e-06	0.817358	0.377	0.123	0.0973464	Spp1 Mac	C1qa
4.5972e-06	0.738928	0.536	0.241	0.112342	Spp1 Mac	Rps19
4.90032e-06	0.735445	0.551	0.253	0.119749	Spp1 Mac	H2-Ab1
5.01503e-06	0.89791	0.507	0.238	0.122552	Spp1 Mac	Rps16
5.32804e-06	0.577652	0.783	0.48	0.130201	Spp1 Mac	Tns3
6.3461e-06	-1.34818	0.188	0.376	0.15508	Spp1 Mac	Flt1
6.63553e-06	0.974774	0.435	0.19	0.162153	Spp1 Mac	Rps4x
6.77152e-06	0.610689	0.464	0.191	0.165476	Spp1 Mac	Adamts9
7.31988e-06	0.69343	0.493	0.211	0.178876	Spp1 Mac	Col4a2
7.3563e-06	0.614043	0.464	0.194	0.179766	Spp1 Mac	Samd4
7.6939e-06	0.700275	0.667	0.365	0.188016	Spp1 Mac	Itgb6
8.33375e-06	0.302953	0.986	0.789	0.203652	Spp1 Mac	Rere
9.19208e-06	0.700251	0.754	0.502	0.224627	Spp1 Mac	Prkg1
9.68173e-06	0.812861	0.333	0.104	0.236593	Spp1 Mac	Gpc3
1.00402e-05	0.818082	0.348	0.112	0.245351	Spp1 Mac	C130074G19Rik
1.11163e-05	-0.822873	0.42	0.572	0.271649	Spp1 Mac	Prpf4b
1.25548e-05	0.273324	1	0.861	0.306801	Spp1 Mac	Magi2
1.28202e-05	0.645482	0.652	0.355	0.313287	Spp1 Mac	Cdh16
1.28221e-05	0.518505	0.362	0.133	0.313333	Spp1 Mac	Cpeb1
1.29616e-05	-1.13738	0.333	0.538	0.316741	Spp1 Mac	Kng2
1.40775e-05	0.650771	0.304	0.089	0.344011	Spp1 Mac	Adam12
1.45672e-05	0.7533	0.638	0.361	0.355979	Spp1 Mac	Ror1
1.47668e-05	-0.417514	0.971	0.831	0.360857	Spp1 Mac	Fut9
1.47868e-05	0.789967	0.42	0.167	0.361346	Spp1 Mac	B3galt1
1.4789e-05	-1.17329	0.232	0.426	0.361399	Spp1 Mac	Inpp5d
1.56163e-05	0.733011	0.594	0.324	0.381615	Spp1 Mac	Calm2
1.56207e-05	-0.62334	0.623	0.596	0.381724	Spp1 Mac	Arhgap6
1.59409e-05	0.319479	0.652	0.382	0.389547	Spp1 Mac	Hnf1b
1.61562e-05	-0.542113	0.58	0.412	0.39481	Spp1 Mac	Ebf1
1.62481e-05	-1.00797	0.391	0.549	0.397056	Spp1 Mac	Fli1
1.67532e-05	-0.939051	0.493	0.663	0.409397	Spp1 Mac	Ppargc1a
1.76355e-05	0.339623	1	0.893	0.430959	Spp1 Mac	Esrrg
1.8102e-05	0.652021	0.449	0.186	0.442357	Spp1 Mac	Ypel2
1.84435e-05	0.685293	0.652	0.363	0.450704	Spp1 Mac	H3f3a
1.85713e-05	-1.03531	0.406	0.6	0.453828	Spp1 Mac	Ankrd44
1.88603e-05	0.518077	0.725	0.433	0.46089	Spp1 Mac	Nt5c2
1.9848e-05	0.500893	0.884	0.629	0.485027	Spp1 Mac	Ldlrad4
2.07392e-05	0.751162	0.304	0.091	0.506803	Spp1 Mac	Tmsb10
2.09183e-05	0.733641	0.58	0.316	0.51118	Spp1 Mac	Hnf1aos1
2.12084e-05	0.326304	0.942	0.718	0.51827	Spp1 Mac	Slc13a1
2.26531e-05	0.374315	0.783	0.507	0.553574	Spp1 Mac	Wwc1
2.36513e-05	0.655056	0.435	0.178	0.577967	Spp1 Mac	Uap1
2.3884e-05	-0.819653	0.449	0.514	0.583653	Spp1 Mac	Miox
2.41342e-05	0.526773	0.855	0.603	0.589766	Spp1 Mac	Pter
2.45073e-05	0.771163	0.58	0.306	0.598886	Spp1 Mac	Rpl18
2.59642e-05	0.667717	0.42	0.169	0.634488	Spp1 Mac	Rims2
2.69626e-05	-1.33252	0.087	0.321	0.658885	Spp1 Mac	Adgrl4
2.75932e-05	-1.15156	0.449	0.608	0.674294	Spp1 Mac	Lyn
2.76143e-05	-1.20832	0.899	0.865	0.674811	Spp1 Mac	Slc12a1
2.87696e-05	0.369717	0.739	0.457	0.703042	Spp1 Mac	Naaladl2
3.00633e-05	-0.729717	0.71	0.747	0.734657	Spp1 Mac	Maml2
3.01713e-05	-0.573963	0.739	0.71	0.737296	Spp1 Mac	Aldob
3.14215e-05	0.447731	0.333	0.126	0.767848	Spp1 Mac	Sorbs2os
3.24409e-05	0.644212	0.435	0.182	0.792759	Spp1 Mac	Fat1
3.26364e-05	-0.756965	0.783	0.833	0.797535	Spp1 Mac	Fxyd2
3.28287e-05	0.66752	0.435	0.182	0.802235	Spp1 Mac	Gm36388
3.32863e-05	0.709654	0.623	0.35	0.813417	Spp1 Mac	Clic4
3.34765e-05	-0.758694	0.464	0.545	0.818066	Spp1 Mac	Pck1
3.39534e-05	0.541915	0.638	0.357	0.82972	Spp1 Mac	Nr2f2
3.7391e-05	-0.756425	0.797	0.747	0.913724	Spp1 Mac	Nox4
3.9074e-05	-0.902668	0.87	0.877	0.954852	Spp1 Mac	Wnk1
4.02483e-05	0.780934	0.478	0.256	0.983549	Spp1 Mac	Birc2
4.19065e-05	-0.565462	0.725	0.574	1	Spp1 Mac	Meis2
4.25134e-05	0.399239	0.71	0.436	1	Spp1 Mac	Ube2e2
4.60818e-05	0.630579	0.594	0.318	1	Spp1 Mac	Rps27a
4.81433e-05	0.774563	0.58	0.313	1	Spp1 Mac	Vcl
4.82476e-05	-1.05854	0.304	0.476	1	Spp1 Mac	Acy3
5.01415e-05	0.529666	0.391	0.162	1	Spp1 Mac	Rps5
5.03508e-05	-0.981259	0.928	0.912	1	Spp1 Mac	Gpx3
5.32319e-05	0.75784	0.42	0.178	1	Spp1 Mac	Sparc
5.34909e-05	0.719671	0.435	0.191	1	Spp1 Mac	S100a6
5.53663e-05	0.700496	0.449	0.199	1	Spp1 Mac	Alkbh5
5.59462e-05	0.681075	0.551	0.306	1	Spp1 Mac	Ezr
5.61567e-05	-0.827662	0.551	0.553	1	Spp1 Mac	Tmcc3
5.70302e-05	-0.580819	0.739	0.619	1	Spp1 Mac	Slc5a12
5.71232e-05	0.474829	0.913	0.697	1	Spp1 Mac	Nfib
5.79922e-05	0.648947	0.638	0.368	1	Spp1 Mac	H2-D1
5.84965e-05	0.611242	0.507	0.245	1	Spp1 Mac	Glis1
5.8554e-05	0.737063	0.391	0.156	1	Spp1 Mac	S100a10
5.97742e-05	0.458518	0.609	0.34	1	Spp1 Mac	Gm11808
6.42635e-05	0.507438	0.493	0.24	1	Spp1 Mac	Grip1
6.55723e-05	0.654867	0.797	0.692	1	Spp1 Mac	Ldhb
7.04913e-05	0.431921	0.71	0.441	1	Spp1 Mac	Itgb8
7.14897e-05	0.779606	0.464	0.285	1	Spp1 Mac	Rpl7
7.22728e-05	-0.981133	0.304	0.488	1	Spp1 Mac	Slc16a7
7.36882e-05	-0.405188	0.957	0.833	1	Spp1 Mac	Ank3
7.43041e-05	0.612327	0.638	0.37	1	Spp1 Mac	Pax8
7.5083e-05	0.510072	0.667	0.392	1	Spp1 Mac	Ar
7.61061e-05	0.812033	0.304	0.1	1	Spp1 Mac	Spon1
7.80718e-05	-0.743731	0.71	0.791	1	Spp1 Mac	Tanc2
7.84785e-05	-1.0692	0.188	0.408	1	Spp1 Mac	Prkch
7.86552e-05	0.692109	0.464	0.214	1	Spp1 Mac	Rpl5
7.92962e-05	0.798966	0.478	0.25	1	Spp1 Mac	Tpm1
8.3127e-05	0.628909	0.638	0.374	1	Spp1 Mac	Rplp1
8.319e-05	0.647465	0.449	0.203	1	Spp1 Mac	Rps23
8.38685e-05	0.543886	0.319	0.115	1	Spp1 Mac	Myo1b
8.68301e-05	0.53262	0.406	0.17	1	Spp1 Mac	Fhl2
8.73413e-05	-1.35012	0.145	0.323	1	Spp1 Mac	Mctp1
8.77704e-05	0.624711	0.739	0.504	1	Spp1 Mac	Tead1
9.01639e-05	0.756789	0.304	0.118	1	Spp1 Mac	Sh3tc2
9.26948e-05	0.457986	0.536	0.28	1	Spp1 Mac	Frk
9.63034e-05	0.443157	0.565	0.308	1	Spp1 Mac	Inpp5f
9.76758e-05	-0.451946	0.797	0.716	1	Spp1 Mac	Gnaq
9.8682e-05	-1.00543	0.391	0.549	1	Spp1 Mac	Ccnd3
9.95216e-05	0.656253	0.609	0.345	1	Spp1 Mac	Mylk
0.000101184	0.606464	0.406	0.172	1	Spp1 Mac	Rpl18a
0.000103407	-1.06063	0.203	0.407	1	Spp1 Mac	Ikzf1
0.00010506	-0.747802	0.957	0.856	1	Spp1 Mac	Pbx1
0.000108062	0.483662	0.942	0.793	1	Spp1 Mac	Igf1r
0.000111073	0.472775	0.913	0.75	1	Spp1 Mac	Rora
0.000112489	0.588891	0.348	0.133	1	Spp1 Mac	Cd24a
0.000116362	0.578732	0.348	0.133	1	Spp1 Mac	Cdh11
0.00011804	0.372654	0.623	0.365	1	Spp1 Mac	Cachd1
0.000123703	0.323682	0.435	0.222	1	Spp1 Mac	Calr
0.000127191	-0.836573	0.681	0.767	1	Spp1 Mac	Tnfaip8
0.00013126	0.457335	0.681	0.418	1	Spp1 Mac	Farp1
0.000131842	0.590561	0.449	0.209	1	Spp1 Mac	Rpl28
0.000142227	0.526814	0.899	0.69	1	Spp1 Mac	Nhs
0.00014707	0.31321	0.551	0.311	1	Spp1 Mac	Tshz2
0.000151087	0.332794	0.826	0.579	1	Spp1 Mac	Tsc22d1
0.000155385	0.265408	0.957	0.77	1	Spp1 Mac	Kansl1l
0.000162488	0.666717	0.348	0.136	1	Spp1 Mac	Actn1
0.000168441	0.619046	0.623	0.365	1	Spp1 Mac	Trim7
0.000171839	0.499535	0.522	0.274	1	Spp1 Mac	Hoga1
0.000177167	0.383393	0.478	0.245	1	Spp1 Mac	Myof
0.000196274	0.714549	0.42	0.207	1	Spp1 Mac	Agrn
0.000214694	0.586612	0.638	0.386	1	Spp1 Mac	Cadps2
0.000215977	-0.425969	0.551	0.493	1	Spp1 Mac	Kcnq1
0.000218171	0.386481	0.522	0.288	1	Spp1 Mac	Acadl
0.000220237	-0.682769	0.478	0.619	1	Spp1 Mac	Nfyc
0.000220662	-0.52135	0.478	0.423	1	Spp1 Mac	Prkd1
0.00022076	-0.810203	0.333	0.425	1	Spp1 Mac	Defb1
0.000225039	0.547262	0.594	0.339	1	Spp1 Mac	Ctnnb1
0.000230758	0.342119	0.957	0.783	1	Spp1 Mac	Msi2
0.000238382	0.568137	0.362	0.149	1	Spp1 Mac	Dynll1
0.000241442	0.621862	0.652	0.415	1	Spp1 Mac	Plekha5
0.0002446	-0.300771	0.797	0.734	1	Spp1 Mac	Tnrc6b
0.000252603	-0.829096	0.493	0.613	1	Spp1 Mac	Fnbp1
0.000255315	0.521613	0.377	0.164	1	Spp1 Mac	2900097C17Rik
0.000259116	0.6517	0.464	0.235	1	Spp1 Mac	Jund
0.000261452	0.443395	0.71	0.455	1	Spp1 Mac	Zmym4
0.000266221	0.66532	0.478	0.248	1	Spp1 Mac	Cd9
0.000276817	0.380865	0.362	0.165	1	Spp1 Mac	Cox7a2l
0.000280089	0.463163	0.754	0.511	1	Spp1 Mac	Agap1
0.00028668	0.41732	0.638	0.389	1	Spp1 Mac	Pdzrn3
0.00029618	0.686367	0.406	0.185	1	Spp1 Mac	Scin
0.000296512	0.544138	0.333	0.133	1	Spp1 Mac	C1qb
0.000296957	0.572184	0.652	0.405	1	Spp1 Mac	Gm10073
0.000302304	0.493148	0.667	0.415	1	Spp1 Mac	Myh9
0.000322714	0.523251	0.478	0.241	1	Spp1 Mac	Eif4a1
0.00032514	0.57473	0.71	0.481	1	Spp1 Mac	Pik3c2a
0.000329804	-1.15066	0.217	0.339	1	Spp1 Mac	Hdac9
0.000345389	-0.899224	0.174	0.353	1	Spp1 Mac	Hpcal1
0.000345808	0.449638	0.812	0.585	1	Spp1 Mac	Sh3rf1
0.000349604	0.592291	0.362	0.154	1	Spp1 Mac	Adgrg1
0.000355128	0.572284	0.594	0.347	1	Spp1 Mac	Sorbs2
0.000358086	0.641416	0.348	0.144	1	Spp1 Mac	U2af2
0.000371735	0.653387	0.391	0.186	1	Spp1 Mac	Lap3
0.000375785	0.379346	0.522	0.292	1	Spp1 Mac	Ski
0.00037834	0.471476	0.652	0.402	1	Spp1 Mac	Map3k1
0.000388941	-0.862445	0.478	0.553	1	Spp1 Mac	Runx1
0.000395342	0.494343	0.623	0.374	1	Spp1 Mac	Stxbp6
0.000414124	0.408171	0.797	0.564	1	Spp1 Mac	Setbp1
0.000420776	0.526411	0.594	0.35	1	Spp1 Mac	Lamp1
0.000426074	0.648564	0.362	0.157	1	Spp1 Mac	Atp6v1c1
0.000426329	0.280105	0.362	0.185	1	Spp1 Mac	Nlrc4
0.000457541	-0.308919	0.536	0.394	1	Spp1 Mac	Ldb2
0.000457842	0.462154	0.304	0.12	1	Spp1 Mac	Cttn
0.000469001	-0.736304	0.406	0.459	1	Spp1 Mac	St3gal4
0.000495769	0.363216	0.391	0.193	1	Spp1 Mac	Rlim
0.00049806	-0.860109	0.464	0.549	1	Spp1 Mac	Mitf
0.000501033	0.334974	0.652	0.423	1	Spp1 Mac	Plekha7
0.000502862	0.621866	0.449	0.229	1	Spp1 Mac	Rpl26
0.000517066	0.575381	0.478	0.25	1	Spp1 Mac	Rpl35a
0.000523056	-0.462493	0.493	0.442	1	Spp1 Mac	Dnm3
0.000523263	-0.465163	0.565	0.545	1	Spp1 Mac	Osbpl6
0.000530293	0.475527	0.797	0.571	1	Spp1 Mac	Gramd1b
0.000542806	0.370979	0.362	0.173	1	Spp1 Mac	Prickle1
0.000545593	0.511683	0.42	0.203	1	Spp1 Mac	Lama2
0.000548901	0.553006	0.493	0.261	1	Spp1 Mac	Prom1
0.000552539	0.400793	0.362	0.167	1	Spp1 Mac	Arl8b
0.000562411	-0.786005	0.493	0.475	1	Spp1 Mac	Cacnb4
0.000569156	0.424736	0.348	0.149	1	Spp1 Mac	Gm26883
0.00059729	-1.03698	0.391	0.53	1	Spp1 Mac	Tgfbr1
0.000599056	-0.4986	0.739	0.733	1	Spp1 Mac	Trpm7
0.000659288	0.40546	0.812	0.585	1	Spp1 Mac	Arhgef28
0.000665535	0.523508	0.522	0.288	1	Spp1 Mac	AC154546.2
0.000683464	0.557595	0.638	0.421	1	Spp1 Mac	Rpl9-ps6
0.000689959	0.494046	0.71	0.472	1	Spp1 Mac	Cers6
0.000694036	0.62439	0.304	0.126	1	Spp1 Mac	Lama5
0.000708477	0.660015	0.391	0.209	1	Spp1 Mac	Map3k13
0.000765887	0.569083	0.609	0.382	1	Spp1 Mac	Pcbp2
0.000766771	0.309337	0.928	0.754	1	Spp1 Mac	Slc4a4
0.000770268	0.478053	0.464	0.241	1	Spp1 Mac	Cep85
0.000773338	0.6358	0.58	0.365	1	Spp1 Mac	Tmem176a
0.000775056	0.708603	0.391	0.19	1	Spp1 Mac	Rpl21
0.000793341	-0.379629	0.681	0.661	1	Spp1 Mac	Chchd3
0.000800707	-0.482262	0.623	0.593	1	Spp1 Mac	Cyp4b1
0.000803575	-0.801077	0.159	0.339	1	Spp1 Mac	Paxbp1
0.000809381	0.397949	0.449	0.233	1	Spp1 Mac	Map3k14
0.000823924	0.397963	0.478	0.259	1	Spp1 Mac	Rpl32
0.000830737	0.415677	0.377	0.183	1	Spp1 Mac	H2afz
0.000860366	0.577614	0.304	0.122	1	Spp1 Mac	Tagln2
0.000878404	0.546554	0.391	0.185	1	Spp1 Mac	Tspo
0.000886741	0.390134	0.348	0.162	1	Spp1 Mac	Gm26551
0.000889118	0.550105	0.609	0.378	1	Spp1 Mac	Cst3
0.000892132	0.59359	0.507	0.282	1	Spp1 Mac	Fign
0.000895623	-0.701903	0.377	0.511	1	Spp1 Mac	Slc22a30
0.000971243	-0.906682	0.377	0.485	1	Spp1 Mac	Ptprm
0.000999165	0.58541	0.42	0.209	1	Spp1 Mac	Calm1
0.00100164	0.324541	0.565	0.348	1	Spp1 Mac	Them7
0.00101923	0.683274	0.406	0.222	1	Spp1 Mac	Col4a1
0.00106974	0.363611	0.826	0.613	1	Spp1 Mac	Slc25a21
0.00107049	-0.346466	0.319	0.311	1	Spp1 Mac	Slc1a1
0.00108735	-0.46867	0.435	0.425	1	Spp1 Mac	Mertk
0.00108949	0.522223	0.58	0.35	1	Spp1 Mac	Comt
0.00109599	-0.922469	0.275	0.402	1	Spp1 Mac	Bach2
0.00110377	-0.882049	0.13	0.313	1	Spp1 Mac	Arhgap45
0.00111228	-0.523379	0.449	0.442	1	Spp1 Mac	Fbp1
0.00112644	0.321743	0.478	0.267	1	Spp1 Mac	Gm20275
0.00112883	0.352018	0.449	0.246	1	Spp1 Mac	Gm16685
0.00117257	0.395972	0.507	0.287	1	Spp1 Mac	Rpl27a
0.00117748	-0.681472	0.29	0.381	1	Spp1 Mac	Tdrd3
0.00119405	0.556708	0.304	0.125	1	Spp1 Mac	Myl12a
0.00122024	-0.727935	0.304	0.421	1	Spp1 Mac	Fam117b
0.00122778	0.369779	0.594	0.366	1	Spp1 Mac	Cdk6
0.00126605	0.582324	0.333	0.146	1	Spp1 Mac	Tuft1
0.00128493	0.546764	0.565	0.34	1	Spp1 Mac	Mlxipl
0.00130458	0.268512	0.333	0.17	1	Spp1 Mac	Smurf1
0.00131826	0.362535	0.681	0.462	1	Spp1 Mac	Slc47a1
0.00132894	0.299071	0.768	0.549	1	Spp1 Mac	Nbea
0.00133195	0.399943	0.362	0.173	1	Spp1 Mac	Capn2
0.00133805	-0.529422	0.638	0.692	1	Spp1 Mac	Vps13a
0.0013846	-0.545315	0.681	0.669	1	Spp1 Mac	Frmd4b
0.00139293	0.441862	0.435	0.227	1	Spp1 Mac	Tgfbr3
0.00140215	0.459347	0.696	0.468	1	Spp1 Mac	Arhgap42
0.00141191	-0.732117	0.304	0.407	1	Spp1 Mac	Aspa
0.00142134	0.388345	0.536	0.316	1	Spp1 Mac	Cobl
0.00142491	0.434255	0.739	0.524	1	Spp1 Mac	Gnas
0.0014269	0.379488	0.768	0.548	1	Spp1 Mac	Ptpn13
0.00147403	-0.858382	0.826	0.828	1	Spp1 Mac	Mecom
0.00150603	-0.713863	0.333	0.509	1	Spp1 Mac	Wasf2
0.00152467	0.388663	0.464	0.254	1	Spp1 Mac	Rplp0
0.00152635	-0.424522	0.638	0.613	1	Spp1 Mac	Itpr2
0.00159122	-0.842611	0.42	0.509	1	Spp1 Mac	Cdk14
0.0016057	0.414311	0.42	0.22	1	Spp1 Mac	Pfn1
0.00161803	-0.544507	0.754	0.677	1	Spp1 Mac	Gab2
0.00161949	-0.577117	0.783	0.843	1	Spp1 Mac	Atp1a1
0.00162679	0.572302	0.435	0.23	1	Spp1 Mac	Eif2ak3
0.00165314	0.443733	0.565	0.342	1	Spp1 Mac	Enpp2
0.0016683	-0.605708	0.652	0.71	1	Spp1 Mac	Cpeb3
0.00166838	-0.833036	0.174	0.308	1	Spp1 Mac	Blnk
0.00175057	-0.464587	0.362	0.253	1	Spp1 Mac	Negr1
0.0017618	-0.689774	0.29	0.361	1	Spp1 Mac	Zfp710
0.00177266	0.395601	0.377	0.186	1	Spp1 Mac	Gatad1
0.00179672	-0.451868	0.87	0.867	1	Spp1 Mac	Macf1
0.00179909	-0.905991	0.188	0.339	1	Spp1 Mac	Lcp1
0.00183717	-0.722788	0.246	0.412	1	Spp1 Mac	Ubac2
0.00185837	0.45243	0.391	0.196	1	Spp1 Mac	Prkcz
0.00189638	0.372517	0.681	0.459	1	Spp1 Mac	Rhoa
0.00193235	-0.730275	0.261	0.413	1	Spp1 Mac	Nudt19
0.0019356	0.289891	0.841	0.64	1	Spp1 Mac	Pam
0.00194115	-0.806984	0.319	0.361	1	Spp1 Mac	Emcn
0.00194362	0.587174	0.391	0.206	1	Spp1 Mac	Prkar1a
0.00195674	-0.474155	0.449	0.489	1	Spp1 Mac	Tbl1xr1
0.00197917	-0.64765	0.551	0.606	1	Spp1 Mac	Fam49b
0.00199264	0.340287	0.58	0.361	1	Spp1 Mac	Hmgcs1
0.00199676	0.368409	0.304	0.136	1	Spp1 Mac	Pls1
0.00201679	-0.475094	0.696	0.671	1	Spp1 Mac	Mef2a
0.0020226	-0.708598	0.362	0.483	1	Spp1 Mac	Akr1c21
0.00203305	0.464373	0.333	0.154	1	Spp1 Mac	Taf1c
0.00206298	0.267765	0.536	0.329	1	Spp1 Mac	Fau
0.00210098	-0.294241	0.884	0.815	1	Spp1 Mac	Fbxl17
0.00211432	0.577731	0.319	0.146	1	Spp1 Mac	Anxa5
0.00212332	-0.546738	0.725	0.71	1	Spp1 Mac	Foxn3
0.00212498	-0.848146	0.232	0.408	1	Spp1 Mac	Itpkb
0.00214654	0.336019	0.536	0.329	1	Spp1 Mac	Galnt14
0.00217458	0.364339	0.377	0.193	1	Spp1 Mac	Ppip5k2
0.00220994	-0.804211	0.304	0.418	1	Spp1 Mac	Calb1
0.00221105	-0.731263	0.478	0.571	1	Spp1 Mac	Skap2
0.0022234	-0.475569	0.768	0.776	1	Spp1 Mac	Lrba
0.00223871	0.544239	0.449	0.246	1	Spp1 Mac	Rbbp4
0.00224947	-0.757871	0.42	0.494	1	Spp1 Mac	Aoah
0.00226755	0.558465	0.449	0.245	1	Spp1 Mac	Sdc2
0.00227638	0.424697	0.551	0.334	1	Spp1 Mac	Srsf3
0.00230378	0.372572	0.449	0.253	1	Spp1 Mac	Atxn10
0.00231469	0.416607	0.681	0.465	1	Spp1 Mac	Cyp2j13
0.002342	0.423531	0.319	0.149	1	Spp1 Mac	Gm10036
0.00241455	0.386945	0.87	0.695	1	Spp1 Mac	Gls
0.00241771	0.351012	0.435	0.243	1	Spp1 Mac	Echdc2
0.0024731	0.445703	0.319	0.144	1	Spp1 Mac	Ddx58
0.00253415	0.502428	0.696	0.506	1	Spp1 Mac	Gpc4
0.00258878	0.363452	0.42	0.23	1	Spp1 Mac	Dao
0.00260192	0.488016	0.507	0.297	1	Spp1 Mac	Rpl19
0.00264765	0.346387	0.507	0.305	1	Spp1 Mac	Cldn10
0.00270085	0.424728	0.754	0.556	1	Spp1 Mac	Osbpl3
0.00270259	0.380214	0.899	0.742	1	Spp1 Mac	Sptbn1
0.0027369	0.381774	0.391	0.204	1	Spp1 Mac	Rpl27-ps3
0.00275276	0.471171	0.449	0.248	1	Spp1 Mac	Rpl14
0.00276024	0.426135	0.609	0.392	1	Spp1 Mac	Rps29
0.00278392	-0.548795	0.783	0.78	1	Spp1 Mac	Plxdc2
0.00281445	0.538549	0.478	0.274	1	Spp1 Mac	Smad2
0.00282033	0.534134	0.391	0.206	1	Spp1 Mac	Smarca4
0.00285704	0.407424	0.304	0.136	1	Spp1 Mac	Fam196a
0.00286539	0.576889	0.391	0.207	1	Spp1 Mac	Rps10
0.00294304	-0.281678	0.913	0.859	1	Spp1 Mac	Dennd1a
0.00295753	0.527286	0.739	0.535	1	Spp1 Mac	Fmn1
0.00296062	0.580747	0.333	0.159	1	Spp1 Mac	Npm1
0.00305527	-0.696171	0.246	0.352	1	Spp1 Mac	Pdzd2
0.00306384	0.416241	0.319	0.149	1	Spp1 Mac	Gucy1a2
0.00306586	-0.426629	0.565	0.439	1	Spp1 Mac	Cadm1
0.00312975	0.496916	0.71	0.515	1	Spp1 Mac	Slc6a6
0.00315904	0.389933	0.87	0.723	1	Spp1 Mac	Lpp
0.00316137	-1.13144	0.159	0.303	1	Spp1 Mac	Chrm3
0.0032924	-0.803079	0.159	0.321	1	Spp1 Mac	Fyn
0.00336943	0.482975	0.464	0.264	1	Spp1 Mac	Car2
0.00339909	0.468023	0.391	0.203	1	Spp1 Mac	Sufu
0.00356359	-0.373586	0.609	0.553	1	Spp1 Mac	Hivep2
0.00357959	-0.284843	0.696	0.613	1	Spp1 Mac	Kcnq1ot1
0.00358428	-0.397311	0.58	0.533	1	Spp1 Mac	Srgap2
0.0035887	-0.885273	0.319	0.402	1	Spp1 Mac	Plpp1
0.00359672	-0.252215	0.58	0.493	1	Spp1 Mac	Gm19950
0.0036809	0.28683	0.551	0.353	1	Spp1 Mac	Igsf5
0.00368738	0.52985	0.449	0.253	1	Spp1 Mac	Tecpr2
0.00369306	0.544796	0.348	0.172	1	Spp1 Mac	H2afv
0.00374019	0.571241	0.304	0.141	1	Spp1 Mac	Ap3m1
0.00377973	0.404556	0.377	0.198	1	Spp1 Mac	Heph
0.00378413	0.5315	0.391	0.204	1	Spp1 Mac	Greb1l
0.00380438	-0.834145	0.246	0.36	1	Spp1 Mac	Chn2
0.00380855	-0.824523	0.333	0.438	1	Spp1 Mac	Mef2c
0.00400482	0.434465	0.333	0.16	1	Spp1 Mac	Mme
0.0040851	0.412754	0.348	0.172	1	Spp1 Mac	Rnf181
0.00411024	0.325981	0.377	0.204	1	Spp1 Mac	Grb10
0.00421672	-0.620718	0.188	0.316	1	Spp1 Mac	Mlxip
0.00423736	-0.762596	0.377	0.517	1	Spp1 Mac	Pde7b
0.0043336	-0.373757	0.826	0.801	1	Spp1 Mac	Diaph2
0.00433854	-1.48386	0.594	0.658	1	Spp1 Mac	Slc12a3
0.00437517	-0.651008	0.348	0.402	1	Spp1 Mac	March1
0.00448574	0.334944	0.58	0.378	1	Spp1 Mac	Egfr
0.00450336	0.376987	0.696	0.491	1	Spp1 Mac	Myo10
0.00450741	-0.531749	0.246	0.314	1	Spp1 Mac	Cd36
0.00452874	-0.712762	0.217	0.342	1	Spp1 Mac	Stxbp4
0.004532	0.414358	0.594	0.387	1	Spp1 Mac	Rps8
0.00458168	0.358193	0.812	0.629	1	Spp1 Mac	Cmss1
0.00465407	0.462899	0.623	0.421	1	Spp1 Mac	Cnot6
0.00465739	0.304299	0.362	0.201	1	Spp1 Mac	Setd7
0.00466374	-0.657299	0.377	0.535	1	Spp1 Mac	Mpc1
0.00469965	-0.669675	0.159	0.342	1	Spp1 Mac	Spred1
0.0047362	-0.651754	0.304	0.288	1	Spp1 Mac	Klhl3
0.00479863	-0.845911	0.188	0.344	1	Spp1 Mac	Rap1gap2
0.0048648	-0.662325	0.188	0.34	1	Spp1 Mac	Btbd1
0.00491181	-0.58887	0.232	0.311	1	Spp1 Mac	Rnf24
0.00496055	-0.695614	0.304	0.399	1	Spp1 Mac	Zeb1
0.00498623	-0.454968	0.464	0.504	1	Spp1 Mac	Zfp407
0.00506932	-0.578322	0.304	0.345	1	Spp1 Mac	Fam129a
0.00515443	0.563691	0.348	0.243	1	Spp1 Mac	Gstm1
0.00516226	0.310818	0.623	0.425	1	Spp1 Mac	Gm12353
0.00517692	-0.29444	0.551	0.493	1	Spp1 Mac	Phlpp1
0.00519319	0.36704	0.696	0.493	1	Spp1 Mac	Cd2ap
0.00521734	-0.576202	0.493	0.58	1	Spp1 Mac	Vav3
0.00523455	0.296489	0.435	0.258	1	Spp1 Mac	Rps25
0.00531841	0.41949	0.406	0.222	1	Spp1 Mac	Birc3
0.00532821	0.458625	0.623	0.431	1	Spp1 Mac	Tnfrsf21
0.005618	0.304564	0.464	0.282	1	Spp1 Mac	Atp5g2
0.00566335	0.537852	0.42	0.243	1	Spp1 Mac	Nhsl1
0.00567092	0.503647	0.58	0.397	1	Spp1 Mac	Rin2
0.00570756	-0.381971	0.493	0.475	1	Spp1 Mac	Tcf7l2
0.00582235	0.289403	0.333	0.177	1	Spp1 Mac	Pcdh7
0.00583467	0.550541	0.362	0.19	1	Spp1 Mac	Sesn3
0.0058545	-0.498309	0.406	0.421	1	Spp1 Mac	Sim1
0.00587291	0.380386	0.319	0.157	1	Spp1 Mac	2510009E07Rik
0.00588879	-0.444649	0.768	0.806	1	Spp1 Mac	Ppp3ca
0.00595225	0.368981	0.333	0.17	1	Spp1 Mac	Txnrd1
0.00598477	0.409041	0.435	0.248	1	Spp1 Mac	Gabarap
0.00601524	-0.672324	0.391	0.493	1	Spp1 Mac	Stk39
0.00603762	0.268844	0.435	0.259	1	Spp1 Mac	Ammecr1l
0.00604704	0.283858	0.319	0.162	1	Spp1 Mac	Lgals3
0.00605087	0.322151	0.493	0.305	1	Spp1 Mac	Gas6
0.00611087	0.41088	0.478	0.285	1	Spp1 Mac	Reps1
0.00625309	0.342457	0.333	0.175	1	Spp1 Mac	Cmpk1
0.00658556	0.351392	0.638	0.438	1	Spp1 Mac	Sox5
0.00662803	-0.818629	0.217	0.314	1	Spp1 Mac	Plpp3
0.00669252	0.448279	0.507	0.313	1	Spp1 Mac	Cyba
0.00673845	-0.527944	0.478	0.543	1	Spp1 Mac	Uvrag
0.00674266	0.491007	0.435	0.251	1	Spp1 Mac	Cttnbp2
0.00681954	-0.318931	0.928	0.851	1	Spp1 Mac	Slc34a1
0.00691633	0.438545	0.435	0.25	1	Spp1 Mac	Wfdc2
0.00699419	0.289054	0.493	0.31	1	Spp1 Mac	Mcc
0.00699679	0.429374	0.304	0.146	1	Spp1 Mac	Hoxa9
0.00702879	-0.529006	0.71	0.806	1	Spp1 Mac	Tbc1d5
0.00710665	-0.552445	0.449	0.525	1	Spp1 Mac	Lcorl
0.00716371	0.318928	0.522	0.334	1	Spp1 Mac	Clmn
0.0071886	-0.676698	0.203	0.371	1	Spp1 Mac	Znrf2
0.0071897	0.477888	0.304	0.146	1	Spp1 Mac	Snrpb
0.00726455	0.374366	0.812	0.681	1	Spp1 Mac	Arid5b
0.00728693	-0.419879	0.536	0.53	1	Spp1 Mac	Ass1
0.00729763	-0.580987	0.478	0.525	1	Spp1 Mac	Nedd9
0.00731135	0.502641	0.333	0.18	1	Spp1 Mac	Smarca5
0.00734114	-0.54999	0.71	0.71	1	Spp1 Mac	Foxp1
0.00764685	-0.690285	0.174	0.323	1	Spp1 Mac	Sp100
0.00774704	0.404735	0.522	0.329	1	Spp1 Mac	Myo5b
0.00775765	0.252623	0.638	0.46	1	Spp1 Mac	Tinag
0.00790813	0.5451	0.391	0.222	1	Spp1 Mac	Cdc42bpb
0.00815397	-0.282203	0.696	0.681	1	Spp1 Mac	Arhgap5
0.0081955	-0.632777	0.667	0.703	1	Spp1 Mac	Tcf4
0.00831632	-0.785035	0.333	0.353	1	Spp1 Mac	Ranbp3l
0.00855938	-0.650294	0.188	0.321	1	Spp1 Mac	Arhgef18
0.00857673	0.310993	0.638	0.446	1	Spp1 Mac	Plscr2
0.00857898	0.439776	0.652	0.52	1	Spp1 Mac	Ly6a
0.00860217	-0.327362	0.551	0.543	1	Spp1 Mac	Fars2
0.00878552	0.319336	0.377	0.219	1	Spp1 Mac	Cys1
0.00879004	-1.13192	0.188	0.314	1	Spp1 Mac	Skap1
0.0087932	0.320458	0.333	0.18	1	Spp1 Mac	Tspan3
0.00882121	0.491845	0.493	0.31	1	Spp1 Mac	Unc5c
0.00886322	-0.672802	0.246	0.324	1	Spp1 Mac	Plekhm3
0.00891943	0.332471	0.667	0.473	1	Spp1 Mac	Esyt2
0.0089589	0.394767	0.362	0.196	1	Spp1 Mac	Rpl11
0.00907766	0.457147	0.507	0.319	1	Spp1 Mac	Robo2
0.00912006	0.356863	0.464	0.282	1	Spp1 Mac	Pdcd6ip
0.00931437	0.524828	0.304	0.151	1	Spp1 Mac	Sephs2
0.0094374	0.434362	0.333	0.172	1	Spp1 Mac	Mcl1
0.00955279	0.2828	0.87	0.716	1	Spp1 Mac	Itm2b
0.00957986	0.395953	0.362	0.196	1	Spp1 Mac	Nipsnap1
0.00958998	-0.827498	0.217	0.355	1	Spp1 Mac	Rab8b
0.00969866	0.510336	0.391	0.22	1	Spp1 Mac	Rpl10a
0.00977546	0.394119	0.406	0.232	1	Spp1 Mac	Cog3
0.00978054	-0.995244	0.377	0.441	1	Spp1 Mac	Rbpj
0.00978075	0.316395	0.348	0.19	1	Spp1 Mac	Zscan26
0.00988954	-0.575969	0.493	0.595	1	Spp1 Mac	Col4a4
0.00990441	-0.700252	0.159	0.314	1	Spp1 Mac	Cdc42se2
4.77245e-35	3.27339	0.854	0.064	1.16624e-30	B-Cells	Bank1
5.99503e-23	2.49908	0.902	0.398	1.46501e-18	B-Cells	Ebf1
5.26712e-21	1.7615	0.366	0	1.28713e-16	B-Cells	Pax5
4.48682e-18	2.45454	0.439	0.012	1.09644e-13	B-Cells	Gm31243
7.61204e-17	2.13674	0.683	0.146	1.86015e-12	B-Cells	Aff3
6.04924e-16	1.5854	0.317	0.002	1.47825e-11	B-Cells	Blk
6.04452e-15	1.84825	0.805	0.363	1.4771e-10	B-Cells	Bach2
1.30348e-14	1.83842	0.707	0.146	3.18531e-10	B-Cells	Ripor2
2.83121e-10	1.43104	0.927	0.696	6.91863e-06	B-Cells	Foxp1
7.33876e-09	1.77593	0.39	0.133	0.000179337	B-Cells	Ralgps2
1.01944e-07	1.27946	0.415	0.076	0.00249121	B-Cells	Tmem163
1.74907e-07	1.48626	0.415	0.087	0.0042742	B-Cells	Btla
3.82293e-07	-1.5458	0.146	0.56	0.00934209	B-Cells	Fyb
1.43501e-06	-1.77122	0.122	0.493	0.0350674	B-Cells	Slc9a9
1.85611e-06	1.15288	0.756	0.417	0.0453577	B-Cells	Man1a
1.87386e-06	-1.55064	0.366	0.705	0.0457914	B-Cells	Gab2
2.56624e-06	1.24553	0.488	0.169	0.0627113	B-Cells	Kynu
8.08566e-06	1.22914	0.634	0.367	0.197589	B-Cells	Add3
2.02451e-05	-1.14869	0.366	0.682	0.49473	B-Cells	Phactr2
2.11985e-05	1.15394	0.537	0.223	0.518029	B-Cells	Rapgef4
3.23378e-05	-1.2007	0.171	0.521	0.79024	B-Cells	Cdk14
3.80605e-05	0.95486	0.512	0.189	0.930083	B-Cells	Cmah
9.0332e-05	-1.27612	0.098	0.357	1	B-Cells	Fam129a
9.17136e-05	-1.29924	0.22	0.55	1	B-Cells	Pid1
0.000104522	-1.32558	0.195	0.47	1	B-Cells	St3gal4
0.000148195	-0.93535	0.073	0.35	1	B-Cells	Mdfic
0.000163622	0.498628	1	0.893	1	B-Cells	Ddx5
0.000238296	-0.557306	0.22	0.504	1	B-Cells	Enox2
0.000253747	0.75631	0.805	0.563	1	B-Cells	Klf12
0.000256983	-0.962031	0.585	0.744	1	B-Cells	Etv6
0.000358327	0.97273	0.829	0.747	1	B-Cells	Nox4
0.000425704	-1.5093	0.244	0.465	1	B-Cells	Cadm1
0.000514478	-1.23385	0.098	0.357	1	B-Cells	Rab8b
0.000596541	0.671258	0.78	0.538	1	B-Cells	Lrrk2
0.000718808	-1.21308	0.073	0.312	1	B-Cells	Ubash3b
0.00115499	1.04494	0.537	0.358	1	B-Cells	Xylt1
0.00129481	0.53442	0.61	0.327	1	B-Cells	Uqcrq
0.00131443	-0.935801	0.317	0.518	1	B-Cells	Arhgap18
0.00133562	-1.10159	0.122	0.372	1	B-Cells	H2-Aa
0.00141397	0.757262	0.659	0.521	1	B-Cells	Ythdf3
0.00159326	0.77905	0.683	0.454	1	B-Cells	Gatm
0.00167217	0.630317	0.561	0.533	1	B-Cells	Fchsd2
0.00187984	-0.804124	0.415	0.552	1	B-Cells	Rtn4
0.00214916	0.563458	0.854	0.771	1	B-Cells	Acsm2
0.00229882	-0.901686	0.39	0.648	1	B-Cells	Celf2
0.00241268	0.569421	0.366	0.344	1	B-Cells	Mnat1
0.00255222	0.568938	0.78	0.516	1	B-Cells	Slc17a3
0.00255488	0.290968	0.854	0.876	1	B-Cells	Magi2
0.00267229	0.718195	0.537	0.284	1	B-Cells	Atp6v1e1
0.00268319	-0.759119	0.098	0.332	1	B-Cells	Myo1f
0.00269616	-0.867425	0.171	0.412	1	B-Cells	Rasa1
0.00274046	0.253531	0.634	0.402	1	B-Cells	mt-Nd2
0.00276648	0.783715	0.415	0.2	1	B-Cells	Hsd3b3
0.00281974	-0.830697	0.39	0.622	1	B-Cells	Aff1
0.00287184	-1.14307	0.634	0.802	1	B-Cells	Zeb2
0.00307163	-1.5133	0.098	0.315	1	B-Cells	Skap1
0.00320909	-1.29995	0.098	0.318	1	B-Cells	Mctp1
0.00324208	-1.04904	0.268	0.465	1	B-Cells	Zfhx3
0.00341345	0.909211	0.366	0.186	1	B-Cells	Phtf2
0.00345055	-0.659541	0.61	0.786	1	B-Cells	Stag1
0.00352742	-1.15925	0.171	0.397	1	B-Cells	Epsti1
0.00379854	-0.685754	0.61	0.704	1	B-Cells	Dock8
0.00411568	0.695984	0.488	0.24	1	B-Cells	Arap2
0.00420847	-0.669292	0.78	0.859	1	B-Cells	Mbnl1
0.00431795	-1.367	0.244	0.447	1	B-Cells	Rbpj
0.00459034	0.492924	0.341	0.329	1	B-Cells	Leng8
0.00460847	0.759528	0.512	0.293	1	B-Cells	Phyh
0.00485848	-0.823247	0.171	0.398	1	B-Cells	Tet3
0.00500997	0.358629	0.366	0.172	1	B-Cells	mt-Nd4l
0.00507254	0.540801	0.683	0.426	1	B-Cells	Slc17a1
0.00555132	0.508022	0.805	0.567	1	B-Cells	Abcc2
0.00584199	0.644615	0.585	0.353	1	B-Cells	Aass
0.00585483	0.343563	0.561	0.584	1	B-Cells	Adk
0.00589651	0.595519	0.61	0.49	1	B-Cells	Ccny
0.00591815	0.499183	0.78	0.747	1	B-Cells	Snx29
0.005933	-0.79743	0.244	0.454	1	B-Cells	Ap1g1
0.00616202	-1.06144	0.146	0.34	1	B-Cells	Rap1gap2
0.00618441	-0.309422	0.463	0.403	1	B-Cells	Srpk2
0.00625137	-0.749775	0.22	0.464	1	B-Cells	Ap3b1
0.00658739	-0.917393	0.293	0.487	1	B-Cells	Acer3
0.00687243	0.732349	0.439	0.381	1	B-Cells	Fam214a
0.00753337	0.343575	0.317	0.141	1	B-Cells	Dcaf11
0.00768369	0.520927	0.366	0.16	1	B-Cells	Folh1
0.00838171	0.619113	0.659	0.412	1	B-Cells	Mef2c
0.00840414	0.737357	0.488	0.31	1	B-Cells	Rab3gap1
0.00849033	0.739732	0.463	0.33	1	B-Cells	Robo2
0.00856769	-0.765748	0.415	0.581	1	B-Cells	Vav3
0.00883153	0.589429	0.78	0.584	1	B-Cells	Cyp4b1
0.0090129	-0.946021	0.195	0.42	1	B-Cells	Inpp5d
0.00901666	0.379959	0.341	0.155	1	B-Cells	Vti1b
0.00944256	-0.779104	0.244	0.456	1	B-Cells	Cblb
0.00992754	0.737793	0.683	0.512	1	B-Cells	Prkce
2.3395e-56	2.75613	0.699	0.081	5.71704e-52	T-Cells	Gm2682
3.06452e-55	2.45639	0.795	0.157	7.48878e-51	T-Cells	Skap1
2.38639e-30	1.88122	0.449	0.057	5.83163e-26	T-Cells	Themis
7.41196e-29	-2.21092	0.154	0.642	1.81126e-24	T-Cells	Pid1
1.89152e-25	1.53383	0.372	0.04	4.6223e-21	T-Cells	Itk
5.42108e-21	1.25791	0.436	0.087	1.32475e-16	T-Cells	Prkcq
1.32629e-18	-1.38647	0.59	0.851	3.24105e-14	T-Cells	Zeb2
2.18377e-18	-1.48024	0.327	0.67	5.33647e-14	T-Cells	Lyn
3.35823e-18	1.21313	0.321	0.043	8.20652e-14	T-Cells	Ms4a4b
4.63333e-18	-1.51444	0.032	0.328	1.13225e-13	T-Cells	Ly86
4.44851e-17	1.30937	0.321	0.049	1.08708e-12	T-Cells	Cd247
4.25208e-15	1.87676	0.462	0.198	1.03908e-10	T-Cells	Tox
4.35325e-15	-1.64584	0.071	0.374	1.0638e-10	T-Cells	Mctp1
5.55467e-15	1.13955	0.301	0.051	1.3574e-10	T-Cells	Stat4
9.7532e-15	1.23407	0.308	0.055	2.38339e-10	T-Cells	Ikzf3
1.48285e-14	-1.26883	0.269	0.619	3.62364e-10	T-Cells	Cd74
2.37552e-14	-1.24616	0.494	0.742	5.80505e-10	T-Cells	Gab2
7.95784e-14	-1.57466	0.103	0.392	1.94466e-09	T-Cells	Hdac9
1.80469e-13	1.08047	0.423	0.136	4.41011e-09	T-Cells	Sntb1
2.38816e-13	-1.28423	0.16	0.466	5.83595e-09	T-Cells	March1
2.39349e-13	-1.27438	0.237	0.566	5.84898e-09	T-Cells	Alcam
4.97647e-13	-1.4185	0.058	0.309	1.2161e-08	T-Cells	Apobec1
2.47149e-12	1.33684	0.468	0.181	6.03958e-08	T-Cells	St6galnac3
2.60396e-12	1.06763	0.455	0.174	6.36329e-08	T-Cells	Ptpn22
8.40458e-12	-1.07555	0.423	0.66	2.05383e-07	T-Cells	Pip4k2a
9.64166e-12	0.708528	0.378	0.121	2.35613e-07	T-Cells	Ripor2
1.15002e-10	0.685973	0.885	0.779	2.8103e-06	T-Cells	Atxn1
4.20231e-10	-1.37225	0.256	0.509	1.02692e-05	T-Cells	Cadm1
4.40992e-10	0.969772	0.462	0.215	1.07765e-05	T-Cells	Ets1
4.78768e-10	1.0719	0.321	0.104	1.16997e-05	T-Cells	Cd226
1.5106e-09	-1.2106	0.192	0.449	3.69144e-05	T-Cells	H2-Eb1
1.9566e-09	-1.00907	0.314	0.555	4.78134e-05	T-Cells	Cdk14
2.57849e-09	0.825937	0.34	0.113	6.30105e-05	T-Cells	Tnik
3.14424e-09	0.669799	0.859	0.7	7.68358e-05	T-Cells	Pitpnc1
4.13641e-09	1.45767	0.333	0.13	0.000101081	T-Cells	Kcnq5
4.42683e-09	-1.10065	0.09	0.308	0.000108178	T-Cells	Rnf150
6.30863e-09	1.16193	0.378	0.155	0.000154164	T-Cells	Grap2
9.71021e-09	0.856529	0.75	0.54	0.000237288	T-Cells	Inpp4b
1.87784e-08	-1.08547	0.103	0.302	0.000458888	T-Cells	Ctss
2.81925e-08	-1.47952	0.115	0.308	0.00068894	T-Cells	Negr1
4.55471e-08	-0.895304	0.404	0.608	0.00111303	T-Cells	Skap2
6.17875e-08	-1.13655	0.16	0.364	0.0015099	T-Cells	Myo1f
7.7459e-08	-0.984208	0.186	0.408	0.00189287	T-Cells	Ccdc88a
8.44027e-08	-1.18751	0.128	0.306	0.00206255	T-Cells	Ctsc
1.15868e-07	-0.872461	0.109	0.319	0.00283146	T-Cells	Unc93b1
1.41724e-07	-0.673983	0.622	0.755	0.00346331	T-Cells	Gnaq
1.5575e-07	-0.962095	0.179	0.409	0.00380606	T-Cells	H2-Aa
3.61459e-07	-0.9236	0.154	0.317	0.00883298	T-Cells	Tbxas1
6.00952e-07	-0.404381	0.872	0.932	0.0146855	T-Cells	Trps1
6.13426e-07	-0.808901	0.128	0.334	0.0149903	T-Cells	Prkcd
8.73617e-07	-0.698182	0.628	0.783	0.0213486	T-Cells	Ptprj
1.23656e-06	-0.691861	0.654	0.758	0.0302179	T-Cells	Etv6
1.33797e-06	-0.84864	0.34	0.515	0.0326961	T-Cells	Acer3
1.61376e-06	-0.858561	0.397	0.598	0.0394356	T-Cells	Tmcc3
1.63465e-06	-0.782582	0.135	0.326	0.039946	T-Cells	H2-Ab1
1.76432e-06	0.452314	0.904	0.738	0.0431148	T-Cells	Lrba
1.77843e-06	0.632488	0.462	0.243	0.0434594	T-Cells	Ppp1r16b
1.95057e-06	0.746043	0.545	0.34	0.0476662	T-Cells	Prkch
2.82584e-06	0.805422	0.532	0.34	0.0690551	T-Cells	Prkca
3.49356e-06	-0.938284	0.224	0.402	0.0853721	T-Cells	Myo5a
3.49647e-06	-0.684432	0.423	0.621	0.0854433	T-Cells	Fmnl2
4.3378e-06	0.651563	0.724	0.583	0.106003	T-Cells	Itpr2
5.39125e-06	-0.781254	0.263	0.475	0.131746	T-Cells	Mef2c
8.14114e-06	-0.595504	0.346	0.558	0.198945	T-Cells	Tns3
9.00885e-06	-0.798061	0.353	0.542	0.220149	T-Cells	Cfh
1.10094e-05	0.496104	0.91	0.826	0.269037	T-Cells	Ank3
2.06534e-05	-0.696301	0.256	0.381	0.504707	T-Cells	Arhgap17
2.06815e-05	-1.05135	0.256	0.423	0.505393	T-Cells	Apoe
2.17342e-05	0.634998	0.622	0.442	0.531118	T-Cells	Stk39
2.51297e-05	0.714243	0.436	0.266	0.614095	T-Cells	Fyn
2.6714e-05	0.673907	0.372	0.249	0.65281	T-Cells	Abtb2
2.71976e-05	-0.874725	0.404	0.549	0.664627	T-Cells	Tgfbr1
2.72479e-05	0.519335	0.686	0.598	0.665856	T-Cells	Utrn
3.46533e-05	-0.889528	0.25	0.421	0.846823	T-Cells	Prkcb
3.5406e-05	0.490176	0.692	0.513	0.865215	T-Cells	Aak1
3.91218e-05	0.548637	0.301	0.138	0.95602	T-Cells	Hsd11b1
4.19479e-05	0.547696	0.577	0.387	1	T-Cells	Pde7a
4.85186e-05	0.520329	0.538	0.345	1	T-Cells	Ipcef1
4.98611e-05	0.501076	0.673	0.515	1	T-Cells	Peak1
5.06882e-05	0.714208	0.545	0.383	1	T-Cells	Bcl2
5.32123e-05	-0.614676	0.314	0.506	1	T-Cells	Tmem176b
5.62694e-05	0.556566	0.333	0.168	1	T-Cells	Nlrc5
6.27087e-05	-0.748683	0.199	0.362	1	T-Cells	Epb41l2
7.96207e-05	-0.683696	0.756	0.811	1	T-Cells	Camk1d
0.000115698	-0.713918	0.276	0.445	1	T-Cells	Inpp5d
0.000124213	-0.85301	0.301	0.474	1	T-Cells	Rbpj
0.000143132	0.388496	0.737	0.574	1	T-Cells	Ablim1
0.000146088	-0.729422	0.365	0.523	1	T-Cells	Aoah
0.000169324	-0.706912	0.199	0.351	1	T-Cells	Plekhm3
0.000185968	-0.546614	0.532	0.636	1	T-Cells	Rreb1
0.000199103	0.462172	0.609	0.455	1	T-Cells	Rapgef6
0.00021652	-0.417533	0.808	0.866	1	T-Cells	Lrmda
0.00022383	0.405701	0.526	0.345	1	T-Cells	Ikzf1
0.000247431	0.467764	0.372	0.208	1	T-Cells	Gramd3
0.000263324	0.510168	0.577	0.408	1	T-Cells	Dtnb
0.000270284	-0.573342	0.436	0.575	1	T-Cells	Rtn4
0.000295529	-0.735622	0.205	0.342	1	T-Cells	Cp
0.000299415	0.690995	0.699	0.649	1	T-Cells	Abca13
0.000327311	0.311423	0.833	0.675	1	T-Cells	Ncor1
0.000332786	-0.570823	0.269	0.362	1	T-Cells	Snx24
0.000369664	-0.663358	0.231	0.374	1	T-Cells	Fam129a
0.000377969	-0.693859	0.186	0.326	1	T-Cells	Blnk
0.000381323	0.406959	0.712	0.542	1	T-Cells	Tnrc6c
0.000385295	-0.589282	0.301	0.447	1	T-Cells	Atp8a1
0.000453048	-0.336893	0.186	0.338	1	T-Cells	Dag1
0.000514802	0.508527	0.404	0.242	1	T-Cells	Itga4
0.000549573	-0.592454	0.199	0.351	1	T-Cells	Lysmd4
0.000554632	0.435428	0.391	0.232	1	T-Cells	Dennd4a
0.000582986	0.383184	0.353	0.202	1	T-Cells	Tmem72
0.000608255	0.463035	0.859	0.83	1	T-Cells	Fhit
0.000619888	0.379164	0.506	0.336	1	T-Cells	Shank2
0.000640437	0.582487	0.301	0.181	1	T-Cells	Myo3b
0.000643034	0.462459	0.372	0.217	1	T-Cells	Dicer1
0.000656183	1.08114	0.346	0.242	1	T-Cells	Ikzf2
0.000690786	-0.611116	0.218	0.355	1	T-Cells	Spred1
0.000806144	0.484016	0.442	0.285	1	T-Cells	Prrc2b
0.000838698	0.379987	0.821	0.713	1	T-Cells	Lncpint
0.000854973	-0.606425	0.263	0.383	1	T-Cells	Notch2
0.00089828	0.616729	0.301	0.198	1	T-Cells	Lclat1
0.000915395	-0.379058	0.782	0.847	1	T-Cells	Ext1
0.000941805	0.497594	0.404	0.26	1	T-Cells	Ppara
0.000942255	-0.510931	0.423	0.57	1	T-Cells	Uvrag
0.000944937	-0.560211	0.224	0.37	1	T-Cells	Adap2
0.000968367	0.550621	0.833	0.879	1	T-Cells	Slc12a1
0.000998043	-0.620453	0.436	0.562	1	T-Cells	Zfp981
0.00104639	-0.55806	0.173	0.313	1	T-Cells	Snx5
0.00120486	-0.689951	0.795	0.772	1	T-Cells	Spp1
0.00125371	-0.499399	0.5	0.63	1	T-Cells	Parp8
0.00127087	0.389575	0.84	0.745	1	T-Cells	Pkp4
0.00129183	0.456404	0.545	0.417	1	T-Cells	Mllt3
0.00129193	0.421917	0.673	0.551	1	T-Cells	Arhgef3
0.00129207	-0.480687	0.16	0.3	1	T-Cells	Myof
0.0013339	0.495583	0.506	0.421	1	T-Cells	Jak1
0.00138959	0.480339	0.417	0.274	1	T-Cells	Adamts6
0.00144607	0.419325	0.532	0.374	1	T-Cells	Peli1
0.00151079	-0.402031	0.519	0.668	1	T-Cells	Cox8a
0.00156861	0.390906	0.788	0.651	1	T-Cells	Ankrd11
0.00177648	-0.474068	0.365	0.46	1	T-Cells	Cltc
0.00185078	-0.551467	0.173	0.306	1	T-Cells	Gsap
0.0021154	0.326185	0.385	0.24	1	T-Cells	Smad3
0.00244363	0.33927	0.654	0.5	1	T-Cells	Pde1a
0.00246839	-0.488233	0.327	0.468	1	T-Cells	Dgkh
0.00270154	0.356018	0.474	0.323	1	T-Cells	Flt1
0.00276719	0.361846	0.301	0.172	1	T-Cells	Lrrc8c
0.00278976	0.495837	0.391	0.266	1	T-Cells	Arhgap45
0.0028457	-0.348753	0.673	0.745	1	T-Cells	Ivns1abp
0.00306886	0.359449	0.385	0.243	1	T-Cells	Zc3hav1
0.00317027	-0.555973	0.231	0.347	1	T-Cells	Sgk3
0.00328405	-0.406314	0.41	0.43	1	T-Cells	Sema3c
0.00340763	0.469636	0.481	0.362	1	T-Cells	Zeb1
0.00341832	0.487256	0.346	0.234	1	T-Cells	Scfd2
0.00342588	0.413296	0.429	0.292	1	T-Cells	Ppp3cb
0.00355089	-0.496829	0.391	0.411	1	T-Cells	Mgp
0.0035673	0.365538	0.622	0.575	1	T-Cells	Ppp1r12a
0.0036608	0.429959	0.859	0.819	1	T-Cells	Mecom
0.00376397	0.406958	0.365	0.23	1	T-Cells	Gipc2
0.00377856	0.308035	0.872	0.779	1	T-Cells	Msi2
0.00382308	-0.438895	0.596	0.696	1	T-Cells	Mef2a
0.00383409	0.477985	0.359	0.243	1	T-Cells	Plxna2
0.00383669	0.39968	0.596	0.453	1	T-Cells	Znrf3
0.00384246	0.578676	0.34	0.274	1	T-Cells	Gm20275
0.00387341	-0.568734	0.276	0.396	1	T-Cells	Xylt1
0.00415606	-0.451886	0.288	0.394	1	T-Cells	Tpd52
0.00478385	0.294259	0.84	0.809	1	T-Cells	Rabgap1l
0.0048128	-0.525647	0.365	0.46	1	T-Cells	Cask
0.00506578	0.390711	0.308	0.183	1	T-Cells	Aldh1l1
0.00524267	-0.486485	0.391	0.523	1	T-Cells	Dapk1
0.00524603	-0.444438	0.372	0.421	1	T-Cells	Nfe2l2
0.00526531	-0.450773	0.365	0.468	1	T-Cells	Rrbp1
0.00549853	0.480627	0.66	0.623	1	T-Cells	Slc5a12
0.00551629	-0.395971	0.429	0.566	1	T-Cells	Slc6a6
0.00551951	0.396172	0.442	0.351	1	T-Cells	Sntb2
0.00552832	0.371762	0.455	0.358	1	T-Cells	Dock9
0.00554988	0.402517	0.417	0.279	1	T-Cells	Tspan9
0.00562191	-0.475456	0.269	0.398	1	T-Cells	Mpp6
0.00599279	-0.451115	0.551	0.628	1	T-Cells	Psap
0.0062084	-0.418379	0.609	0.692	1	T-Cells	Jarid2
0.0062468	-0.390276	0.205	0.334	1	T-Cells	Lrrk1
0.00625792	-0.481675	0.404	0.521	1	T-Cells	AC149090.1
0.00643934	-0.418293	0.487	0.506	1	T-Cells	Psd3
0.00663285	-0.464844	0.372	0.494	1	T-Cells	Spop
0.00678626	0.394064	0.596	0.466	1	T-Cells	Ube2h
0.00686065	0.379729	0.468	0.349	1	T-Cells	Xrn2
0.00687651	0.430369	0.353	0.225	1	T-Cells	Oprm1
0.00689454	0.541547	0.404	0.311	1	T-Cells	Gm20663
0.00696636	-0.377658	0.308	0.296	1	T-Cells	Pvt1
0.00707516	0.315459	0.718	0.592	1	T-Cells	Kcnq1ot1
0.00761672	-0.320817	0.519	0.536	1	T-Cells	Srsf2
0.00761735	-0.497121	0.487	0.553	1	T-Cells	Srgap2
0.0076908	0.459932	0.487	0.353	1	T-Cells	Epsti1
0.00777381	0.393325	0.654	0.525	1	T-Cells	Chka
0.00785028	0.476626	0.333	0.209	1	T-Cells	Cabcoco1
0.00797462	-0.391352	0.346	0.485	1	T-Cells	Zfhx3
0.00809693	0.361759	0.545	0.406	1	T-Cells	Zcchc11
0.00821983	0.367364	0.346	0.223	1	T-Cells	Trak2
0.00836546	0.408273	0.308	0.196	1	T-Cells	Ndufaf4
0.00837641	0.321414	0.545	0.408	1	T-Cells	Plekha5
0.00841193	-0.438935	0.186	0.306	1	T-Cells	Ehd4
0.00845322	0.332611	0.821	0.8	1	T-Cells	Umod
0.00851817	-0.437603	0.282	0.409	1	T-Cells	Msn
0.00873636	0.408313	0.346	0.228	1	T-Cells	Arap2
0.00876471	-0.456355	0.314	0.398	1	T-Cells	Grb2
0.00903331	0.388665	0.449	0.323	1	T-Cells	Rcor1
0.00925492	0.367312	0.487	0.351	1	T-Cells	Pacs1
0.00947592	-0.382502	0.462	0.589	1	T-Cells	Vmp1
0.00951294	-0.452134	0.218	0.304	1	T-Cells	Bmt2

## Sheet: snRNA_Fibro-MarkerGenes
p_val	avg_log2FC	pct.1	pct.2	p_val_adj	cluster	gene
1.35762e-257	-2.92859	0.479	0.866	3.31761e-253	cFib	Adamtsl1
1.74626e-209	-3.42868	0.034	0.572	4.26734e-205	cFib	6530403H02Rik
7.63142e-201	-2.50766	0.027	0.557	1.86489e-196	cFib	Lrriq1
4.75839e-193	-3.42689	0.197	0.62	1.16281e-188	cFib	Ranbp3l
6.25479e-191	-1.96328	0.655	0.887	1.52848e-186	cFib	Plcb1
1.26143e-176	-3.5891	0.026	0.496	3.08255e-172	cFib	Kcnd2
4.8656e-164	-2.33818	0.076	0.575	1.18901e-159	cFib	Ltbp1
3.89113e-163	-2.56235	0.117	0.601	9.50876e-159	cFib	Bmpr1b
9.10955e-150	1.66143	0.922	0.588	2.2261e-145	cFib	Plcl1
6.95689e-138	-2.0513	0.009	0.367	1.70006e-133	cFib	Tnn
9.1602e-131	-2.31774	0.155	0.586	2.23848e-126	cFib	Nav3
7.98538e-124	1.76519	0.805	0.37	1.95139e-119	cFib	Fbln5
9.0224e-117	-1.89188	0.283	0.66	2.2048e-112	cFib	Rasgef1b
7.15987e-112	-1.89476	0.032	0.382	1.74966e-107	cFib	Alx1
1.923e-110	1.65103	0.921	0.67	4.69923e-106	cFib	Fhl2
3.17829e-108	1.7048	0.843	0.43	7.76678e-104	cFib	4930578G10Rik
2.71334e-107	1.85338	0.607	0.135	6.6306e-103	cFib	Dapk2
1.23606e-104	1.32561	0.938	0.686	3.02056e-100	cFib	Robo2
1.81462e-104	2.09803	0.709	0.316	4.43438e-100	cFib	Rbfox1
6.41904e-102	-1.40012	0.594	0.858	1.56862e-97	cFib	Fut9
2.14679e-100	0.806781	0.985	0.908	5.24611e-96	cFib	Prkg1
2.60838e-100	1.13978	0.917	0.659	6.37411e-96	cFib	Cald1
2.71532e-96	1.37379	0.888	0.541	6.63542e-92	cFib	Gm2163
1.38182e-93	1.68158	0.736	0.312	3.37676e-89	cFib	Kcnd3
1.22319e-92	1.71071	0.678	0.253	2.9891e-88	cFib	Ak5
3.58664e-92	1.27988	0.877	0.543	8.76468e-88	cFib	B3galt1
2.37984e-90	-1.91924	0.27	0.614	5.81563e-86	cFib	Igfbp5
9.94308e-90	0.95876	0.979	0.855	2.42979e-85	cFib	Tshz2
1.2416e-89	-1.57329	0.413	0.7	3.03411e-85	cFib	Spon1
3.07985e-87	-1.44783	0.37	0.72	7.52623e-83	cFib	Sema5a
1.83653e-86	1.8219	0.513	0.108	4.48793e-82	cFib	Itih5
8.3756e-86	1.40476	0.767	0.382	2.04675e-81	cFib	Adap2
2.99553e-84	-1.80938	0.347	0.604	7.32016e-80	cFib	Col4a3
7.86936e-83	1.46799	0.715	0.312	1.92304e-78	cFib	Abca8a
4.21428e-81	1.47458	0.694	0.311	1.02984e-76	cFib	Gucy1a1
5.9828e-81	1.65969	0.56	0.15	1.46202e-76	cFib	Col14a1
1.92275e-80	-1.54797	0.051	0.359	4.69863e-76	cFib	Ncam1
1.79776e-78	1.14566	0.866	0.618	4.39319e-74	cFib	Shroom3
1.95303e-76	-1.57597	0.094	0.428	4.77261e-72	cFib	Lepr
1.44115e-74	-1.89487	0.108	0.419	3.52174e-70	cFib	Tmtc2
4.48838e-74	-1.73671	0.267	0.519	1.09682e-69	cFib	Emcn
9.90476e-74	1.16918	0.863	0.581	2.42043e-69	cFib	Fbxl7
1.06951e-72	-1.23115	0.628	0.865	2.61357e-68	cFib	Negr1
1.27292e-71	1.2186	0.822	0.522	3.11064e-67	cFib	Ccbe1
2.01546e-70	1.09453	0.873	0.636	4.92517e-66	cFib	Mylk
2.29334e-70	2.02815	0.556	0.206	5.60424e-66	cFib	Igfbp3
8.98117e-70	-1.04462	0.699	0.865	2.19473e-65	cFib	Neat1
1.41448e-69	-1.70467	0.054	0.337	3.45657e-65	cFib	Tnc
1.62741e-69	1.22399	0.752	0.396	3.97689e-65	cFib	Ror1
2.44749e-69	-1.32359	0.29	0.625	5.98093e-65	cFib	Nckap5
1.25752e-68	-1.40174	0.267	0.576	3.073e-64	cFib	Slc38a2
1.07012e-67	1.11071	0.804	0.494	2.61506e-63	cFib	Itga1
4.91357e-67	-1.85408	0.109	0.409	1.20073e-62	cFib	Adgrl3
3.84308e-63	-1.46151	0.371	0.539	9.39133e-59	cFib	Col4a4
1.97453e-62	-1.54531	0.056	0.304	4.82517e-58	cFib	St6galnac3
1.34071e-61	-1.60168	0.072	0.33	3.27629e-57	cFib	Smoc2
1.66927e-61	0.930338	0.883	0.63	4.07919e-57	cFib	Gucy1a2
2.023e-61	-1.76148	0.158	0.369	4.94362e-57	cFib	Col4a5
1.07996e-59	1.25509	0.696	0.351	2.63909e-55	cFib	Gm12394
2.70677e-54	1.11908	0.657	0.327	6.61453e-50	cFib	Slco2b1
2.15154e-53	-1.075	0.384	0.605	5.25772e-49	cFib	Arhgap42
3.74875e-53	-1.2384	0.513	0.652	9.16081e-49	cFib	Palld
5.13165e-53	1.10043	0.75	0.477	1.25402e-48	cFib	Man2a1
1.58481e-52	1.23448	0.618	0.301	3.8728e-48	cFib	Bmp6
1.90085e-52	0.745414	0.928	0.779	4.64511e-48	cFib	Dlc1
1.79078e-51	1.52074	0.309	0.045	4.37612e-47	cFib	Clca3a1
3.797e-50	-1.27395	0.201	0.494	9.27874e-46	cFib	St6galnac5
1.15991e-49	1.30534	0.538	0.214	2.83446e-45	cFib	Cdh13
2.42579e-49	1.02524	0.726	0.44	5.9279e-45	cFib	Nrp1
3.3613e-49	0.688495	0.941	0.831	8.214e-45	cFib	Bicc1
6.73007e-49	-1.27227	0.24	0.428	1.64463e-44	cFib	Lmo7
8.19131e-49	0.59918	0.971	0.892	2.00171e-44	cFib	Zeb2
2.46098e-48	1.06394	0.68	0.396	6.0139e-44	cFib	Sorbs1
2.47799e-48	1.14329	0.551	0.227	6.05547e-44	cFib	Slit3
1.03803e-47	0.992347	0.699	0.393	2.53663e-43	cFib	Cacna2d1
1.19545e-47	1.18691	0.622	0.32	2.92132e-43	cFib	Adamts5
2.61861e-47	0.648394	0.916	0.72	6.3991e-43	cFib	Lama2
5.90375e-47	1.10663	0.539	0.227	1.4427e-42	cFib	Epas1
1.99392e-46	1.19147	0.404	0.116	4.87255e-42	cFib	Wdr66
4.75438e-46	1.02976	0.644	0.362	1.16183e-41	cFib	Ptprm
1.75965e-45	1.10606	0.677	0.385	4.30005e-41	cFib	Ctgf
2.33041e-45	-1.17362	0.226	0.47	5.69481e-41	cFib	Pla2g4a
1.20593e-44	-1.06688	0.183	0.451	2.94693e-40	cFib	Map3k5
6.09515e-44	1.05096	0.641	0.351	1.48947e-39	cFib	Fmo2
6.52336e-43	1.23432	0.466	0.18	1.59411e-38	cFib	Gabra3
7.36429e-43	1.91409	0.352	0.113	1.79961e-38	cFib	Nrxn3
1.39563e-42	0.622816	0.898	0.67	3.4105e-38	cFib	Kcnt2
1.665e-42	-0.91355	0.38	0.63	4.06877e-38	cFib	Plekha5
6.90115e-42	1.13596	0.439	0.159	1.68643e-37	cFib	Cacna1a
1.6747e-41	-0.81388	0.798	0.797	4.09247e-37	cFib	Gpc6
1.64603e-40	0.976392	0.703	0.436	4.02239e-36	cFib	Pde7b
1.75224e-40	0.758601	0.845	0.659	4.28194e-36	cFib	Fign
2.76849e-40	0.526397	0.975	0.907	6.76535e-36	cFib	Arhgap24
3.68582e-40	0.601566	0.919	0.767	9.00703e-36	cFib	Pde3a
9.01875e-40	1.00759	0.63	0.359	2.20391e-35	cFib	Raph1
1.1004e-39	0.540391	0.969	0.884	2.68904e-35	cFib	Cfh
2.13119e-39	1.12642	0.414	0.147	5.20799e-35	cFib	Gucy1b1
2.57788e-39	0.885008	0.618	0.325	6.29957e-35	cFib	Agtr1a
1.98353e-38	1.21638	0.454	0.187	4.84716e-34	cFib	Adam22
2.39483e-38	-0.845598	0.534	0.715	5.85226e-34	cFib	Utrn
4.69316e-38	-1.14808	0.439	0.589	1.14687e-33	cFib	Crim1
5.4184e-38	0.982956	0.419	0.148	1.3241e-33	cFib	Eya2
5.66502e-38	1.23308	0.31	0.076	1.38436e-33	cFib	Slco2a1
7.44154e-38	1.01229	0.334	0.089	1.81849e-33	cFib	Pag1
1.28819e-36	-0.87533	0.352	0.568	3.14795e-32	cFib	Tanc1
2.40325e-36	-0.948984	0.197	0.427	5.87281e-32	cFib	Nr1h4
1.74975e-35	0.679088	0.902	0.741	4.27586e-31	cFib	Ldb2
1.76284e-35	0.918566	0.634	0.385	4.30784e-31	cFib	Fkbp5
2.36271e-34	0.815223	0.7	0.467	5.77375e-30	cFib	Sept11
2.76989e-34	0.997279	0.442	0.187	6.76878e-30	cFib	Astn2
7.23417e-34	0.861907	0.551	0.288	1.76781e-29	cFib	Specc1
8.46432e-34	-1.16075	0.17	0.343	2.06843e-29	cFib	Abcc4
1.044e-33	0.779128	0.651	0.385	2.55121e-29	cFib	Zfpm2
3.12757e-33	0.775508	0.571	0.296	7.64284e-29	cFib	Egflam
4.2657e-33	-0.362369	0.995	0.997	1.04241e-28	cFib	Zbtb20
5.9179e-33	1.05526	0.396	0.164	1.44616e-28	cFib	Slc40a1
5.99623e-33	-0.744257	0.507	0.691	1.4653e-28	cFib	Ano6
6.36441e-33	-1.03847	0.176	0.385	1.55527e-28	cFib	Pigk
8.25056e-33	0.857035	0.642	0.412	2.01619e-28	cFib	Cadps2
9.85285e-33	0.949618	0.495	0.232	2.40774e-28	cFib	Rcan2
2.49416e-32	-0.83685	0.449	0.618	6.09497e-28	cFib	P3h2
3.4422e-32	0.993258	0.438	0.192	8.4117e-28	cFib	Ano5
4.14564e-32	0.872825	0.573	0.325	1.01307e-27	cFib	Pla2r1
1.1425e-31	-0.771083	0.569	0.725	2.79192e-27	cFib	Fgfr2
1.64709e-31	-0.888231	0.159	0.361	4.02498e-27	cFib	Enah
3.51932e-31	0.805211	0.715	0.51	8.60015e-27	cFib	Myo1b
4.67503e-31	-0.858647	0.415	0.539	1.14244e-26	cFib	Hnrnpr
3.49122e-30	0.825338	0.551	0.295	8.53148e-26	cFib	Itga9
4.05137e-30	0.84885	0.643	0.404	9.90034e-26	cFib	Angpt1
1.38888e-29	0.867706	0.607	0.406	3.394e-25	cFib	Sorbs2
1.71826e-29	0.825783	0.565	0.319	4.19891e-25	cFib	Mrc2
1.9377e-29	0.546714	0.838	0.633	4.73515e-25	cFib	Meis1
2.61524e-29	0.76738	0.706	0.52	6.39087e-25	cFib	Actn4
4.48942e-29	0.820805	0.591	0.372	1.09708e-24	cFib	Ets1
5.18509e-29	0.811104	0.646	0.401	1.26708e-24	cFib	Vcl
8.05644e-29	0.532891	0.844	0.67	1.96875e-24	cFib	Mecom
1.24133e-28	0.523985	0.912	0.831	3.03345e-24	cFib	Macf1
2.11487e-27	0.842111	0.507	0.28	5.16811e-23	cFib	Daam1
2.40962e-27	0.727911	0.751	0.568	5.88839e-23	cFib	Myh9
2.4487e-27	-0.835199	0.277	0.494	5.98389e-23	cFib	Rapgef5
3.0812e-27	1.04136	0.428	0.203	7.52953e-23	cFib	Gm17276
5.63791e-27	0.93258	0.305	0.103	1.37774e-22	cFib	Il33
8.67142e-27	0.531466	0.893	0.794	2.11904e-22	cFib	Rbms1
9.63239e-27	0.859764	0.519	0.303	2.35387e-22	cFib	Nhsl1
9.72222e-27	0.603022	0.805	0.623	2.37582e-22	cFib	Ttc28
1.12916e-26	-0.86946	0.375	0.546	2.75932e-22	cFib	Erc2
7.50893e-26	-0.717546	0.442	0.63	1.83496e-21	cFib	Mllt3
1.69281e-25	0.691154	0.731	0.544	4.13671e-21	cFib	Svep1
2.19918e-25	-0.521703	0.759	0.823	5.37413e-21	cFib	Rabgap1l
1.19704e-24	0.586346	0.824	0.676	2.92521e-20	cFib	Gulp1
1.53476e-24	0.811439	0.394	0.179	3.75048e-20	cFib	Cx3cl1
1.55856e-24	0.603129	0.777	0.615	3.80866e-20	cFib	Myo1d
1.87408e-24	0.877103	0.43	0.221	4.5797e-20	cFib	A730049H05Rik
2.35055e-24	-0.793914	0.226	0.393	5.74405e-20	cFib	Parp8
2.58903e-24	-0.712627	0.421	0.583	6.32681e-20	cFib	Uvrag
2.97998e-24	0.708055	0.606	0.399	7.28217e-20	cFib	Eml4
5.61528e-24	0.853341	0.326	0.135	1.37221e-19	cFib	Afap1l2
8.2118e-24	0.883312	0.426	0.214	2.00672e-19	cFib	Aoah
8.75964e-24	-0.841103	0.127	0.301	2.14059e-19	cFib	Hecw2
1.43184e-23	0.820183	0.428	0.227	3.499e-19	cFib	Zbtb46
3.38874e-23	0.699977	0.496	0.274	8.28106e-19	cFib	Nid1
3.43594e-23	0.816456	0.446	0.237	8.3964e-19	cFib	Eps8
4.08242e-23	0.657426	0.622	0.414	9.97621e-19	cFib	Rai14
4.99188e-23	0.767494	0.41	0.201	1.21987e-18	cFib	Xdh
6.46333e-23	0.678134	0.522	0.304	1.57944e-18	cFib	Osmr
1.27683e-22	0.522807	0.83	0.7	3.12018e-18	cFib	Fmnl2
1.52095e-22	-0.781203	0.204	0.388	3.71676e-18	cFib	Arhgap28
2.51041e-22	1.07389	0.364	0.169	6.13469e-18	cFib	Dkk2
3.05125e-22	-0.630335	0.496	0.638	7.45634e-18	cFib	Samd4
3.20317e-22	0.728135	0.314	0.124	7.82759e-18	cFib	Fgd5
3.30086e-22	-0.632238	0.639	0.734	8.0663e-18	cFib	Ank3
4.21656e-22	0.700597	0.613	0.407	1.0304e-17	cFib	Maf
6.41218e-22	0.689784	0.631	0.436	1.56694e-17	cFib	Daam2
1.632e-21	-0.747586	0.161	0.303	3.98813e-17	cFib	Hif1a
1.72666e-21	0.695808	0.567	0.367	4.21944e-17	cFib	Zeb1
2.92515e-21	0.857843	0.57	0.361	7.14819e-17	cFib	Mgp
4.85661e-21	0.647864	0.34	0.148	1.18681e-16	cFib	Rasgrp2
6.825e-21	-0.655968	0.708	0.767	1.66783e-16	cFib	Pkhd1
8.06166e-21	-0.55462	0.738	0.816	1.97003e-16	cFib	Dach1
1.45759e-20	-0.671825	0.513	0.615	3.56192e-16	cFib	Rarb
1.49439e-20	0.486535	0.827	0.733	3.65185e-16	cFib	Tns1
1.97872e-20	0.805603	0.307	0.132	4.8354e-16	cFib	Peg3
3.09401e-20	0.779582	0.482	0.303	7.56084e-16	cFib	Col4a1
4.66219e-20	0.767576	0.329	0.151	1.1393e-15	cFib	Fsd1l
5.62255e-20	0.667532	0.52	0.312	1.37398e-15	cFib	C7
5.89024e-20	0.495949	0.843	0.72	1.4394e-15	cFib	Errfi1
6.05086e-20	-0.725896	0.192	0.354	1.47865e-15	cFib	Cpne8
8.88375e-20	-0.648614	0.606	0.713	2.17092e-15	cFib	Prkca
1.47291e-19	0.648969	0.519	0.317	3.59935e-15	cFib	Rftn1
2.01827e-19	0.700319	0.46	0.264	4.93204e-15	cFib	Mrvi1
2.23802e-19	-0.746627	0.3	0.427	5.46905e-15	cFib	Ptprj
2.29328e-19	-0.632811	0.624	0.678	5.60409e-15	cFib	Esrrg
2.64565e-19	0.73651	0.441	0.259	6.46517e-15	cFib	Sh3bgrl
3.69293e-19	-0.64485	0.445	0.576	9.02441e-15	cFib	Mast4
6.50393e-19	0.370753	0.932	0.847	1.58936e-14	cFib	Nfia
6.95209e-19	0.682234	0.301	0.132	1.69888e-14	cFib	Gm14964
7.06833e-19	-0.67234	0.269	0.398	1.72729e-14	cFib	Calcrl
1.68522e-18	-0.69253	0.562	0.668	4.11817e-14	cFib	Phactr1
1.97217e-18	-0.722743	0.411	0.544	4.8194e-14	cFib	Naaladl2
3.80191e-18	-0.787484	0.299	0.456	9.29072e-14	cFib	Gsdme
4.17827e-18	-0.716901	0.155	0.312	1.02104e-13	cFib	Gm36975
5.07131e-18	-0.576723	0.493	0.675	1.23928e-13	cFib	Pdzrn3
5.93244e-18	-0.68366	0.292	0.436	1.44971e-13	cFib	Agtpbp1
7.68112e-18	0.691413	0.36	0.179	1.87703e-13	cFib	Adap2os
1.04114e-17	-0.651891	0.35	0.472	2.54425e-13	cFib	Sik2
1.10767e-17	0.613103	0.46	0.269	2.70682e-13	cFib	Slfn5
1.63493e-17	-0.61434	0.422	0.538	3.99527e-13	cFib	Cobll1
2.03212e-17	0.608876	0.629	0.448	4.96589e-13	cFib	Cp
2.84534e-17	-0.812669	0.204	0.377	6.95317e-13	cFib	Rad51b
3.08059e-17	-0.463553	0.703	0.779	7.52805e-13	cFib	Phldb2
3.44976e-17	0.712217	0.325	0.159	8.43017e-13	cFib	Mamld1
4.42004e-17	0.641689	0.467	0.28	1.08012e-12	cFib	Sp100
4.97655e-17	-0.638572	0.212	0.349	1.21612e-12	cFib	Il15
6.72142e-17	0.601852	0.328	0.158	1.64251e-12	cFib	Casc4
1.3511e-16	0.675866	0.423	0.243	3.30168e-12	cFib	Itgb5
1.55437e-16	-0.643455	0.408	0.527	3.79841e-12	cFib	Ust
2.50437e-16	-0.639965	0.247	0.415	6.11993e-12	cFib	Frmd4b
2.55865e-16	-0.675637	0.37	0.525	6.25256e-12	cFib	Cacnb2
3.31183e-16	0.320416	0.661	0.472	8.09311e-12	cFib	Adam12
5.08785e-16	0.603111	0.679	0.544	1.24332e-11	cFib	Zbtb16
5.57116e-16	0.323063	0.589	0.403	1.36142e-11	cFib	Robo1
7.26291e-16	-0.539898	0.499	0.599	1.77484e-11	cFib	Tanc2
8.49216e-16	-0.63229	0.261	0.412	2.07523e-11	cFib	Cacna1d
1.12024e-15	-0.425018	0.683	0.741	2.73753e-11	cFib	Nfat5
1.32551e-15	0.312912	0.889	0.776	3.23915e-11	cFib	Ebf1
1.38831e-15	0.625565	0.37	0.203	3.39261e-11	cFib	Rab31
1.44825e-15	-0.548339	0.538	0.636	3.53909e-11	cFib	Sh3d19
1.47398e-15	-0.571156	0.573	0.696	3.60195e-11	cFib	Mpp6
1.47741e-15	0.481301	0.669	0.486	3.61034e-11	cFib	Rerg
2.5544e-15	-0.618013	0.365	0.469	6.24218e-11	cFib	Ralgapa2
2.91225e-15	0.667719	0.432	0.272	7.11666e-11	cFib	Ston1
3.75615e-15	0.683368	0.559	0.424	9.17891e-11	cFib	Cpm
5.10405e-15	0.573312	0.743	0.623	1.24728e-10	cFib	Lrmda
5.54691e-15	-0.442642	0.654	0.717	1.3555e-10	cFib	Bcas3
6.29641e-15	0.40857	0.822	0.668	1.53865e-10	cFib	Gm26883
7.29187e-15	0.393483	0.818	0.704	1.78191e-10	cFib	Sptbn1
8.02822e-15	-0.573894	0.408	0.551	1.96186e-10	cFib	Magi1
1.26582e-14	0.446146	0.803	0.702	3.09328e-10	cFib	Hsd11b1
1.38066e-14	-0.552571	0.284	0.446	3.37391e-10	cFib	Hipk2
1.42711e-14	0.492832	0.59	0.414	3.48742e-10	cFib	Pip4k2a
1.47232e-14	0.495489	0.452	0.277	3.59791e-10	cFib	Mill2
1.77003e-14	0.616942	0.431	0.287	4.32542e-10	cFib	Peli1
2.87024e-14	0.580361	0.303	0.151	7.014e-10	cFib	Plekhg2
3.48886e-14	0.611926	0.435	0.269	8.52572e-10	cFib	Carmn
4.14613e-14	0.546361	0.38	0.214	1.01319e-09	cFib	A4galt
5.17671e-14	0.470805	0.75	0.641	1.26503e-09	cFib	Picalm
5.55747e-14	0.594016	0.448	0.288	1.35808e-09	cFib	Khdrbs3
5.89108e-14	-0.568707	0.64	0.734	1.4396e-09	cFib	Auts2
1.08727e-13	-0.614332	0.196	0.329	2.65696e-09	cFib	Kcnq1
1.20981e-13	-0.515712	0.555	0.681	2.95641e-09	cFib	Trps1
1.34946e-13	0.466703	0.709	0.568	3.29768e-09	cFib	Myo10
1.41408e-13	0.399222	0.826	0.77	3.45559e-09	cFib	Gab2
1.81488e-13	0.498972	0.641	0.483	4.43503e-09	cFib	Stim1
3.09119e-13	0.560388	0.446	0.29	7.55394e-09	cFib	Acvr2a
3.53823e-13	0.582835	0.621	0.49	8.64638e-09	cFib	Nhs
4.21356e-13	0.499595	0.602	0.443	1.02967e-08	cFib	Plpp1
5.92479e-13	0.506688	0.614	0.461	1.44784e-08	cFib	Ccnd3
7.2183e-13	-0.699277	0.469	0.535	1.76394e-08	cFib	Gria4
7.2818e-13	0.511141	0.306	0.159	1.77945e-08	cFib	Dhrs3
7.96907e-13	0.52637	0.464	0.301	1.9474e-08	cFib	Ptpn9
8.75682e-13	0.399467	0.799	0.676	2.1399e-08	cFib	Prex2
8.98348e-13	-0.404997	0.704	0.736	2.19529e-08	cFib	Arl15
1.11872e-12	-0.60091	0.264	0.414	2.73381e-08	cFib	Prickle1
1.1422e-12	0.423529	0.344	0.193	2.79119e-08	cFib	Pear1
1.23212e-12	0.50123	0.302	0.158	3.01094e-08	cFib	Synpo2
1.24838e-12	0.633869	0.405	0.269	3.05066e-08	cFib	Gpm6b
1.26729e-12	-0.580348	0.304	0.417	3.09686e-08	cFib	Bnc2
1.56557e-12	0.506572	0.392	0.237	3.82579e-08	cFib	Sept7
1.89422e-12	-0.406581	0.548	0.671	4.6289e-08	cFib	Cux1
1.9861e-12	0.295848	0.898	0.818	4.85344e-08	cFib	Itpr1
2.84465e-12	0.591985	0.367	0.235	6.95148e-08	cFib	B4galt1
2.88474e-12	0.488494	0.315	0.171	7.04943e-08	cFib	Ecm1
3.66021e-12	-0.614231	0.204	0.324	8.94446e-08	cFib	Abat
3.79693e-12	-0.558238	0.238	0.37	9.27856e-08	cFib	Nav1
3.84702e-12	-0.644023	0.219	0.353	9.40096e-08	cFib	Aff3
4.58635e-12	0.581638	0.312	0.177	1.12077e-07	cFib	Dennd2a
4.79623e-12	-0.478194	0.414	0.544	1.17206e-07	cFib	Dst
4.85249e-12	0.49083	0.317	0.174	1.1858e-07	cFib	Angptl2
5.06714e-12	-0.416093	0.636	0.71	1.23826e-07	cFib	Lrba
5.17764e-12	-0.54847	0.397	0.449	1.26526e-07	cFib	Abi3bp
5.75733e-12	0.532697	0.335	0.19	1.40692e-07	cFib	Dkk3
6.54708e-12	0.554742	0.344	0.201	1.59991e-07	cFib	Col6a3
6.89635e-12	0.425	0.708	0.557	1.68526e-07	cFib	Csmd1
7.86606e-12	-0.552695	0.221	0.349	1.92223e-07	cFib	Ldlrad3
9.09654e-12	0.478455	0.401	0.248	2.22292e-07	cFib	Zcchc14
1.02436e-11	0.536229	0.365	0.224	2.50322e-07	cFib	Eml1
1.06711e-11	-0.453659	0.423	0.564	2.6077e-07	cFib	Cpq
1.24909e-11	0.523974	0.44	0.291	3.05241e-07	cFib	Foxo1
1.35943e-11	-0.493661	0.409	0.535	3.32205e-07	cFib	Ctdspl
1.89636e-11	0.397792	0.743	0.615	4.63414e-07	cFib	St5
1.90647e-11	0.413419	0.696	0.559	4.65884e-07	cFib	Sash1
2.03272e-11	0.376624	0.63	0.473	4.96736e-07	cFib	Adamts9
2.13482e-11	-0.474952	0.346	0.446	5.21685e-07	cFib	Usp3
2.30384e-11	-0.496346	0.287	0.393	5.62989e-07	cFib	Hnrnph3
2.33361e-11	0.523905	0.511	0.366	5.70264e-07	cFib	Eng
2.8823e-11	-0.556835	0.269	0.388	7.04347e-07	cFib	Pdgfd
3.06191e-11	0.406964	0.664	0.522	7.4824e-07	cFib	Nrp2
3.12314e-11	0.516006	0.417	0.275	7.63201e-07	cFib	Actn1
3.87478e-11	-0.409083	0.665	0.738	9.4688e-07	cFib	Atp1b1
4.16367e-11	0.453404	0.319	0.18	1.01748e-06	cFib	Smurf1
4.648e-11	-0.49156	0.213	0.316	1.13583e-06	cFib	Plekha1
4.96488e-11	0.463761	0.372	0.227	1.21327e-06	cFib	Cnksr3
6.15881e-11	0.464409	0.538	0.399	1.50503e-06	cFib	Insr
6.52614e-11	0.446802	0.499	0.349	1.59479e-06	cFib	Pdgfrb
7.7097e-11	0.51465	0.321	0.188	1.88402e-06	cFib	Zfp809
8.13888e-11	0.491424	0.357	0.216	1.9889e-06	cFib	Pde4a
1.08023e-10	-0.856203	0.252	0.349	2.63977e-06	cFib	Alcam
1.31623e-10	-0.524536	0.329	0.425	3.21646e-06	cFib	Usp53
1.78207e-10	-0.495655	0.266	0.369	4.35485e-06	cFib	Abcc5
2.03674e-10	0.396368	0.541	0.398	4.97717e-06	cFib	Cblb
2.5465e-10	0.317774	0.785	0.733	6.22288e-06	cFib	Sbf2
2.61135e-10	-0.528762	0.655	0.707	6.38136e-06	cFib	Erbb4
2.71294e-10	-0.471137	0.282	0.383	6.62961e-06	cFib	Sox6
2.72927e-10	0.521172	0.306	0.177	6.66951e-06	cFib	Prdm5
3.18907e-10	0.363291	0.793	0.707	7.79313e-06	cFib	Asap1
3.8118e-10	-0.374039	0.593	0.67	9.3149e-06	cFib	Ncoa1
3.9585e-10	0.374635	0.665	0.528	9.67338e-06	cFib	Wdfy3
4.41851e-10	-0.391897	0.539	0.641	1.07975e-05	cFib	Qk
5.12544e-10	0.33378	0.615	0.467	1.2525e-05	cFib	Dock10
6.657e-10	0.42866	0.436	0.295	1.62677e-05	cFib	Lrp1
6.77217e-10	-0.463379	0.266	0.386	1.65492e-05	cFib	Lgr4
6.99959e-10	0.454786	0.324	0.193	1.71049e-05	cFib	H6pd
7.0438e-10	-0.472166	0.382	0.501	1.72129e-05	cFib	Gna14
7.95084e-10	0.446944	0.356	0.222	1.94295e-05	cFib	Sparc
8.08711e-10	0.403146	0.47	0.325	1.97625e-05	cFib	Cyth3
8.73867e-10	-0.312668	0.802	0.845	2.13547e-05	cFib	Apbb2
9.09064e-10	-0.455657	0.472	0.56	2.22148e-05	cFib	Kcnq1ot1
9.79884e-10	0.414101	0.642	0.523	2.39454e-05	cFib	Hivep2
1.07707e-09	-0.482902	0.354	0.438	2.63204e-05	cFib	Slc6a6
1.13631e-09	0.492409	0.336	0.208	2.77681e-05	cFib	Slc16a12
1.20372e-09	0.459313	0.362	0.23	2.94152e-05	cFib	Gpcpd1
1.21606e-09	-0.469159	0.275	0.361	2.97169e-05	cFib	Ptp4a2
1.29408e-09	0.470717	0.408	0.275	3.16234e-05	cFib	Carmil1
1.73789e-09	-0.45792	0.547	0.623	4.24689e-05	cFib	Cacna1c
1.8124e-09	-0.373806	0.575	0.66	4.42896e-05	cFib	Cgnl1
2.52389e-09	-0.396935	0.725	0.783	6.16764e-05	cFib	Fhit
2.69681e-09	0.411637	0.531	0.393	6.5902e-05	cFib	Rin2
2.79402e-09	-0.413511	0.313	0.349	6.82775e-05	cFib	mt-Nd4
3.29465e-09	0.360256	0.46	0.32	8.05114e-05	cFib	Chn1
3.42206e-09	-0.448933	0.442	0.556	8.36249e-05	cFib	Dock4
3.63227e-09	-0.384034	0.436	0.486	8.87617e-05	cFib	Ptpn13
3.69819e-09	-0.485926	0.214	0.322	9.03726e-05	cFib	Prrx1
3.69833e-09	0.338626	0.636	0.504	9.03761e-05	cFib	Epb41l2
5.79073e-09	0.388488	0.528	0.391	0.000141508	cFib	Acap2
6.63153e-09	0.446128	0.414	0.285	0.000162055	cFib	Lpar1
7.39817e-09	0.42144	0.413	0.282	0.000180789	cFib	Atf7ip
7.6721e-09	0.472603	0.356	0.238	0.000187483	cFib	Cnn2
8.02708e-09	0.314788	0.908	0.853	0.000196158	cFib	Igfbp7
8.68894e-09	0.452107	0.366	0.24	0.000212332	cFib	Mxd4
1.02907e-08	-0.414473	0.449	0.562	0.000251473	cFib	Syn3
1.03197e-08	0.431354	0.494	0.369	0.000252182	cFib	Col4a2
1.12094e-08	-0.402698	0.466	0.538	0.000273924	cFib	Thrb
1.13664e-08	0.510048	0.403	0.28	0.00027776	cFib	Ngf
1.18734e-08	0.374099	0.541	0.407	0.00029015	cFib	Rasal2
1.25002e-08	-0.316749	0.747	0.823	0.000305466	cFib	Igf1r
1.26859e-08	-0.482526	0.244	0.324	0.000310004	cFib	Tfdp2
1.34802e-08	-0.290267	0.784	0.818	0.000329416	cFib	Lncpint
1.39216e-08	0.440614	0.455	0.337	0.000340202	cFib	Arhgap35
1.55451e-08	0.441856	0.427	0.298	0.000379875	cFib	Rnf150
2.01627e-08	-0.421503	0.26	0.333	0.000492716	cFib	Fat1
2.28015e-08	0.440124	0.342	0.225	0.000557201	cFib	Reps2
2.33979e-08	0.374608	0.434	0.303	0.000571775	cFib	Arhgef3
2.84193e-08	-0.41532	0.445	0.499	0.000694483	cFib	Gm26804
3.85326e-08	0.381854	0.516	0.385	0.000941621	cFib	Tmsb4x
4.35662e-08	-0.543795	0.209	0.316	0.00106463	cFib	Hmcn1
5.81394e-08	0.390469	0.303	0.188	0.00142075	cFib	Slc43a3
5.83668e-08	0.306473	0.728	0.617	0.00142631	cFib	Maml2
6.20593e-08	0.486709	0.321	0.206	0.00151654	cFib	Fn1
6.35899e-08	0.385824	0.568	0.462	0.00155395	cFib	Itgb1
6.59294e-08	0.372752	0.444	0.317	0.00161112	cFib	Tjp1
7.46344e-08	0.377579	0.534	0.415	0.00182384	cFib	Tspan9
7.49568e-08	0.437827	0.398	0.274	0.00183172	cFib	Rhoj
7.99196e-08	-0.35422	0.531	0.618	0.001953	cFib	Pam
8.72175e-08	0.479591	0.3	0.193	0.00213133	cFib	Rnf213
9.38759e-08	0.386225	0.48	0.366	0.00229405	cFib	Jak1
1.08169e-07	-0.549558	0.561	0.575	0.00264333	cFib	Abca13
1.10043e-07	0.382876	0.441	0.319	0.00268912	cFib	Col18a1
1.23471e-07	0.269649	0.622	0.494	0.00301726	cFib	Cdh11
1.28781e-07	-0.357991	0.406	0.486	0.00314701	cFib	Ptbp2
1.69889e-07	-0.459261	0.526	0.565	0.00415158	cFib	Keg1
1.70867e-07	-0.43462	0.326	0.417	0.00417548	cFib	Prkd1
1.76821e-07	0.389704	0.512	0.39	0.00432098	cFib	Arhgap26
1.93555e-07	-0.41199	0.464	0.531	0.00472989	cFib	Immp2l
1.99971e-07	0.363624	0.339	0.224	0.0048867	cFib	Fblim1
2.03954e-07	0.290084	0.922	0.889	0.00498402	cFib	Rbpms
2.30106e-07	-0.37222	0.476	0.539	0.0056231	cFib	Zdhhc14
2.42286e-07	-0.344371	0.409	0.472	0.00592073	cFib	Pkp4
2.47886e-07	-0.41239	0.339	0.425	0.00605758	cFib	Pitpnc1
2.56032e-07	0.340422	0.706	0.604	0.00625666	cFib	Fchsd2
3.27635e-07	0.370571	0.462	0.341	0.00800641	cFib	Bgn
3.76412e-07	-0.383018	0.349	0.404	0.00919839	cFib	Kcnj16
4.41338e-07	0.260344	0.482	0.362	0.010785	cFib	St3gal4
4.88281e-07	-0.347044	0.416	0.47	0.0119321	cFib	Tulp4
5.94506e-07	0.372605	0.422	0.304	0.014528	cFib	Adamts10
5.97442e-07	0.353976	0.404	0.29	0.0145997	cFib	Ssfa2
6.55867e-07	0.351686	0.555	0.449	0.0160274	cFib	Rreb1
7.19916e-07	0.316408	0.732	0.63	0.0175926	cFib	Dpyd
9.07577e-07	0.372718	0.452	0.337	0.0221785	cFib	Lbh
9.369e-07	0.390407	0.398	0.29	0.022895	cFib	Spred1
1.02509e-06	-0.418528	0.274	0.378	0.02505	cFib	Tmtc1
1.03226e-06	-0.379149	0.286	0.378	0.0252254	cFib	Ppm1h
1.07406e-06	0.367951	0.304	0.2	0.0262469	cFib	Usp46
1.09441e-06	0.384841	0.438	0.343	0.0267442	cFib	Fer
1.16709e-06	-0.252742	0.809	0.868	0.0285201	cFib	Rere
1.1693e-06	-0.349511	0.695	0.726	0.0285742	cFib	Gm29683
1.20945e-06	-0.407909	0.236	0.314	0.0295554	cFib	Arhgef28
1.41667e-06	0.252007	0.815	0.763	0.0346191	cFib	Fbxl17
1.45182e-06	0.386038	0.432	0.322	0.035478	cFib	Runx2
1.63783e-06	0.374887	0.589	0.494	0.0400236	cFib	Cdk8
1.71063e-06	-0.449754	0.599	0.633	0.0418028	cFib	Egf
2.07446e-06	-0.285217	0.606	0.644	0.0506936	cFib	Tln2
2.0933e-06	-0.290893	0.619	0.681	0.0511539	cFib	Farp1
2.20538e-06	0.291241	0.688	0.602	0.0538928	cFib	Fam172a
2.43037e-06	-0.331565	0.738	0.8	0.0593909	cFib	Wnk1
2.43685e-06	0.327992	0.35	0.243	0.0595492	cFib	Cd47
2.51232e-06	0.357203	0.594	0.486	0.0613937	cFib	Ube2e2
2.65815e-06	0.29312	0.695	0.596	0.0649572	cFib	Oxr1
2.73651e-06	0.3211	0.468	0.359	0.0668722	cFib	Stat3
2.84099e-06	-0.399498	0.33	0.415	0.0694252	cFib	Slc25a21
3.06308e-06	-0.411235	0.227	0.327	0.0748525	cFib	Gm16599
3.14657e-06	0.454664	0.303	0.211	0.0768928	cFib	Egr1
3.21514e-06	-0.262646	0.604	0.696	0.0785683	cFib	Pdlim5
3.28721e-06	-0.292852	0.807	0.823	0.0803296	cFib	Atrnl1
3.36447e-06	0.362918	0.334	0.23	0.0822175	cFib	Flna
3.3867e-06	0.304002	0.875	0.821	0.0827609	cFib	Pde4d
3.40136e-06	0.346545	0.421	0.314	0.0831191	cFib	Dennd5b
3.49625e-06	0.372649	0.344	0.242	0.0854378	cFib	Laptm4a
3.83596e-06	-0.372699	0.274	0.372	0.0937394	cFib	Myo1e
3.85548e-06	0.272616	0.412	0.304	0.0942163	cFib	Stim2
3.95542e-06	-0.32298	0.464	0.533	0.0966587	cFib	Rev3l
4.16854e-06	0.310539	0.477	0.366	0.101867	cFib	Map4k4
5.0188e-06	0.386115	0.358	0.256	0.122644	cFib	Cdc42ep3
5.52418e-06	-0.372149	0.297	0.37	0.134994	cFib	Mcc
5.86839e-06	-0.337462	0.335	0.433	0.143406	cFib	Shroom4
6.05452e-06	-0.311259	0.277	0.33	0.147954	cFib	Nectin3
6.59869e-06	0.388298	0.315	0.221	0.161252	cFib	Frk
6.65993e-06	-0.319246	0.346	0.383	0.162749	cFib	Ppargc1a
7.06847e-06	0.330093	0.376	0.274	0.172732	cFib	Actr3
7.11247e-06	-0.261713	0.843	0.858	0.173807	cFib	Gm20388
7.83083e-06	0.322519	0.411	0.309	0.191362	cFib	Frmd6
7.97808e-06	0.277893	0.602	0.538	0.19496	cFib	Herc1
8.01445e-06	-0.378334	0.467	0.549	0.195849	cFib	Cxcl12
8.51828e-06	0.354351	0.38	0.28	0.208161	cFib	Plekhg1
8.60772e-06	0.311217	0.35	0.248	0.210347	cFib	Zfp618
9.13115e-06	-0.368466	0.282	0.377	0.223138	cFib	Rufy3
9.21673e-06	-0.273721	0.43	0.461	0.225229	cFib	Ptbp3
1.02375e-05	0.338911	0.461	0.366	0.250174	cFib	Dgkh
1.04896e-05	0.374933	0.433	0.333	0.256334	cFib	Pbx3
1.0895e-05	-0.347025	0.27	0.329	0.266242	cFib	Pcsk5
1.19578e-05	0.349751	0.432	0.327	0.292212	cFib	Mapt
1.24211e-05	0.314895	0.47	0.364	0.303535	cFib	Kif13b
1.31668e-05	-0.31719	0.394	0.481	0.321758	cFib	Gng12
1.33483e-05	0.377793	0.378	0.282	0.326192	cFib	Phactr4
1.4215e-05	-0.411074	0.477	0.512	0.347372	cFib	Nox4
1.44082e-05	0.292628	0.377	0.275	0.352093	cFib	Ksr1
1.58336e-05	0.367189	0.423	0.329	0.386926	cFib	Tbc1d1
1.59393e-05	-0.296037	0.278	0.309	0.389508	cFib	Trabd2b
1.63579e-05	-0.368181	0.311	0.374	0.399737	cFib	Esr1
1.67688e-05	-0.395781	0.376	0.417	0.409779	cFib	Slc13a1
1.72257e-05	-0.281583	0.633	0.683	0.420944	cFib	Slco3a1
1.77702e-05	0.310365	0.32	0.224	0.434251	cFib	Pced1b
1.82541e-05	0.355668	0.492	0.401	0.446075	cFib	Acyp2
1.88213e-05	0.267837	0.327	0.232	0.459935	cFib	Klhl2
1.89546e-05	-0.463242	0.727	0.76	0.463193	cFib	Slc12a1
2.19411e-05	0.307157	0.337	0.24	0.536175	cFib	Col3a1
2.22847e-05	0.285623	0.329	0.233	0.544571	cFib	Ylpm1
2.24967e-05	-0.380332	0.307	0.396	0.549752	cFib	Gramd1b
2.34555e-05	0.375814	0.422	0.325	0.573181	cFib	Pknox2
2.36527e-05	0.360671	0.388	0.295	0.578002	cFib	Cuedc1
2.47382e-05	-0.298624	0.373	0.419	0.604526	cFib	Zfp36l1
2.73084e-05	-0.381402	0.524	0.573	0.667336	cFib	mt-Co1
3.08261e-05	-0.304991	0.46	0.498	0.753298	cFib	Slc27a2
3.0871e-05	0.280397	0.662	0.572	0.754396	cFib	Lima1
3.23753e-05	-0.280563	0.619	0.67	0.791155	cFib	Atp1a1
3.84789e-05	-0.274781	0.446	0.493	0.940308	cFib	Nedd4l
4.06363e-05	0.274522	0.337	0.243	0.99303	cFib	Ptpra
4.09012e-05	0.274975	0.557	0.464	0.999503	cFib	Camk2d
4.09322e-05	-0.305728	0.481	0.535	1	cFib	Strbp
4.17741e-05	0.365458	0.328	0.24	1	cFib	Inpp4b
4.19146e-05	-0.318098	0.316	0.393	1	cFib	Ahcyl2
4.22023e-05	-0.271182	0.432	0.486	1	cFib	4932438A13Rik
4.29176e-05	0.301489	0.406	0.309	1	cFib	Fbn1
4.29904e-05	-0.267207	0.485	0.509	1	cFib	Pde1a
4.31714e-05	-0.340103	0.268	0.34	1	cFib	Mpdz
4.3488e-05	-0.509694	0.612	0.628	1	cFib	Slc12a3
4.70872e-05	-0.280556	0.59	0.615	1	cFib	Slc4a4
4.97487e-05	-0.354671	0.245	0.333	1	cFib	Gm37240
5.8076e-05	-0.34093	0.451	0.523	1	cFib	Tnfaip8
6.0639e-05	-0.339651	0.224	0.304	1	cFib	Fhl1
6.73808e-05	-0.281827	0.577	0.601	1	cFib	Pdgfra
6.85355e-05	-0.338035	0.262	0.32	1	cFib	Aebp1
7.00584e-05	-0.323975	0.34	0.364	1	cFib	Dnm3
7.31582e-05	0.296219	0.465	0.37	1	cFib	Srgap2
7.7883e-05	0.335145	0.407	0.329	1	cFib	Myo18a
7.95177e-05	0.349934	0.435	0.348	1	cFib	Hipk1
8.07414e-05	-0.334758	0.297	0.353	1	cFib	Vgll4
8.13991e-05	0.290423	0.405	0.312	1	cFib	Gtf2i
8.92335e-05	0.285856	0.304	0.219	1	cFib	Anks1
9.07001e-05	0.261256	0.541	0.446	1	cFib	Map4
9.21851e-05	-0.262761	0.472	0.528	1	cFib	Cpeb3
9.55672e-05	0.287742	0.533	0.446	1	cFib	Dapk1
0.000101022	-0.359224	0.336	0.407	1	cFib	Gm42397
0.000101261	0.331048	0.308	0.233	1	cFib	Slf2
0.00010305	0.318128	0.304	0.222	1	cFib	Spred2
0.000103196	0.250649	0.319	0.232	1	cFib	Abi2
0.000104234	-0.285376	0.469	0.507	1	cFib	Gk
0.000114844	0.319393	0.32	0.235	1	cFib	Mosmo
0.000115427	-0.312671	0.457	0.498	1	cFib	mt-Co3
0.000127407	-0.322802	0.555	0.576	1	cFib	Acsm2
0.000138141	-0.318885	0.32	0.386	1	cFib	Fggy
0.000153528	0.322096	0.326	0.245	1	cFib	Lyn
0.000158711	0.349609	0.339	0.261	1	cFib	Tle1
0.000166725	0.258999	0.363	0.274	1	cFib	Sec24d
0.000174385	-0.2992	0.278	0.322	1	cFib	Slc22a28
0.00017569	0.32603	0.39	0.317	1	cFib	Zfp608
0.000182689	0.254164	0.324	0.238	1	cFib	Pja2
0.000186136	0.26718	0.401	0.312	1	cFib	Mgat5
0.000205538	0.286905	0.53	0.457	1	cFib	Ssbp2
0.000205723	0.304313	0.41	0.329	1	cFib	Man1a2
0.000210471	-0.275717	0.408	0.441	1	cFib	Peli2
0.000211696	-0.303838	0.237	0.309	1	cFib	Pdxdc1
0.000272442	-0.330647	0.276	0.343	1	cFib	Plpp3
0.000273302	-0.284445	0.371	0.459	1	cFib	Sdc2
0.000274574	-0.311866	0.281	0.346	1	cFib	Ccser1
0.000278843	0.328789	0.367	0.306	1	cFib	Clec2d
0.000285457	-0.294499	0.303	0.335	1	cFib	mt-Atp6
0.000300134	-0.272175	0.545	0.609	1	cFib	Wwox
0.000303389	0.284073	0.375	0.296	1	cFib	Smad3
0.000309055	0.275756	0.456	0.369	1	cFib	Brwd1
0.000321674	-0.290405	0.255	0.304	1	cFib	Akr1c21
0.000334387	-0.280437	0.446	0.493	1	cFib	Sugct
0.000353741	0.29434	0.372	0.29	1	cFib	Arid1a
0.000403196	-0.298174	0.294	0.367	1	cFib	Plscr4
0.000422128	-0.267774	0.38	0.444	1	cFib	Rbm47
0.000422729	0.297906	0.31	0.23	1	cFib	Zfp532
0.000423519	-0.266988	0.305	0.351	1	cFib	Gclc
0.00042988	0.261091	0.362	0.279	1	cFib	Med14
0.000543278	-0.292515	0.269	0.333	1	cFib	Ryk
0.000610058	-0.271461	0.236	0.306	1	cFib	Usp37
0.000689995	-0.250601	0.276	0.301	1	cFib	Kng2
0.000708183	-0.286233	0.356	0.406	1	cFib	Slc7a13
0.000709051	0.278549	0.388	0.308	1	cFib	Rlf
0.000730997	-0.294613	0.27	0.337	1	cFib	Tle4
0.000743957	-0.261887	0.238	0.308	1	cFib	Kdm7a
0.000755541	0.259567	0.576	0.504	1	cFib	Actb
0.000825605	0.284535	0.462	0.393	1	cFib	Ddr2
0.000922966	-0.321143	0.276	0.324	1	cFib	Drg1
0.00102146	0.2698	0.314	0.24	1	cFib	Rab8b
0.0011204	0.25942	0.362	0.283	1	cFib	Ptpn12
0.00117559	-0.269303	0.269	0.314	1	cFib	Ror2
0.00134885	0.250349	0.34	0.264	1	cFib	Lyst
0.00166126	0.281631	0.351	0.282	1	cFib	Ski
0.00194815	-0.277343	0.336	0.385	1	cFib	Chka
0.00220179	-0.263228	0.62	0.655	1	cFib	Slc34a1
0.00253931	0.253869	0.516	0.443	1	cFib	Fermt2
0.00266139	-0.253464	0.256	0.322	1	cFib	Larp1b
0.00268367	0.276505	0.389	0.317	1	cFib	Hivep3
0.00273469	-0.301603	0.379	0.42	1	cFib	Slc5a12
0.00274574	-0.259832	0.364	0.432	1	cFib	Atp5a1
0.00298278	0.261764	0.309	0.242	1	cFib	Rcor1
0.00386435	-0.296095	0.317	0.367	1	cFib	Gm26719
0.00402171	-0.266862	0.42	0.454	1	cFib	Lrp2
0.00468259	-0.270756	0.271	0.3	1	cFib	Cacnb4
0.00480788	-0.271305	0.257	0.308	1	cFib	Ints6l
0.00520127	-0.264533	0.345	0.382	1	cFib	Nxn
0.00541639	-0.253018	0.258	0.301	1	cFib	Slc17a3
0.00634989	0.254313	0.38	0.317	1	cFib	Sgms1
0.00715941	0.255037	0.308	0.264	1	cFib	Wdpcp
0.00799386	-0.257591	0.27	0.306	1	cFib	mt-Cytb
0	3.1795	0.973	0.494	2.83034e-308	mFib	Adamtsl1
1.08862e-194	3.43938	0.7	0.059	2.66025e-190	mFib	6530403H02Rik
1.99594e-139	2.6014	0.664	0.15	4.87748e-135	mFib	Bmpr1b
1.82871e-118	2.13949	0.575	0.072	4.46882e-114	mFib	Lrriq1
3.9193e-116	2.31874	0.655	0.181	9.57759e-112	mFib	Nav3
6.59746e-112	3.32063	0.512	0.066	1.61222e-107	mFib	Kcnd2
3.29009e-103	-1.73596	0.57	0.895	8.03999e-99	mFib	Plcl1
8.40157e-97	1.91108	0.461	0.049	2.05309e-92	mFib	Alx1
2.7762e-89	2.25998	0.534	0.114	6.78419e-85	mFib	Adgrl3
3.16516e-86	2.00398	0.459	0.072	7.7347e-82	mFib	Smoc2
5.53961e-84	1.27385	0.942	0.771	1.35371e-79	mFib	Gpc6
1.02679e-83	1.81374	0.568	0.123	2.50917e-79	mFib	Ltbp1
6.12384e-82	1.781	0.312	0.014	1.49648e-77	mFib	Cntn1
5.24761e-80	1.3944	0.899	0.644	1.28236e-75	mFib	Negr1
6.04438e-79	1.69184	0.681	0.314	1.47706e-74	mFib	Rasgef1b
3.70457e-76	1.3449	0.872	0.679	9.05286e-72	mFib	Plcb1
5.48248e-66	-2.08027	0.314	0.674	1.33975e-61	mFib	Rbfox1
5.64356e-64	1.40204	0.734	0.399	1.37912e-59	mFib	Sema5a
2.03169e-62	1.96988	0.457	0.129	4.96483e-58	mFib	Tmtc2
2.61062e-62	1.57797	0.401	0.071	6.37956e-58	mFib	Ncam1
7.18308e-62	1.21163	0.843	0.621	1.75533e-57	mFib	Fut9
6.03188e-61	-1.69238	0.152	0.561	1.47401e-56	mFib	Dapk2
1.27315e-57	-0.895483	0.833	0.971	3.1112e-53	mFib	Tshz2
7.71031e-56	-1.3998	0.454	0.751	1.88417e-51	mFib	Fbln5
2.66947e-48	-1.34239	0.703	0.892	6.52339e-44	mFib	Fhl2
8.16544e-48	-1.39463	0.498	0.793	1.99539e-43	mFib	4930578G10Rik
1.02501e-47	-1.63752	0.133	0.471	2.50481e-43	mFib	Itih5
5.74239e-47	-1.52276	0.162	0.52	1.40327e-42	mFib	Col14a1
1.67303e-45	-1.34082	0.338	0.674	4.08838e-41	mFib	Abca8a
3.25651e-44	1.78295	0.529	0.252	7.95793e-40	mFib	Ranbp3l
3.31182e-44	-1.94723	0.203	0.525	8.09308e-40	mFib	Igfbp3
1.15234e-43	1.32234	0.541	0.219	2.81597e-39	mFib	St6galnac5
1.36575e-43	-1.42007	0.384	0.685	3.33747e-39	mFib	Kcnd3
3.73717e-43	-1.3951	0.302	0.631	9.13252e-39	mFib	Ak5
8.70579e-41	-1.01472	0.626	0.836	2.12743e-36	mFib	Mecom
9.91944e-40	1.12457	0.628	0.32	2.42401e-35	mFib	Nckap5
1.20884e-39	-1.23237	0.365	0.649	2.95405e-35	mFib	Gucy1a1
7.34723e-39	-1.02048	0.51	0.773	1.79544e-34	mFib	Itga1
1.49838e-38	1.19326	0.529	0.237	3.66158e-34	mFib	Pla2g4a
1.70019e-38	1.14782	0.628	0.376	4.15476e-34	mFib	Erc2
3.90473e-38	-1.48501	0.133	0.439	9.54198e-34	mFib	Adam22
5.05033e-38	1.22852	0.413	0.127	1.23415e-33	mFib	Lepr
4.39018e-36	-1.07788	0.43	0.714	1.07283e-31	mFib	Ror1
6.49124e-36	-1.10659	0.345	0.622	1.58626e-31	mFib	Ptprm
6.08262e-35	-1.03734	0.623	0.842	1.48641e-30	mFib	Gm2163
1.52277e-34	0.939722	0.659	0.397	3.7212e-30	mFib	Plekha5
1.65875e-34	-0.895211	0.657	0.836	4.05349e-30	mFib	Shroom3
4.74732e-34	-0.791535	0.744	0.878	1.1601e-29	mFib	Cald1
8.50948e-34	-1.07472	0.466	0.717	2.07946e-29	mFib	Adap2
6.07879e-33	1.38684	0.556	0.312	1.48547e-28	mFib	Igfbp5
1.53441e-32	0.939678	0.614	0.363	3.74963e-28	mFib	Tanc1
3.27892e-31	0.963402	0.693	0.44	8.0127e-27	mFib	Spon1
7.01887e-31	1.08217	0.556	0.299	1.7152e-26	mFib	Slc38a2
3.5237e-30	-0.891146	0.647	0.826	8.61088e-26	mFib	Fbxl7
3.6292e-30	-1.01738	0.442	0.699	8.86867e-26	mFib	Nrp1
7.7655e-30	-0.515197	0.947	0.971	1.89766e-25	mFib	Prkg1
9.51288e-30	0.986519	0.454	0.213	2.32466e-25	mFib	Nr1h4
1.14541e-29	-0.886726	0.662	0.825	2.79903e-25	mFib	B3galt1
1.41606e-29	0.740454	0.862	0.737	3.46043e-25	mFib	Dach1
1.71748e-29	-0.924903	0.577	0.784	4.19701e-25	mFib	Ccbe1
8.73339e-29	-1.04725	0.353	0.614	2.13418e-24	mFib	Fmo2
2.36371e-28	-1.86971	0.109	0.331	5.7762e-24	mFib	Nrxn3
4.57527e-28	-0.839243	0.831	0.888	1.11806e-23	mFib	Robo2
1.79434e-27	-1.19161	0.246	0.518	4.38483e-23	mFib	Slit3
4.7213e-27	-0.97055	0.418	0.65	1.15374e-22	mFib	Sorbs1
6.25474e-27	-1.25465	0.242	0.504	1.52847e-22	mFib	Cdh13
2.03135e-26	-1.02655	0.14	0.396	4.964e-22	mFib	Eya2
6.04878e-26	-1.0139	0.326	0.584	1.47814e-21	mFib	Bmp6
7.09894e-26	-0.889634	0.483	0.724	1.73477e-21	mFib	Man2a1
1.22012e-25	-1.04403	0.128	0.376	2.98161e-21	mFib	Wdr66
1.68154e-25	-0.764877	0.729	0.835	4.10918e-21	mFib	Mylk
5.28931e-25	0.900005	0.517	0.29	1.29255e-20	mFib	Agtpbp1
1.01917e-24	-0.951164	0.403	0.655	2.49054e-20	mFib	Gm12394
1.05789e-24	0.967936	0.64	0.528	2.58515e-20	mFib	Palld
1.61192e-24	1.05102	0.643	0.456	3.93904e-20	mFib	Gria4
3.11436e-24	-1.00368	0.348	0.59	7.61056e-20	mFib	Adamts5
4.14351e-23	0.352715	0.998	0.995	1.01255e-18	mFib	Zbtb20
2.81609e-22	0.908016	0.556	0.383	6.88169e-18	mFib	Abi3bp
3.32132e-22	-0.926968	0.094	0.311	8.1163e-18	mFib	Pag1
3.33878e-22	0.567562	0.845	0.76	8.15897e-18	mFib	Rabgap1l
3.38142e-22	-0.884392	0.256	0.506	8.26317e-18	mFib	Epas1
4.08344e-22	-0.96241	0.174	0.411	9.9787e-18	mFib	Cacna1a
6.52478e-21	0.705984	0.633	0.502	1.59446e-16	mFib	Tanc2
6.98891e-21	-0.819085	0.394	0.615	1.70788e-16	mFib	Slco2b1
1.0975e-20	0.853342	0.428	0.212	2.68197e-16	mFib	Map3k5
1.48157e-20	-0.782544	0.382	0.625	3.62052e-16	mFib	Cp
4.53859e-20	0.931009	0.415	0.2	1.1091e-15	mFib	Hmcn1
5.0039e-20	-0.541502	0.857	0.926	1.2228e-15	mFib	Bicc1
6.83899e-20	-0.982335	0.213	0.434	1.67124e-15	mFib	Gabra3
9.58599e-20	0.942664	0.382	0.196	2.34253e-15	mFib	Pigk
1.23088e-19	-0.846536	0.396	0.591	3.0079e-15	mFib	Sorbs2
7.69339e-19	-0.782793	0.101	0.301	1.88003e-14	mFib	Fgd5
2.17237e-18	-0.771715	0.464	0.674	5.30861e-14	mFib	Pde7b
2.24151e-18	-0.769372	0.399	0.609	5.47758e-14	mFib	Fkbp5
2.98403e-18	-0.941513	0.181	0.372	7.29206e-14	mFib	Slc40a1
9.40741e-18	0.700429	0.739	0.576	2.29889e-13	mFib	Mpp6
1.09293e-17	-0.950413	0.196	0.409	2.67079e-13	mFib	Gm17276
1.36915e-17	0.604905	0.684	0.516	3.34579e-13	mFib	Frem1
1.59485e-17	0.744638	0.44	0.273	3.89733e-13	mFib	Calcrl
1.83351e-17	-0.906362	0.184	0.383	4.48054e-13	mFib	Gucy1b1
2.67306e-17	-0.749646	0.587	0.739	6.53217e-13	mFib	Lrmda
4.76542e-17	-0.710813	0.459	0.659	1.16452e-12	mFib	Cacna2d1
1.04585e-16	-0.678436	0.307	0.524	2.55574e-12	mFib	Specc1
1.05394e-16	-0.718811	0.384	0.569	2.57552e-12	mFib	Ets1
6.00524e-16	-0.688449	0.423	0.62	1.4675e-11	mFib	Zfpm2
1.44285e-15	-0.487105	0.841	0.903	3.52589e-11	mFib	Dlc1
1.69258e-15	-0.45868	0.831	0.904	4.13616e-11	mFib	Macf1
2.28052e-15	0.579699	0.679	0.526	5.57291e-11	mFib	Ano6
3.05578e-15	0.890976	0.309	0.156	7.46741e-11	mFib	Unc5c
7.47483e-15	-0.751935	0.22	0.413	1.82662e-10	mFib	Astn2
8.21815e-15	-0.73036	0.464	0.636	2.00827e-10	mFib	Ctgf
9.74717e-15	-0.622388	0.505	0.672	2.38192e-10	mFib	Sept11
1.0308e-14	-0.725699	0.444	0.629	2.51897e-10	mFib	Celf2
1.07472e-14	0.731092	0.338	0.169	2.6263e-10	mFib	Dlg2
1.42803e-14	-0.668874	0.452	0.614	3.48967e-10	mFib	Cadps2
1.93681e-14	0.594918	0.63	0.459	4.73299e-10	mFib	Mllt3
2.67681e-14	-0.481422	0.727	0.819	6.54132e-10	mFib	Tns1
2.79214e-14	0.569687	0.717	0.562	6.82316e-10	mFib	Phactr1
3.60552e-14	0.69144	0.459	0.301	8.81082e-10	mFib	Esr1
5.2779e-14	-0.703937	0.43	0.593	1.28976e-09	mFib	Raph1
5.62364e-14	-0.792233	0.222	0.405	1.37425e-09	mFib	Aoah
2.14046e-13	-0.518532	0.746	0.839	5.23064e-09	mFib	Gucy1a2
2.83838e-13	-0.713123	0.242	0.426	6.93614e-09	mFib	Eps8
2.97146e-13	-0.626507	0.268	0.464	7.26137e-09	mFib	Rcan2
3.56638e-13	-0.740624	0.229	0.409	8.71517e-09	mFib	Ano5
3.64614e-13	0.642401	0.618	0.462	8.91007e-09	mFib	Cxcl12
7.36341e-13	0.652646	0.543	0.381	1.7994e-08	mFib	Cacnb2
7.41667e-13	0.47811	0.698	0.595	1.81241e-08	mFib	Ncoa1
8.49858e-13	0.451569	0.841	0.805	2.0768e-08	mFib	Atrnl1
1.18317e-12	-0.478813	0.674	0.791	2.89132e-08	mFib	Asap1
1.39737e-12	-0.416605	0.645	0.812	3.41476e-08	mFib	Gm26883
1.47329e-12	0.756408	0.442	0.316	3.60027e-08	mFib	Gsdme
1.64094e-12	-0.66127	0.309	0.482	4.00997e-08	mFib	Daam1
1.69492e-12	0.656397	0.357	0.206	4.14188e-08	mFib	Cpne8
1.75005e-12	-0.618159	0.135	0.301	4.27659e-08	mFib	Tbc1d4
2.1127e-12	0.725798	0.396	0.252	5.16281e-08	mFib	Alcam
4.56938e-12	-0.677438	0.331	0.494	1.11662e-07	mFib	Nhsl1
5.74417e-12	0.620398	0.432	0.271	1.4037e-07	mFib	Cacna1d
1.55187e-11	0.523727	0.638	0.509	3.7923e-07	mFib	Samd4
1.87502e-11	-0.672184	0.251	0.406	4.58199e-07	mFib	Zbtb46
2.00238e-11	0.661262	0.437	0.273	4.89322e-07	mFib	Prickle1
2.35049e-11	-0.552769	0.553	0.683	5.7439e-07	mFib	Actn4
2.61593e-11	-0.674144	0.159	0.304	6.39255e-07	mFib	Afap1l2
3.1918e-11	0.586818	0.384	0.258	7.7998e-07	mFib	Fat1
3.27869e-11	-0.582268	0.377	0.541	8.01215e-07	mFib	Pla2r1
3.41076e-11	0.552712	0.553	0.414	8.33488e-07	mFib	Arhgap42
3.63066e-11	0.519553	0.676	0.509	8.87225e-07	mFib	Pdzrn3
3.79656e-11	-0.459847	0.708	0.819	9.27765e-07	mFib	Fign
5.20595e-11	-0.600623	0.408	0.541	1.27218e-06	mFib	Zeb1
5.2655e-11	-0.581628	0.367	0.534	1.28673e-06	mFib	Mrc2
5.35323e-11	-0.585298	0.454	0.612	1.30817e-06	mFib	Angpt1
5.4235e-11	0.798685	0.321	0.216	1.32534e-06	mFib	Wdr17
6.49653e-11	0.574649	0.406	0.252	1.58756e-06	mFib	Aebp1
7.04563e-11	0.572753	0.469	0.302	1.72174e-06	mFib	Rapgef5
1.04234e-10	0.542051	0.592	0.472	2.54717e-06	mFib	Zdhhc14
1.16998e-10	-0.610431	0.268	0.421	2.85908e-06	mFib	Peli1
1.19225e-10	0.512841	0.761	0.691	2.91351e-06	mFib	Gm29683
1.21704e-10	-0.478609	0.164	0.32	2.97407e-06	mFib	Rasgrp2
1.51301e-10	-0.587679	0.35	0.518	3.69735e-06	mFib	Itga9
1.77478e-10	-0.595052	0.271	0.437	4.33702e-06	mFib	Khdrbs3
1.79509e-10	0.362482	0.836	0.719	4.38667e-06	mFib	Neat1
2.11186e-10	-0.589865	0.227	0.387	5.16075e-06	mFib	Xdh
3.79033e-10	0.414065	0.727	0.694	9.26244e-06	mFib	Pid1
4.99926e-10	-0.527704	0.452	0.578	1.22167e-05	mFib	Eml4
5.49407e-10	-0.625922	0.169	0.309	1.34259e-05	mFib	Fsd1l
5.82684e-10	0.581474	0.403	0.306	1.42391e-05	mFib	mt-Nd4
8.12688e-10	-0.511764	0.57	0.686	1.98597e-05	mFib	Myo1b
9.76289e-10	-0.480522	0.616	0.701	2.38576e-05	mFib	Svep1
1.04935e-09	-0.582764	0.246	0.406	2.56429e-05	mFib	Itgb5
1.10755e-09	0.565237	0.698	0.592	2.70651e-05	mFib	Grm7
1.35321e-09	-0.547922	0.442	0.588	3.30683e-05	mFib	Maf
1.40002e-09	0.388496	0.787	0.709	3.42124e-05	mFib	Phldb2
1.73482e-09	-0.380074	0.826	0.878	4.23939e-05	mFib	Rbms1
2.75761e-09	-0.47967	0.418	0.574	6.73878e-05	mFib	Agtr1a
2.85851e-09	0.56435	0.432	0.336	6.98534e-05	mFib	Usp53
2.87394e-09	0.559727	0.394	0.259	7.02304e-05	mFib	Ror2
2.96079e-09	0.427134	0.645	0.548	7.23529e-05	mFib	Qk
3.31266e-09	0.62964	0.357	0.238	8.09514e-05	mFib	Sh3gl2
3.42317e-09	0.563284	0.302	0.169	8.36519e-05	mFib	Ano1
4.16886e-09	-0.5899	0.285	0.42	0.000101874	mFib	Sh3bgrl
5.87895e-09	-0.467109	0.512	0.655	0.000143664	mFib	Sik3
5.99221e-09	0.397703	0.681	0.557	0.000146432	mFib	Cux1
6.21295e-09	-0.474962	0.502	0.635	0.000151826	mFib	Hivep2
6.52558e-09	0.609264	0.336	0.196	0.000159465	mFib	Clstn2
7.08867e-09	-0.592874	0.263	0.403	0.000173226	mFib	A730049H05Rik
7.47503e-09	-0.516121	0.481	0.605	0.000182667	mFib	Daam2
9.95666e-09	0.457016	0.657	0.585	0.000243311	mFib	Slc4a4
1.33341e-08	-0.480642	0.203	0.349	0.000325845	mFib	Zfp618
1.88225e-08	-0.728989	0.343	0.448	0.000459965	mFib	Thsd4
2.06019e-08	0.395338	0.676	0.557	0.00050345	mFib	Utrn
2.42875e-08	-0.49769	0.174	0.31	0.000593514	mFib	Casc4
2.60684e-08	-0.376005	0.667	0.781	0.000637034	mFib	Ttc28
3.0503e-08	-0.552091	0.341	0.459	0.000745401	mFib	Col4a1
4.31942e-08	0.511735	0.65	0.577	0.00105554	mFib	Tenm3
4.81479e-08	-0.544601	0.49	0.609	0.00117659	mFib	Nhs
4.82114e-08	0.451982	0.72	0.605	0.00117814	mFib	Pde8b
4.88331e-08	-0.538108	0.227	0.366	0.00119333	mFib	Cx3cl1
5.79825e-08	0.497776	0.343	0.22	0.00141692	mFib	Prrx1
7.95637e-08	0.474913	0.548	0.423	0.0019443	mFib	Naaladl2
8.03274e-08	0.484529	0.362	0.23	0.00196296	mFib	Aff3
8.09691e-08	0.505174	0.357	0.231	0.00197864	mFib	Ldlrad3
8.57722e-08	-0.486762	0.215	0.353	0.00209602	mFib	Rab31
8.60967e-08	0.440393	0.362	0.276	0.00210394	mFib	Nectin3
8.90768e-08	-0.498239	0.478	0.609	0.00217677	mFib	Vcl
1.03479e-07	0.34798	0.739	0.689	0.00252872	mFib	Nfat5
1.07517e-07	-0.397667	0.302	0.449	0.0026274	mFib	Ptpn9
1.18889e-07	-0.371629	0.664	0.754	0.00290529	mFib	Myo1d
1.44054e-07	0.464287	0.56	0.451	0.00352025	mFib	Dock4
1.54156e-07	-0.44987	0.645	0.721	0.00376712	mFib	Myh9
1.59544e-07	-0.414555	0.386	0.529	0.00389876	mFib	Egflam
2.13822e-07	0.368085	0.722	0.607	0.00522516	mFib	Pdlim5
2.17684e-07	0.386864	0.614	0.471	0.00531954	mFib	C1qtnf7
2.23224e-07	-0.349309	0.517	0.655	0.00545491	mFib	Wdfy3
2.27885e-07	-0.439631	0.454	0.586	0.00556883	mFib	Plpp1
2.4385e-07	-0.39496	0.611	0.719	0.00595895	mFib	Maml2
2.53353e-07	-0.455065	0.329	0.466	0.00619119	mFib	Nid1
2.64349e-07	0.350479	0.739	0.647	0.00645989	mFib	Ank3
2.85156e-07	0.426749	0.645	0.573	0.00696836	mFib	Trps1
3.09376e-07	-0.469265	0.266	0.397	0.00756023	mFib	Carmil1
4.38425e-07	-0.438916	0.246	0.376	0.0107138	mFib	Sept7
5.07789e-07	-0.672124	0.217	0.337	0.0124088	mFib	Dkk2
6.53273e-07	-0.296102	0.205	0.328	0.015964	mFib	Pear1
6.66318e-07	0.483547	0.367	0.25	0.0162828	mFib	Nav1
6.73669e-07	0.410438	0.56	0.465	0.0164625	mFib	Rev3l
7.38892e-07	0.423564	0.519	0.389	0.0180563	mFib	Gna14
9.51338e-07	-0.460461	0.307	0.435	0.0232478	mFib	Tjp1
9.69692e-07	-0.356098	0.444	0.583	0.0236964	mFib	Ehbp1
1.0649e-06	0.397103	0.553	0.437	0.0260229	mFib	Cpq
1.22598e-06	-0.498344	0.316	0.409	0.0299592	mFib	Ston1
1.5371e-06	-0.414536	0.36	0.483	0.037562	mFib	Pdgfrb
1.56505e-06	-0.391629	0.428	0.549	0.038245	mFib	Rreb1
1.70883e-06	0.445001	0.36	0.244	0.0417587	mFib	Col15a1
1.74513e-06	-0.395214	0.256	0.385	0.0426458	mFib	Zcchc14
1.75764e-06	-0.406982	0.365	0.491	0.0429515	mFib	Osmr
1.84348e-06	0.447613	0.307	0.206	0.045049	mFib	Sept9
2.05564e-06	-0.463599	0.193	0.308	0.0502337	mFib	Zfp809
2.2992e-06	-0.401123	0.51	0.531	0.0561856	mFib	Cpm
2.43873e-06	0.418365	0.396	0.279	0.0595953	mFib	Myo1e
2.50303e-06	-0.470575	0.3	0.423	0.0611665	mFib	Arhgef3
3.51715e-06	0.43678	0.338	0.225	0.0859486	mFib	Fhl1
3.79555e-06	0.360687	0.703	0.634	0.0927519	mFib	Slco3a1
3.89614e-06	0.425738	0.495	0.373	0.0952099	mFib	Sdc2
3.97293e-06	-0.447355	0.379	0.503	0.0970866	mFib	Arhgap26
4.13299e-06	0.448046	0.454	0.359	0.100998	mFib	Slc6a6
4.26358e-06	-0.482381	0.196	0.304	0.104189	mFib	Mamld1
4.29314e-06	0.423367	0.386	0.267	0.104912	mFib	Frmd4b
5.29615e-06	0.356465	0.676	0.58	0.129422	mFib	Cgnl1
6.4767e-06	-0.268228	0.826	0.879	0.158271	mFib	Lama2
7.78472e-06	0.396997	0.343	0.229	0.190235	mFib	Arhgap28
8.11823e-06	-0.533606	0.418	0.54	0.198385	mFib	Mgp
1.03902e-05	0.401031	0.391	0.292	0.253904	mFib	Ppm1h
1.06401e-05	0.382777	0.577	0.527	0.260013	mFib	Keg1
1.20889e-05	-0.436906	0.227	0.331	0.295416	mFib	Reps2
1.21156e-05	-0.298705	0.734	0.802	0.296069	mFib	Sptbn1
1.26535e-05	-0.551563	0.379	0.489	0.309213	mFib	C7
1.26687e-05	-0.464592	0.28	0.392	0.309586	mFib	Ngf
1.27494e-05	0.415534	0.36	0.302	0.311557	mFib	mt-Atp6
1.44704e-05	0.427249	0.357	0.253	0.353614	mFib	Ints6l
1.54324e-05	0.290626	0.546	0.422	0.377122	mFib	Magi1
1.59298e-05	-0.371834	0.234	0.349	0.389277	mFib	Gpcpd1
1.66307e-05	-0.390665	0.374	0.49	0.406405	mFib	Rftn1
1.9001e-05	-0.389363	0.29	0.399	0.464326	mFib	Atf7ip
1.93635e-05	-0.416447	0.249	0.348	0.473185	mFib	Eml1
2.08501e-05	0.335376	0.71	0.616	0.509514	mFib	Prkca
2.13219e-05	-0.45629	0.295	0.388	0.521043	mFib	Gpm6b
2.17834e-05	-0.387084	0.309	0.424	0.53232	mFib	Foxo1
2.22135e-05	-0.307572	0.215	0.324	0.542832	mFib	Ylpm1
2.26291e-05	0.351907	0.599	0.525	0.552988	mFib	Rarb
2.3514e-05	0.40151	0.495	0.425	0.574612	mFib	Ust
2.56588e-05	0.396532	0.527	0.455	0.627025	mFib	mt-Co3
2.78551e-05	-0.398613	0.384	0.494	0.680695	mFib	Eng
2.87055e-05	-0.391506	0.215	0.323	0.701475	mFib	Slc16a12
2.9251e-05	-0.434799	0.312	0.403	0.714807	mFib	Myo18a
2.99591e-05	-0.436593	0.256	0.351	0.73211	mFib	B4galt1
3.37231e-05	0.394787	0.345	0.273	0.824092	mFib	Pcsk5
3.41107e-05	-0.277739	0.635	0.727	0.833564	mFib	St5
3.75119e-05	0.376241	0.411	0.306	0.916679	mFib	Hipk2
3.80036e-05	0.295493	0.971	0.968	0.928693	mFib	Kap
4.23063e-05	-0.329173	0.319	0.429	1	mFib	Mill2
4.25694e-05	-0.332643	0.507	0.586	1	mFib	Rai14
4.45655e-05	0.399267	0.592	0.525	1	mFib	mt-Co1
4.59647e-05	0.346264	0.488	0.413	1	mFib	Ptbp2
4.64312e-05	-0.332649	0.367	0.483	1	mFib	Col4a2
4.90988e-05	-0.401134	0.324	0.425	1	mFib	Acvr2a
5.3581e-05	0.336651	0.529	0.429	1	mFib	Dst
6.3689e-05	0.369278	0.394	0.296	1	mFib	Plscr4
6.83981e-05	0.353914	0.522	0.459	1	mFib	Slc27a2
7.05107e-05	0.282183	0.664	0.606	1	mFib	Tln2
7.30402e-05	-0.422938	0.234	0.333	1	mFib	Adap2os
9.00353e-05	-0.301687	0.739	0.799	1	mFib	Gulp1
9.06561e-05	0.377758	0.348	0.274	1	mFib	Tle4
0.000114588	0.340614	0.527	0.446	1	mFib	Uvrag
0.000122636	0.284577	0.691	0.606	1	mFib	Ogt
0.000141442	0.34156	0.577	0.557	1	mFib	Acsm2
0.000143288	0.376025	0.353	0.278	1	mFib	Abcc5
0.000148186	0.357422	0.539	0.454	1	mFib	Tnfaip8
0.000150387	0.294656	0.548	0.476	1	mFib	Rgl1
0.000153738	-0.261642	0.894	0.918	1	mFib	Rbpms
0.000166739	-0.392109	0.232	0.327	1	mFib	Cdk14
0.000180844	-0.304765	0.316	0.424	1	mFib	Mapt
0.000192305	0.265476	0.669	0.621	1	mFib	Fli1
0.000220274	-0.313944	0.628	0.714	1	mFib	Plxdc2
0.000223554	-0.373941	0.256	0.352	1	mFib	Mxd4
0.000246844	-0.299173	0.42	0.527	1	mFib	Rasal2
0.000251547	-0.276733	0.548	0.647	1	mFib	Nrp2
0.000255446	-0.254072	0.739	0.787	1	mFib	Hsd11b1
0.000269609	0.368228	0.432	0.362	1	mFib	Sned1
0.000271197	-0.34538	0.314	0.411	1	mFib	Dennd5b
0.000282826	0.3703	0.432	0.338	1	mFib	Gm42397
0.000290526	-0.360178	0.295	0.388	1	mFib	Spred1
0.000298056	-0.337578	0.604	0.656	1	mFib	Zbtb16
0.000332854	0.251984	0.63	0.536	1	mFib	Pam
0.000341513	0.354305	0.324	0.258	1	mFib	Slc17a3
0.000378755	0.277125	0.524	0.469	1	mFib	Gk
0.000397982	-0.338013	0.258	0.356	1	mFib	A4galt
0.000420274	0.324362	0.664	0.594	1	mFib	Fgfr2
0.000421284	-0.350275	0.345	0.427	1	mFib	Mrvi1
0.000424798	0.332985	0.425	0.359	1	mFib	Usp3
0.000511294	-0.290877	0.674	0.734	1	mFib	Picalm
0.000514416	0.37601	0.519	0.478	1	mFib	Nox4
0.000523089	-0.315151	0.326	0.417	1	mFib	Lrp1
0.000525664	-0.323099	0.362	0.461	1	mFib	Kif13b
0.000527675	-0.37723	0.338	0.423	1	mFib	Pbx3
0.000704305	0.258473	0.326	0.309	1	mFib	Slco1a6
0.000787951	0.294858	0.403	0.317	1	mFib	Bnc2
0.000815607	-0.279543	0.379	0.479	1	mFib	Sptan1
0.000816508	-0.352721	0.35	0.438	1	mFib	Sp100
0.000847476	-0.321232	0.355	0.441	1	mFib	Arhgap35
0.00085078	-0.337463	0.319	0.411	1	mFib	Rnf150
0.000879663	0.32133	0.324	0.241	1	mFib	Pdxdc1
0.00092164	0.317585	0.507	0.425	1	mFib	Ctdspl
0.000954868	0.2642	0.72	0.675	1	mFib	Atp1b1
0.000962796	-0.304424	0.355	0.449	1	mFib	Egfr
0.000991717	0.260721	0.302	0.216	1	mFib	Rpl18
0.00106256	-0.257626	0.812	0.851	1	mFib	Kcnt2
0.00106956	-0.292452	0.254	0.341	1	mFib	Cyp27a1
0.00116494	0.289759	0.691	0.617	1	mFib	Slc34a1
0.00116983	-0.276782	0.633	0.697	1	mFib	Baz2b
0.00119234	-0.297386	0.372	0.455	1	mFib	5031425E22Rik
0.00127585	0.323306	0.391	0.317	1	mFib	Klhl29
0.00128171	0.3307	0.428	0.357	1	mFib	Slc7a13
0.00128573	-0.32751	0.292	0.375	1	mFib	Upp2
0.0013222	0.281922	0.307	0.276	1	mFib	Ndufa4
0.00145538	0.300485	0.529	0.482	1	mFib	Aldob
0.00156294	0.326315	0.377	0.302	1	mFib	Eepd1
0.00157841	0.297867	0.447	0.372	1	mFib	Pck1
0.0015785	0.288434	0.324	0.282	1	mFib	Slc22a28
0.00166386	-0.257624	0.5	0.585	1	mFib	Huwe1
0.00167541	0.262825	0.546	0.462	1	mFib	Syn3
0.00181955	0.318284	0.43	0.377	1	mFib	Slc13a1
0.00214504	0.259788	0.541	0.464	1	mFib	Mast4
0.00214567	0.341196	0.343	0.266	1	mFib	mt-Cytb
0.00222994	-0.258236	0.423	0.513	1	mFib	Rin2
0.00234862	-0.311087	0.273	0.353	1	mFib	Rbbp6
0.00271528	-0.304609	0.382	0.446	1	mFib	Fbxo11
0.00274798	-0.29753	0.324	0.396	1	mFib	Actn1
0.00276073	0.272492	0.609	0.578	1	mFib	Pdgfra
0.00277907	0.335294	0.357	0.289	1	mFib	Sox13
0.00286234	-0.261798	0.449	0.516	1	mFib	Insr
0.00290153	-0.335667	0.266	0.33	1	mFib	Heg1
0.00294259	-0.262786	0.237	0.319	1	mFib	Fgd4
0.00334185	-0.31262	0.246	0.323	1	mFib	Col6a3
0.00335779	0.331652	0.512	0.43	1	mFib	Eda
0.00341449	-0.285676	0.37	0.425	1	mFib	Fer
0.0036353	-0.283059	0.333	0.412	1	mFib	Atxn7l1
0.00363793	-0.290451	0.261	0.337	1	mFib	Sparc
0.00368243	0.272962	0.377	0.324	1	mFib	Lrrk2
0.00377214	0.334302	0.312	0.239	1	mFib	Gm16599
0.00388289	-0.258718	0.44	0.522	1	mFib	Tmem164
0.00434675	0.280116	0.396	0.319	1	mFib	Pter
0.00441132	0.255737	0.362	0.327	1	mFib	Cox6a1
0.004646	0.259761	0.657	0.631	1	mFib	Umod
0.00466142	-0.301546	0.326	0.381	1	mFib	Zfp608
0.00468373	-0.25132	0.469	0.542	1	mFib	Mark3
0.00480252	0.27487	0.452	0.414	1	mFib	Srsf2
0.00480666	0.315653	0.372	0.304	1	mFib	Mcc
0.00481529	0.262898	0.432	0.37	1	mFib	Agps
0.00491901	0.29268	0.396	0.315	1	mFib	Gramd1b
0.00496824	0.264799	0.599	0.554	1	mFib	Sh3d19
0.00513604	0.294531	0.341	0.274	1	mFib	Mpdz
0.00516465	0.266749	0.449	0.367	1	mFib	Atp5a1
0.0052115	-0.264017	0.845	0.866	1	mFib	Pde4d
0.00529526	-0.301106	0.258	0.331	1	mFib	Laptm4a
0.00542361	0.282616	0.37	0.292	1	mFib	Rufy3
0.00543435	-0.269506	0.28	0.338	1	mFib	Cnn2
0.00607004	0.264217	0.326	0.25	1	mFib	Hgf
0.0065613	-0.291283	0.273	0.346	1	mFib	Cdc42ep3
0.00665267	-0.279647	0.292	0.364	1	mFib	Arid1a
0.00682924	-0.285766	0.324	0.395	1	mFib	Lpar1
0.00813487	-0.288163	0.229	0.301	1	mFib	Nt5dc1
0.00869296	0.279711	0.394	0.328	1	mFib	mt-Co2
0.00904122	0.250955	0.367	0.32	1	mFib	Fip1l1
0.00948247	0.273023	0.367	0.293	1	mFib	Rpl9-ps6
0.00959582	-0.289292	0.297	0.367	1	mFib	Phactr4
1.77236e-175	3.0017	0.922	0.372	4.33111e-171	MC	Col4a3
5.2257e-155	3.21711	0.825	0.166	1.277e-150	MC	Col4a5
1.53804e-149	2.70422	0.873	0.379	3.75852e-145	MC	Col4a4
4.41908e-129	2.83711	0.861	0.289	1.07989e-124	MC	Emcn
1.65174e-124	3.09689	0.681	0.026	4.03636e-120	MC	Col4a6
2.42649e-122	3.14265	0.904	0.255	5.92961e-118	MC	Ranbp3l
2.49741e-107	2.81236	0.675	0.032	6.10292e-103	MC	Car8
1.36432e-106	2.41574	0.795	0.25	3.33398e-102	MC	Lmo7
4.15838e-106	2.87216	0.584	0.011	1.01618e-101	MC	Ntng1
9.58571e-104	2.29948	0.825	0.451	2.34246e-99	MC	Crim1
4.27975e-98	2.04479	0.976	0.691	1.04584e-93	MC	Plcb1
1.03679e-85	1.6557	0.958	0.723	2.5336e-81	MC	Neat1
6.89137e-85	1.90027	0.843	0.418	1.68405e-80	MC	Hnrnpr
1.91404e-84	2.64061	0.512	0.021	4.67733e-80	MC	Vcan
6.63099e-82	2.36393	0.723	0.176	1.62042e-77	MC	Abcc4
1.2556e-78	2.48972	0.651	0.124	3.0683e-74	MC	Pax2
9.94337e-78	2.43339	0.633	0.056	2.42986e-73	MC	Tnn
2.30337e-77	2.12947	0.452	0.011	5.62874e-73	MC	Rtn1
9.59368e-77	2.32519	0.416	0.006	2.34441e-72	MC	Gm49171
9.13189e-76	-2.46638	0.295	0.881	2.23156e-71	MC	Kcnt2
1.35967e-74	-2.76952	0.211	0.839	3.32262e-70	MC	B3galt1
2.39601e-74	2.38688	0.602	0.072	5.85514e-70	MC	Galm
4.39883e-74	-2.38515	0.398	0.911	1.07494e-69	MC	Robo2
1.55039e-70	1.98571	0.867	0.454	3.78868e-66	MC	Spon1
3.63021e-70	3.12275	0.428	0.017	8.87116e-66	MC	Hpse2
2.20666e-69	-1.48046	0.795	0.963	5.39241e-65	MC	Zeb2
9.65806e-67	-1.94492	0.518	0.908	2.36014e-62	MC	Pde3a
4.89087e-65	-1.91037	0.428	0.9	1.19518e-60	MC	Lama2
1.80505e-64	-1.50141	0.807	0.97	4.411e-60	MC	Arhgap24
8.12693e-61	-1.54795	0.747	0.963	1.98598e-56	MC	Cfh
1.14376e-59	2.28123	0.41	0.017	2.795e-55	MC	Grem2
2.20822e-59	1.65536	0.343	0.006	5.39622e-55	MC	Ahrr
1.57681e-58	-2.30158	0.319	0.84	3.85326e-54	MC	Gm2163
4.53019e-57	2.31248	0.596	0.088	1.10704e-52	MC	Tnc
8.33753e-57	-2.01331	0.337	0.857	2.03744e-52	MC	Gucy1a2
2.06567e-56	2.26525	0.434	0.037	5.04788e-52	MC	Syn2
2.72502e-56	2.12308	0.578	0.083	6.65913e-52	MC	St6galnac3
3.72355e-56	1.91816	0.843	0.317	9.09924e-52	MC	Igfbp5
8.31095e-53	-1.72791	0.506	0.88	2.03095e-48	MC	Cald1
1.49784e-52	1.55608	0.771	0.413	3.66027e-48	MC	Arhgap42
4.42167e-52	-1.84406	0.488	0.89	1.08052e-47	MC	Ldb2
1.01241e-51	-2.36649	0.229	0.782	2.47402e-47	MC	4930578G10Rik
2.31237e-51	1.72904	0.645	0.117	5.65073e-47	MC	Lrriq1
6.97904e-51	-1.16829	0.837	0.975	1.70547e-46	MC	Prkg1
3.15392e-49	2.06101	0.639	0.156	7.70723e-45	MC	Kcnk2
1.77503e-48	1.55255	0.735	0.366	4.33765e-44	MC	Ralgapa2
4.42465e-48	1.89508	0.657	0.161	1.08125e-43	MC	Ltbp1
7.64901e-47	-2.21103	0.211	0.738	1.86919e-42	MC	Fbln5
9.61211e-47	1.54162	0.422	0.036	2.34891e-42	MC	Slco4a1
1.28223e-46	-2.01991	0.367	0.827	3.13339e-42	MC	Fbxl7
2.76675e-46	1.46058	0.831	0.466	6.7611e-42	MC	P3h2
6.40583e-45	-2.28367	0.114	0.65	1.56539e-40	MC	Adam12
1.00889e-42	-1.04688	0.94	0.988	2.46543e-38	MC	Rora
2.12108e-42	-1.40805	0.627	0.911	5.18329e-38	MC	Dlc1
2.17093e-42	1.91233	0.536	0.14	5.30511e-38	MC	Akr1b3
1.14344e-40	-1.92309	0.217	0.709	2.79423e-36	MC	Adap2
3.53952e-40	-2.05275	0.602	0.88	8.64953e-36	MC	Fhl2
5.02885e-40	-2.21056	0.157	0.653	1.2289e-35	MC	Abca8a
2.78058e-39	1.21892	0.542	0.108	6.7949e-35	MC	Kcnd2
3.30375e-39	1.34938	0.873	0.648	8.07338e-35	MC	Auts2
5.79062e-39	-1.5417	0.398	0.816	1.41505e-34	MC	Meis1
1.16905e-38	1.62725	0.584	0.187	2.85682e-34	MC	Cryab
1.5494e-38	1.30177	0.837	0.558	3.78628e-34	MC	Utrn
3.27817e-38	-2.09986	0.169	0.669	8.01086e-34	MC	Kcnd3
6.58465e-38	-1.8274	0.416	0.823	1.60909e-33	MC	Gpc6
6.68433e-38	1.70701	0.422	0.069	1.63345e-33	MC	Nupr1
7.87471e-38	1.34329	0.41	0.049	1.92434e-33	MC	Dixdc1
1.40456e-37	1.18652	0.867	0.588	3.43232e-33	MC	Fgfr2
2.92089e-37	-1.8841	0.223	0.7	7.13777e-33	MC	Ror1
6.5259e-37	1.48495	0.669	0.307	1.59473e-32	MC	Ptprj
1.18688e-36	1.5864	0.392	0.051	2.90039e-32	MC	Tmem120b
8.43303e-36	-2.49831	0.295	0.698	2.06078e-31	MC	Csmd1
1.4328e-35	-1.80974	0.187	0.657	3.50133e-31	MC	Cacna2d1
2.14644e-35	-2.07286	0.145	0.609	5.24525e-31	MC	Ak5
2.22315e-35	1.65924	0.482	0.137	5.4327e-31	MC	Mark1
5.16738e-35	-2.01897	0.175	0.645	1.26275e-30	MC	Gm12394
8.12977e-35	-1.52469	0.482	0.841	1.98667e-30	MC	Mylk
1.39531e-34	-1.82163	0.139	0.61	3.40971e-30	MC	Slco2b1
2.16485e-34	-0.778005	0.946	0.984	5.29024e-30	MC	Rbms3
3.05313e-34	1.4255	0.554	0.183	7.46093e-30	MC	Enah
5.70786e-34	1.47982	0.476	0.11	1.39483e-29	MC	Hspa4l
7.27415e-34	1.22552	0.946	0.636	1.77758e-29	MC	Fut9
3.95779e-33	-1.71924	0.41	0.775	9.67165e-29	MC	Ccbe1
4.36438e-33	-2.49357	0.193	0.635	1.06652e-28	MC	Grm7
7.36922e-33	-1.86372	0.114	0.574	1.80082e-28	MC	Robo1
1.92289e-32	-0.942161	0.741	0.943	4.69897e-28	MC	Ptprd
4.17113e-32	1.48022	0.392	0.07	1.0193e-27	MC	Cpne2
5.98179e-32	-1.79063	0.187	0.633	1.46177e-27	MC	Gucy1a1
8.45602e-32	1.77938	0.422	0.09	2.0664e-27	MC	9630028H03Rik
2.26922e-31	-1.59535	0.09	0.535	5.5453e-27	MC	Egflam
2.4428e-31	-1.0612	0.753	0.926	5.96947e-27	MC	Bicc1
5.33819e-31	1.33042	0.675	0.359	1.30449e-26	MC	Sik2
6.29105e-31	1.35184	0.343	0.042	1.53734e-26	MC	Fndc1
6.82858e-31	1.01232	0.861	0.701	1.6687e-26	MC	Arl15
8.12391e-31	1.44711	0.753	0.345	1.98524e-26	MC	Rasgef1b
1.12427e-30	1.36594	0.584	0.243	2.74738e-26	MC	Parp8
1.23643e-30	-1.71297	0.139	0.577	3.02147e-26	MC	Agtr1a
1.38567e-30	-1.13799	0.572	0.882	3.38615e-26	MC	Ebf1
1.51337e-30	1.66403	0.361	0.096	3.69822e-26	MC	Grip1
1.529e-30	1.58833	0.343	0.047	3.73641e-26	MC	Rspo3
1.75647e-30	-1.82944	0.199	0.615	4.29228e-26	MC	Zfpm2
3.17914e-30	1.39542	0.795	0.529	7.76885e-26	MC	Palld
3.85527e-30	-1.95901	0.211	0.636	9.42112e-26	MC	Ctgf
4.67139e-30	-1.70403	0.187	0.619	1.14155e-25	MC	Cdh11
3.22722e-29	-1.57506	0.217	0.654	7.88635e-25	MC	Rerg
3.5799e-29	1.37666	0.669	0.316	8.7482e-25	MC	Slc38a2
3.88054e-29	-1.75379	0.187	0.615	9.48288e-25	MC	Tenm3
3.95904e-29	1.20426	0.807	0.716	9.67471e-25	MC	Pkhd1
4.5741e-29	1.44085	0.446	0.105	1.11777e-24	MC	Kcnk5
4.69806e-29	-1.32599	0.542	0.819	1.14807e-24	MC	Fign
5.15346e-29	-1.8134	0.102	0.524	1.25935e-24	MC	Dapk2
6.20828e-29	1.34018	0.608	0.24	1.51712e-24	MC	Tfdp2
8.99744e-29	1.302	0.343	0.057	2.19871e-24	MC	Slc7a6
1.20016e-28	-2.3001	0.09	0.502	2.93283e-24	MC	Slit3
1.2123e-28	1.33103	0.398	0.079	2.9625e-24	MC	Efhd1
1.61944e-28	1.42517	0.53	0.147	3.95743e-24	MC	Lepr
2.87533e-28	1.40852	0.452	0.108	7.02645e-24	MC	Adgrf5
3.48078e-28	-0.950864	0.759	0.922	8.50599e-24	MC	Nfia
5.12656e-28	-1.39216	0.608	0.86	1.25278e-23	MC	Plcl1
1.07064e-27	-1.85559	0.084	0.49	2.61632e-23	MC	Col14a1
5.89985e-27	-1.64529	0.187	0.593	1.44175e-22	MC	Raph1
1.80159e-26	-1.22026	0.518	0.808	4.40254e-22	MC	Gulp1
6.35771e-26	-1.27077	0.584	0.823	1.55363e-21	MC	Shroom3
1.02734e-25	-2.39476	0.114	0.495	2.5105e-21	MC	C7
1.49701e-25	1.11578	0.801	0.62	3.65824e-21	MC	Prkca
3.71058e-25	-1.6081	0.066	0.437	9.06753e-21	MC	Mrvi1
4.54394e-25	1.1604	0.729	0.463	1.1104e-20	MC	Immp2l
4.63185e-25	1.27108	0.566	0.225	1.13189e-20	MC	Arhgap28
2.55539e-24	-1.43329	0.205	0.606	6.24462e-20	MC	Dock10
2.89921e-24	1.17843	0.777	0.521	7.0848e-20	MC	Rarb
3.00919e-24	-1.19128	0.59	0.814	7.35356e-20	MC	Fmnl2
3.35631e-24	-1.81216	0.229	0.597	8.20181e-20	MC	Fmo2
3.55443e-24	-1.70634	0.072	0.442	8.68595e-20	MC	Itih5
4.23304e-24	-1.52794	0.102	0.487	1.03443e-19	MC	Cdh13
4.6824e-24	-1.22629	0.596	0.829	1.14424e-19	MC	Errfi1
5.88081e-24	-1.3867	0.127	0.516	1.43709e-19	MC	Itga9
8.58429e-24	1.09509	0.735	0.44	2.09774e-19	MC	Uvrag
1.0897e-23	-1.38321	0.217	0.597	2.66289e-19	MC	Rai14
1.87913e-23	0.898604	0.819	0.643	4.59203e-19	MC	Lrba
1.95393e-23	1.23774	0.428	0.112	4.77482e-19	MC	Agmo
4.59498e-23	-1.30007	0.084	0.451	1.12288e-18	MC	Chn1
4.6459e-23	1.20186	0.536	0.224	1.13532e-18	MC	Il15
4.95998e-23	1.34439	0.41	0.117	1.21207e-18	MC	Gm15283
7.17517e-23	-1.9129	0.187	0.544	1.7534e-18	MC	Mgp
1.3388e-22	-1.18416	0.482	0.789	3.27162e-18	MC	Prex2
1.48441e-22	1.31743	0.482	0.175	3.62746e-18	MC	Zfp462
3.46963e-22	-1.78632	0.084	0.421	8.47873e-18	MC	Gabra3
3.68927e-22	-1.39581	0.434	0.703	9.01548e-18	MC	Man2a1
4.93384e-22	-1.3238	0.084	0.437	1.20568e-17	MC	Slfn5
6.61451e-22	1.16057	0.428	0.132	1.61639e-17	MC	Cd9
8.71468e-22	1.09905	0.753	0.629	2.12961e-17	MC	Esrrg
9.12034e-22	1.16206	0.669	0.348	2.22874e-17	MC	Nckap5
9.6568e-22	-1.23958	0.404	0.729	2.35983e-17	MC	Myh9
1.23275e-21	1.09515	0.307	0.052	3.01247e-17	MC	Elmod1
1.33802e-21	1.08727	0.693	0.433	3.26972e-17	MC	Cobll1
2.30197e-21	1.17641	0.373	0.128	5.62532e-17	MC	Mier3
3.29043e-21	-1.37607	0.241	0.612	8.04082e-17	MC	Vcl
5.84858e-21	-0.917218	0.892	0.954	1.42922e-16	MC	Tshz2
8.16895e-21	-1.33877	0.114	0.467	1.99625e-16	MC	Nid1
4.91614e-20	-1.38448	0.205	0.536	1.20136e-15	MC	Pla2r1
5.31315e-20	-1.63433	0.343	0.637	1.29838e-15	MC	Rbfox1
5.68198e-20	1.04258	0.361	0.087	1.3885e-15	MC	Sorl1
8.09739e-20	1.11964	0.627	0.308	1.97876e-15	MC	Rapgef5
8.23689e-20	1.22758	0.373	0.119	2.01285e-15	MC	Nadk2
1.04806e-19	1.1473	0.44	0.177	2.56116e-15	MC	Hif1a
1.094e-19	-1.34318	0.03	0.319	2.6734e-15	MC	Dkk3
1.53256e-19	1.16356	0.566	0.223	3.74513e-15	MC	Rad51b
3.8482e-19	0.960784	0.759	0.43	9.40384e-15	MC	Sema5a
4.2718e-19	-1.56658	0.133	0.454	1.0439e-14	MC	Rcan2
5.2407e-19	-1.23944	0.367	0.679	1.28067e-14	MC	Nrp1
5.50749e-19	-0.836113	0.735	0.879	1.34586e-14	MC	Rbms1
9.23406e-19	-1.38156	0.169	0.492	2.25653e-14	MC	Osmr
1.36998e-18	1.0437	0.542	0.226	3.34781e-14	MC	Map3k5
1.547e-18	-1.27889	0.301	0.625	3.78041e-14	MC	Stim1
1.82111e-18	0.884591	0.777	0.534	4.45025e-14	MC	Ano6
1.9161e-18	0.757586	0.843	0.698	4.68237e-14	MC	Msi2
2.04232e-18	0.933217	0.735	0.656	4.99083e-14	MC	Ank3
2.13112e-18	0.911239	0.765	0.548	5.20781e-14	MC	Sh3d19
2.46543e-18	0.92553	0.825	0.548	6.02476e-14	MC	Cacna1c
2.66081e-18	-1.21287	0.187	0.529	6.50221e-14	MC	Mrc2
2.76676e-18	-1.32611	0.096	0.416	6.76114e-14	MC	Carmn
3.10718e-18	-1.25989	0.325	0.633	7.59301e-14	MC	Sorbs1
3.67339e-18	1.00354	0.578	0.294	8.97667e-14	MC	Hnrnph3
4.36597e-18	-1.40061	0.259	0.563	1.06691e-13	MC	Bmp6
9.37316e-18	-1.31676	0.169	0.487	2.29052e-13	MC	Epas1
1.52285e-17	-0.965865	0.518	0.779	3.72138e-13	MC	Ttc28
1.82957e-17	-1.30003	0.072	0.371	4.47092e-13	MC	Gucy1b1
2.17289e-17	0.773716	0.53	0.209	5.3099e-13	MC	Bmpr1b
2.21654e-17	0.815626	0.819	0.658	5.41655e-13	MC	Bcas3
2.55983e-17	0.915322	0.608	0.437	6.25546e-13	MC	Ptpn13
2.78503e-17	1.00735	0.373	0.105	6.80577e-13	MC	Gas7
4.8956e-17	-1.10346	0.205	0.542	1.19634e-12	MC	Zeb1
4.95315e-17	-1.28854	0.295	0.607	1.2104e-12	MC	Angpt1
6.04858e-17	-1.28195	0.09	0.38	1.47809e-12	MC	Xdh
7.49749e-17	-1.32732	0.102	0.402	1.83216e-12	MC	Astn2
1.18631e-16	0.963513	0.705	0.414	2.89899e-12	MC	Thsd4
1.74589e-16	-1.2558	0.404	0.657	4.26644e-12	MC	Pde7b
1.75629e-16	-0.988862	0.512	0.755	4.29186e-12	MC	Myo1d
1.7674e-16	1.01567	0.361	0.111	4.31899e-12	MC	Myh10
1.99456e-16	-1.03137	0.398	0.707	4.87411e-12	MC	Svep1
2.36806e-16	-1.334	0.06	0.331	5.78683e-12	MC	Col3a1
2.71529e-16	-1.76323	0.205	0.493	6.63535e-12	MC	Igfbp3
2.77923e-16	1.02681	0.458	0.186	6.79159e-12	MC	Sgk1
3.51189e-16	-1.2008	0.169	0.474	8.582e-12	MC	Daam1
4.98986e-16	-1.3263	0.114	0.392	1.21937e-11	MC	Cacna1a
5.02171e-16	-1.13622	0.428	0.684	1.22715e-11	MC	Myo1b
6.65836e-16	-1.26555	0.265	0.571	1.6271e-11	MC	Adamts5
7.46255e-16	0.933741	0.651	0.464	1.82362e-11	MC	Mast4
7.6303e-16	-1.18071	0.139	0.443	1.86462e-11	MC	Sp100
1.30259e-15	-1.24658	0.078	0.355	3.18315e-11	MC	Wdr66
1.48719e-15	-1.11184	0.187	0.491	3.63424e-11	MC	Rftn1
1.81762e-15	-1.19725	0.151	0.452	4.44171e-11	MC	Bgn
2.05748e-15	-1.15154	0.12	0.413	5.02786e-11	MC	Adamts10
2.56976e-15	-1.20012	0.331	0.593	6.27971e-11	MC	Fkbp5
2.59868e-15	0.661903	0.928	0.804	6.35039e-11	MC	Apbb2
2.74348e-15	-0.946473	0.488	0.749	6.70425e-11	MC	Itga1
4.4029e-15	-1.80372	0.072	0.335	1.07594e-10	MC	Dkk2
6.45916e-15	-1.29158	0.054	0.31	1.57843e-10	MC	Fn1
7.73894e-15	1.05324	0.367	0.181	1.89116e-10	MC	Cdkl1
8.6615e-15	0.94785	0.614	0.376	2.11661e-10	MC	Epn2
1.36323e-14	-1.17353	0.44	0.662	3.33133e-10	MC	Zbtb16
2.04873e-14	-1.11511	0.072	0.334	5.00648e-10	MC	Adap2os
2.74961e-14	-1.0134	0.139	0.43	6.71921e-10	MC	Mill2
2.78657e-14	-0.776227	0.59	0.805	6.80955e-10	MC	Sptbn1
2.87628e-14	0.698152	0.392	0.143	7.02877e-10	MC	6530403H02Rik
2.95815e-14	-0.923857	0.398	0.682	7.22882e-10	MC	Sash1
2.98474e-14	-0.903742	0.542	0.756	7.29382e-10	MC	Lhfp
5.03194e-14	0.921234	0.506	0.297	1.22966e-09	MC	Vgll4
5.58084e-14	0.862099	0.681	0.47	1.36379e-09	MC	Thrb
6.62576e-14	-1.07801	0.289	0.566	1.61914e-09	MC	Pip4k2a
6.9622e-14	0.847604	0.596	0.404	1.70135e-09	MC	Peli2
6.9773e-14	-0.978164	0.398	0.662	1.70504e-09	MC	Sept11
8.3414e-14	-1.17467	0.139	0.417	2.03839e-09	MC	Pknox2
8.69319e-14	1.06304	0.325	0.11	2.12436e-09	MC	Btg2
9.34775e-14	-0.971347	0.47	0.676	2.28431e-09	MC	Actn4
1.02457e-13	-1.07984	0.102	0.373	2.50374e-09	MC	Eya2
1.05409e-13	0.941931	0.5	0.281	2.57588e-09	MC	Ptp4a2
1.25406e-13	-1.11801	0.096	0.361	3.06456e-09	MC	Cx3cl1
1.4644e-13	-1.00796	0.307	0.599	3.57856e-09	MC	Olfr1033
2.06377e-13	0.741968	0.825	0.733	5.04323e-09	MC	Fhit
2.52927e-13	-0.8905	0.44	0.692	6.18078e-09	MC	Myo10
2.71446e-13	0.867301	0.494	0.293	6.63333e-09	MC	Sox6
2.99846e-13	0.851007	0.524	0.278	7.32734e-09	MC	Lgr4
6.00916e-13	0.859783	0.416	0.173	1.46846e-08	MC	Zc3h12c
7.32117e-13	-0.996413	0.271	0.524	1.78907e-08	MC	Cblb
7.58611e-13	0.854192	0.506	0.256	1.85382e-08	MC	Larp1b
8.32651e-13	-1.04887	0.343	0.61	2.03475e-08	MC	Adamts9
9.73589e-13	0.95235	0.422	0.176	2.37916e-08	MC	Gm36975
9.79007e-13	0.736066	0.651	0.449	2.3924e-08	MC	Gigyf2
1.34039e-12	0.93691	0.482	0.285	3.27552e-08	MC	Pdgfd
1.48266e-12	0.986107	0.428	0.219	3.62317e-08	MC	Abat
1.59546e-12	-1.04092	0.084	0.326	3.89882e-08	MC	Col6a3
1.63285e-12	-1.15832	0.145	0.397	3.99019e-08	MC	Ano5
1.70858e-12	-1.36593	0.241	0.5	4.17526e-08	MC	Gria4
1.90518e-12	0.749197	0.705	0.517	4.6557e-08	MC	Samd4
1.97023e-12	0.837442	0.669	0.443	4.81465e-08	MC	Gm26804
2.1716e-12	-0.972415	0.343	0.594	5.30674e-08	MC	Ccnd3
2.34367e-12	-1.08103	0.078	0.304	5.72722e-08	MC	Fstl1
2.60153e-12	0.812158	0.699	0.471	6.35736e-08	MC	Mllt3
3.11522e-12	0.767577	0.56	0.281	7.61266e-08	MC	Tmtc1
3.18116e-12	-1.00966	0.337	0.584	7.7738e-08	MC	Ube2e2
3.36067e-12	0.768718	0.633	0.424	8.21248e-08	MC	Ptbp3
5.33654e-12	-1.01047	0.307	0.557	1.30409e-07	MC	Frem1
5.98314e-12	0.80986	0.325	0.108	1.4621e-07	MC	Ncam1
6.04273e-12	-1.03179	0.229	0.485	1.47666e-07	MC	Nhsl1
6.80022e-12	-1.08983	0.163	0.426	1.66177e-07	MC	Abi3bp
7.07124e-12	-0.851734	0.301	0.575	1.728e-07	MC	Eml4
9.1182e-12	0.83961	0.428	0.224	2.22822e-07	MC	Plekha1
9.66153e-12	0.868448	0.627	0.423	2.36099e-07	MC	Ust
1.44551e-11	0.967117	0.398	0.181	3.53238e-07	MC	Atp7a
1.47617e-11	0.783789	0.494	0.237	3.60731e-07	MC	Csgalnact1
1.57484e-11	-0.975667	0.199	0.452	3.84845e-07	MC	Cyth3
1.69261e-11	-0.989569	0.096	0.327	4.13622e-07	MC	Fblim1
1.88302e-11	1.00613	0.404	0.174	4.60152e-07	MC	Pappa
1.91282e-11	0.580083	0.904	0.755	4.67437e-07	MC	Igf1r
2.11926e-11	-0.889406	0.355	0.605	5.17884e-07	MC	Cadps2
2.16936e-11	-0.865039	0.313	0.582	5.30126e-07	MC	Maf
2.31886e-11	0.874035	0.38	0.189	5.6666e-07	MC	Hspa4
3.44612e-11	-0.932917	0.139	0.388	8.42129e-07	MC	Sned1
3.85208e-11	-1.01694	0.078	0.301	9.41332e-07	MC	Mamld1
4.83949e-11	-1.14595	0.169	0.395	1.18263e-06	MC	A730049H05Rik
5.06109e-11	0.848764	0.494	0.238	1.23678e-06	MC	Nav3
6.05659e-11	0.971206	0.349	0.16	1.48005e-06	MC	Cnnm2
7.39127e-11	0.870772	0.373	0.165	1.80621e-06	MC	4930523C07Rik
8.98137e-11	0.845208	0.47	0.284	2.19478e-06	MC	Ccser1
9.06279e-11	0.887442	0.307	0.121	2.21468e-06	MC	Fras1
1.25249e-10	0.743118	0.554	0.306	3.06071e-06	MC	Hipk2
1.30818e-10	-0.92033	0.12	0.356	3.19679e-06	MC	A4galt
1.8599e-10	-0.803739	0.084	0.3	4.54504e-06	MC	Smurf1
1.86874e-10	-1.00559	0.114	0.338	4.56663e-06	MC	Pde4a
2.06819e-10	-0.910992	0.277	0.505	5.05403e-06	MC	Specc1
2.2597e-10	0.893347	0.422	0.221	5.52204e-06	MC	Chn2
2.70034e-10	-1.04036	0.133	0.357	6.59881e-06	MC	Slc40a1
3.06986e-10	0.850721	0.313	0.129	7.50181e-06	MC	Ppp1r9a
3.80949e-10	0.844185	0.41	0.215	9.30925e-06	MC	Kcnq1
4.05067e-10	0.812613	0.416	0.341	9.89862e-06	MC	Dnm3
4.21829e-10	-1.0608	0.229	0.454	1.03082e-05	MC	Col4a1
4.44771e-10	-0.909625	0.404	0.629	1.08689e-05	MC	Tpm1
4.70969e-10	0.927196	0.319	0.136	1.15091e-05	MC	Paqr5
4.7872e-10	-0.786402	0.301	0.555	1.16985e-05	MC	Arhgap10
4.90949e-10	-0.953251	0.199	0.42	1.19973e-05	MC	Runx2
7.17455e-10	0.766657	0.386	0.166	1.75325e-05	MC	Tmtc2
8.45743e-10	-1.00567	0.12	0.326	2.06674e-05	MC	Eepd1
8.68395e-10	-0.819593	0.392	0.6	2.1221e-05	MC	Nrip1
9.8483e-10	-0.631141	0.596	0.792	2.40663e-05	MC	Pik3r1
1.00288e-09	-0.910969	0.205	0.44	2.45075e-05	MC	Col1a2
1.05935e-09	0.309971	1	0.995	2.58873e-05	MC	Zbtb20
1.09873e-09	0.607273	0.819	0.673	2.68496e-05	MC	Atp1b1
1.15196e-09	0.815319	0.494	0.272	2.81504e-05	MC	Frmd4b
1.16154e-09	0.698848	0.639	0.425	2.83845e-05	MC	Ctdspl
1.16393e-09	-0.85363	0.337	0.525	2.84429e-05	MC	Svil
1.29961e-09	-0.712407	0.524	0.693	3.17585e-05	MC	Fchsd2
1.36059e-09	-0.98963	0.102	0.3	3.32487e-05	MC	Fsd1l
1.51015e-09	-1.03697	0.157	0.376	3.69034e-05	MC	Matn2
1.52015e-09	0.853583	0.422	0.211	3.7148e-05	MC	Pigk
1.73427e-09	-1.06055	0.229	0.456	4.23804e-05	MC	Eda
1.78558e-09	1.17586	0.675	0.557	4.36341e-05	MC	Abca13
1.80406e-09	-0.867936	0.295	0.51	4.40859e-05	MC	Acap2
2.01335e-09	-0.952979	0.205	0.412	4.92002e-05	MC	Sh3bgrl
2.208e-09	-0.934414	0.241	0.468	5.39568e-05	MC	St3gal4
2.58263e-09	0.642642	0.651	0.423	6.31118e-05	MC	Plekha5
2.60017e-09	-1.59142	0.127	0.308	6.35402e-05	MC	Nrxn3
3.33564e-09	0.673107	0.717	0.549	8.15131e-05	MC	Wwox
3.45129e-09	0.74187	0.476	0.262	8.43392e-05	MC	Tbc1d4
3.61608e-09	0.68178	0.542	0.357	8.83663e-05	MC	Usp3
3.64621e-09	0.923456	0.741	0.662	8.91024e-05	MC	Erbb4
3.91632e-09	-0.915666	0.307	0.542	9.57031e-05	MC	Cpm
4.2085e-09	-0.785292	0.367	0.593	0.000102843	MC	Ptprm
4.33109e-09	-0.927597	0.151	0.351	0.000105839	MC	Cnksr3
4.47843e-09	-0.955972	0.169	0.382	0.000109439	MC	Rhoj
5.40263e-09	-0.717849	0.476	0.684	0.000132024	MC	Colec12
5.4546e-09	0.813719	0.325	0.152	0.000133294	MC	1110019D14Rik
5.95096e-09	0.684213	0.301	0.116	0.000145424	MC	Gm15563
5.95827e-09	-0.856517	0.127	0.338	0.000145602	MC	Sparc
6.2494e-09	-0.899076	0.181	0.397	0.000152717	MC	Lpar1
7.11906e-09	0.676583	0.428	0.211	0.000173968	MC	Osbpl3
7.67262e-09	0.712272	0.657	0.463	0.000187496	MC	Syn3
8.13947e-09	0.813415	0.307	0.173	0.000198904	MC	Enpp2
8.87656e-09	0.77437	0.398	0.199	0.000216916	MC	Fhod3
1.04587e-08	-0.654931	0.596	0.734	0.00025558	MC	Picalm
1.44534e-08	0.711397	0.331	0.14	0.000353197	MC	Wnk4
1.45506e-08	0.776242	0.307	0.144	0.000355574	MC	Galnt18
1.4942e-08	0.782839	0.434	0.25	0.000365138	MC	Xrcc4
1.53313e-08	-0.804168	0.404	0.578	0.00037465	MC	Cdk8
1.78173e-08	0.624359	0.301	0.12	0.0004354	MC	Ctnnal1
2.0761e-08	-0.877727	0.114	0.3	0.000507337	MC	Casc4
2.16898e-08	0.506365	0.771	0.692	0.000530034	MC	Nfat5
2.2165e-08	0.792474	0.416	0.274	0.000541647	MC	Pla2g4a
2.38684e-08	0.663721	0.572	0.432	0.000583272	MC	Magi1
2.48296e-08	1.11121	0.849	0.814	0.000606761	MC	Slc8a1
2.58495e-08	-0.797445	0.12	0.323	0.000631684	MC	Flna
2.67511e-08	-0.725818	0.205	0.426	0.000653717	MC	Col18a1
3.61028e-08	-0.813369	0.187	0.397	0.000882245	MC	Actn1
4.47034e-08	-0.541295	0.747	0.817	0.00109242	MC	Gab2
4.69722e-08	0.711333	0.464	0.272	0.00114786	MC	Ryk
4.81045e-08	0.74404	0.5	0.34	0.00117553	MC	Slc25a21
5.15053e-08	0.716764	0.518	0.336	0.00125864	MC	Prkd1
5.15219e-08	0.709199	0.494	0.353	0.00125904	MC	Kcnj16
5.50168e-08	0.674815	0.422	0.223	0.00134445	MC	Cab39l
5.56074e-08	-0.826936	0.199	0.394	0.00135888	MC	Zbtb46
5.69588e-08	-0.863891	0.133	0.329	0.0013919	MC	Bmp4
5.90202e-08	-0.862535	0.175	0.347	0.00144228	MC	B4galt1
6.07288e-08	-1.22146	0.319	0.521	0.00148403	MC	Pcdh9
7.30623e-08	0.549343	0.807	0.697	0.00178542	MC	Glis3
7.76632e-08	0.758873	0.464	0.256	0.00189786	MC	St6galnac5
8.94819e-08	0.669429	0.343	0.195	0.00218667	MC	Atp1b3
9.31705e-08	-0.819799	0.12	0.308	0.00227681	MC	Rasgrp2
9.36484e-08	-0.614338	0.524	0.72	0.00228849	MC	Dpyd
1.09155e-07	0.652223	0.536	0.348	0.00266742	MC	Pitpnc1
1.09308e-07	0.672199	0.458	0.302	0.00267116	MC	Rdx
1.18936e-07	0.552384	0.759	0.625	0.00290644	MC	Farp1
1.25916e-07	0.729924	0.307	0.155	0.003077	MC	Nup214
1.29367e-07	-0.793218	0.145	0.341	0.00316133	MC	Cnn2
1.31782e-07	0.756473	0.301	0.164	0.00322035	MC	Tmem167
1.32068e-07	-0.595546	0.404	0.619	0.00322733	MC	Epb41l2
1.46899e-07	-0.731575	0.41	0.603	0.00358978	MC	Nhs
1.56658e-07	0.461971	0.855	0.671	0.00382825	MC	Negr1
1.72471e-07	0.600937	0.56	0.42	0.00421467	MC	Tulp4
1.75998e-07	0.829617	0.41	0.269	0.00430086	MC	Cacnb4
2.07924e-07	-0.826869	0.229	0.409	0.00508104	MC	Eps8
2.67545e-07	-0.678338	0.404	0.598	0.00653799	MC	Daam2
2.72041e-07	-0.763559	0.205	0.407	0.00664786	MC	Ston1
2.79303e-07	-0.706843	0.313	0.519	0.00682534	MC	Insr
2.81196e-07	-0.767317	0.38	0.554	0.00687159	MC	Itgb1
2.88624e-07	0.711007	0.44	0.254	0.00705312	MC	Gm37240
2.97223e-07	-1.01004	0.211	0.387	0.00726323	MC	Gm17276
3.18077e-07	0.626174	0.422	0.243	0.00777284	MC	Kdm7a
3.46959e-07	0.515335	0.771	0.572	0.00847863	MC	Trps1
3.47501e-07	0.630337	0.554	0.368	0.00849188	MC	Nr6a1
3.67485e-07	0.549014	0.795	0.694	0.00898023	MC	Plxdc2
3.77635e-07	-0.787021	0.157	0.332	0.00922827	MC	Tle1
4.07454e-07	0.746781	0.331	0.188	0.00995696	MC	Smim4
4.24168e-07	0.503435	0.717	0.527	0.0103654	MC	Osbpl9
4.44521e-07	0.736757	0.367	0.205	0.0108628	MC	Sox5os4
4.51133e-07	0.55161	0.349	0.169	0.0110243	MC	Rufy2
4.71531e-07	-0.722298	0.313	0.511	0.0115228	MC	Rin2
5.11654e-07	0.60878	0.464	0.347	0.0125033	MC	Ppargc1a
5.5871e-07	-0.77731	0.127	0.305	0.0136532	MC	H6pd
5.69487e-07	-0.735322	0.157	0.344	0.0139165	MC	Eml1
5.80104e-07	0.600905	0.428	0.238	0.014176	MC	Srr
6.39594e-07	-0.713415	0.259	0.458	0.0156297	MC	Ddr2
7.66278e-07	0.661166	0.38	0.234	0.0187255	MC	Mta3
7.81773e-07	-0.664006	0.229	0.422	0.0191042	MC	Acvr2a
8.36065e-07	0.721609	0.313	0.148	0.0204309	MC	Ntn1
8.38929e-07	0.651814	0.325	0.167	0.0205009	MC	Bcl6
8.46097e-07	-0.752472	0.127	0.303	0.0206761	MC	Zfp532
8.56303e-07	0.711775	0.404	0.244	0.0209255	MC	Arhgef28
8.9082e-07	-0.676921	0.392	0.57	0.021769	MC	Actb
9.03655e-07	-0.869698	0.211	0.384	0.0220826	MC	Gpm6b
9.63473e-07	0.769154	0.602	0.585	0.0235444	MC	Phactr1
9.63534e-07	0.656797	0.325	0.156	0.0235459	MC	Hecw2
9.92221e-07	0.587674	0.627	0.485	0.0242469	MC	Strbp
1.05103e-06	-0.396286	0.819	0.883	0.0256841	MC	Itpr1
1.09129e-06	0.661094	0.349	0.187	0.0266678	MC	Kank1
1.21743e-06	-0.696651	0.205	0.389	0.0297503	MC	Ssfa2
1.22113e-06	-0.56813	0.554	0.705	0.0298408	MC	Pawr
1.22129e-06	0.593335	0.386	0.226	0.0298446	MC	Cab39
1.27322e-06	-0.741847	0.235	0.417	0.0311136	MC	Foxo1
1.37008e-06	-0.779167	0.139	0.308	0.0334806	MC	Pced1b
1.37029e-06	-0.718362	0.175	0.363	0.0334859	MC	Prickle2
1.67734e-06	0.669677	0.337	0.176	0.0409892	MC	Mmd
1.72159e-06	0.670789	0.38	0.246	0.0420705	MC	Ell2
1.75849e-06	-0.617484	0.482	0.632	0.0429722	MC	Pde8b
1.78829e-06	0.583421	0.422	0.239	0.0437005	MC	Nr1h4
1.91928e-06	-0.660716	0.301	0.498	0.0469015	MC	Tmsb4x
1.93378e-06	0.469789	0.777	0.717	0.0472557	MC	Phldb2
2.12323e-06	-0.647033	0.398	0.527	0.0518854	MC	Map4
2.38752e-06	-0.818279	0.175	0.335	0.0583438	MC	Esr1
2.51769e-06	-0.694356	0.175	0.354	0.0615248	MC	Sec24d
2.6088e-06	0.575085	0.5	0.388	0.0637512	MC	Rbm47
2.95602e-06	0.565865	0.361	0.263	0.0722362	MC	Dtnb
3.59338e-06	-0.64568	0.343	0.517	0.0878114	MC	Tspan9
3.68822e-06	-0.638101	0.229	0.414	0.0901291	MC	Lrp1
3.77947e-06	0.58628	0.633	0.483	0.0923588	MC	Kcnq1ot1
3.80572e-06	0.645893	0.325	0.184	0.0930004	MC	Wwc1
3.96105e-06	-0.667144	0.386	0.551	0.0967962	MC	Ets1
4.53768e-06	0.553006	0.398	0.23	0.110887	MC	Rspry1
4.61196e-06	0.481082	0.319	0.283	0.112702	MC	Trabd2b
4.83437e-06	0.471784	0.705	0.524	0.118138	MC	Pdzrn3
4.90028e-06	0.497585	0.627	0.444	0.119748	MC	Cpq
5.15256e-06	0.637066	0.349	0.227	0.125913	MC	Tsc22d3
5.15764e-06	0.592159	0.313	0.162	0.126037	MC	Map7
5.52324e-06	0.594707	0.428	0.28	0.134971	MC	Abcc5
5.90653e-06	0.535318	0.608	0.434	0.144338	MC	4932438A13Rik
6.49623e-06	0.556093	0.542	0.373	0.158748	MC	Zfp36l1
6.58641e-06	-0.370118	0.777	0.876	0.160952	MC	Atxn1
7.41906e-06	-0.666987	0.229	0.408	0.1813	MC	Rnf150
7.53747e-06	-0.479365	0.735	0.782	0.184193	MC	Hsd11b1
7.62655e-06	-0.685028	0.199	0.367	0.18637	MC	Plekhg1
7.93446e-06	0.500194	0.53	0.419	0.193894	MC	Wwp1
8.14338e-06	-0.665166	0.151	0.317	0.199	MC	Pkd1
8.76759e-06	-0.678506	0.187	0.341	0.214254	MC	Rab31
9.28918e-06	0.570026	0.53	0.39	0.227	MC	Pik3c2a
1.03846e-05	0.383753	0.813	0.771	0.25377	MC	Rabgap1l
1.06577e-05	0.48854	0.645	0.517	0.260442	MC	4930402H24Rik
1.07322e-05	-0.422394	0.229	0.401	0.262263	MC	Kif5b
1.08227e-05	-0.478576	0.639	0.784	0.264473	MC	Ptprg
1.09606e-05	-0.431258	0.548	0.709	0.267845	MC	Pid1
1.12059e-05	-0.618558	0.169	0.338	0.273839	MC	Tmod3
1.40522e-05	-0.389934	0.855	0.895	0.343394	MC	Macf1
1.42051e-05	-0.524208	0.301	0.487	0.347129	MC	Filip1l
1.48227e-05	0.781685	0.663	0.603	0.362223	MC	Egf
1.58998e-05	0.513767	0.524	0.394	0.388544	MC	Tanc1
1.66078e-05	0.481285	0.62	0.476	0.405844	MC	Cpeb3
1.69995e-05	0.475562	0.506	0.454	0.415416	MC	Nedd4l
1.85404e-05	0.372595	0.62	0.616	0.453072	MC	Tead1
2.01006e-05	0.64217	0.319	0.192	0.491198	MC	Gm43713
2.05565e-05	-0.649429	0.313	0.481	0.502339	MC	Acyp2
2.10033e-05	0.996432	0.657	0.613	0.513258	MC	Slc12a3
2.11253e-05	-0.623887	0.331	0.492	0.51624	MC	Plekha6
2.4456e-05	-0.556402	0.283	0.453	0.597632	MC	Stat3
2.51773e-05	0.584605	0.488	0.338	0.615257	MC	Chka
2.52995e-05	-0.696303	0.217	0.388	0.618244	MC	Aoah
3.04316e-05	-0.54609	0.199	0.366	0.743656	MC	Sept7
3.28658e-05	-0.600201	0.157	0.31	0.803141	MC	Mosmo
3.48385e-05	-0.605881	0.175	0.335	0.851349	MC	Cd47
3.8218e-05	0.648724	0.307	0.178	0.933933	MC	Tmem117
3.83484e-05	-0.577292	0.416	0.575	0.93712	MC	Plpp1
3.85685e-05	0.552477	0.494	0.325	0.942499	MC	Gsdme
4.02494e-05	-0.58495	0.217	0.382	0.983574	MC	Hivep3
4.29776e-05	0.522376	0.404	0.24	1	MC	Gm16599
4.37286e-05	-0.686383	0.187	0.338	1	MC	Klhl29
4.43298e-05	0.490153	0.548	0.416	1	MC	Pkp4
4.6738e-05	-0.426597	0.747	0.809	1	MC	Tns1
4.68499e-05	0.513074	0.319	0.18	1	MC	Gspt1
4.72854e-05	-0.511644	0.325	0.5	1	MC	Tcf7l2
5.42105e-05	-0.651287	0.241	0.36	1	MC	Clec2d
6.1438e-05	0.559169	0.404	0.283	1	MC	Sytl2
6.21618e-05	0.494624	0.783	0.652	1	MC	Tgfbr3
6.33163e-05	-0.437855	0.283	0.454	1	MC	Srgap2
6.5295e-05	-0.552313	0.355	0.523	1	MC	Dapk1
6.63694e-05	0.525724	0.38	0.264	1	MC	Ptpn14
6.76767e-05	-0.578476	0.313	0.448	1	MC	Cask
6.86608e-05	0.575049	0.825	0.748	1	MC	Wnk1
7.40391e-05	-0.498577	0.259	0.427	1	MC	Rsu1
7.45188e-05	0.558411	0.373	0.224	1	MC	Itga8
7.68843e-05	0.481856	0.53	0.42	1	MC	Stk39
8.59576e-05	-0.568993	0.247	0.409	1	MC	Lifr
8.89077e-05	0.529457	0.548	0.451	1	MC	Sugct
8.93169e-05	-0.564171	0.169	0.318	1	MC	Pear1
9.14145e-05	0.395206	0.343	0.196	1	MC	Eif5b
9.47497e-05	0.515546	0.512	0.403	1	MC	Gna14
9.65077e-05	-0.384882	0.717	0.802	1	MC	Tcf12
9.70709e-05	0.499667	0.56	0.437	1	MC	Dst
9.78467e-05	-0.53573	0.464	0.604	1	MC	Akt3
0.000100981	-0.641263	0.247	0.4	1	MC	Csrp1
0.000105635	-0.597745	0.319	0.433	1	MC	Ptpn9
0.000122168	-0.458759	0.542	0.681	1	MC	Oxr1
0.000147859	0.493863	0.38	0.248	1	MC	Clpx
0.000148536	0.541667	0.422	0.287	1	MC	Cacna1d
0.000148606	0.476839	0.47	0.34	1	MC	Rb1
0.00014912	-0.432493	0.687	0.755	1	MC	Psd3
0.000153332	-0.548074	0.241	0.397	1	MC	Stim2
0.000154411	0.496471	0.47	0.327	1	MC	Fggy
0.000162432	-0.462523	0.392	0.545	1	MC	Camk2d
0.000175337	-0.491795	0.488	0.566	1	MC	Sorbs2
0.000176512	-0.475916	0.59	0.719	1	MC	Son
0.000186665	0.402005	0.331	0.191	1	MC	Cnn3
0.000192326	0.39719	0.783	0.682	1	MC	Phf21a
0.000202213	-0.438339	0.554	0.676	1	MC	Fam172a
0.000212555	0.446609	0.446	0.345	1	MC	Erc1
0.000214441	0.499401	0.38	0.266	1	MC	Ophn1
0.000221321	-0.590652	0.337	0.474	1	MC	Arhgap15
0.000221482	0.585503	0.434	0.326	1	MC	2810474O19Rik
0.000223684	-0.519356	0.313	0.463	1	MC	Jak1
0.000227636	0.4004	0.627	0.47	1	MC	Luzp1
0.000250899	0.510834	0.331	0.22	1	MC	Ccdc141
0.00025266	-0.517769	0.524	0.648	1	MC	Lima1
0.000261196	0.64623	0.41	0.279	1	MC	Drg1
0.000272774	-0.555956	0.163	0.3	1	MC	Trak1
0.000277267	0.567652	0.53	0.397	1	MC	Cacnb2
0.00028376	-0.475464	0.313	0.462	1	MC	Pum2
0.000287121	-0.499157	0.386	0.522	1	MC	Ssbp2
0.000290286	-0.59976	0.169	0.302	1	MC	Frk
0.000290383	-0.274645	0.759	0.869	1	MC	Pde4d
0.000290989	0.317648	0.633	0.592	1	MC	Cgnl1
0.000307363	0.627566	0.331	0.218	1	MC	Sgms2
0.000311283	-0.429779	0.5	0.64	1	MC	Nrp2
0.000317023	0.477222	0.319	0.19	1	MC	Atp6v0a4
0.00032128	0.282281	0.922	0.816	1	MC	Rere
0.000331839	-0.525492	0.38	0.505	1	MC	Bmpr2
0.000339082	-0.46023	0.181	0.322	1	MC	Kank2
0.000340241	0.539258	0.349	0.221	1	MC	Cpne8
0.000345214	0.52151	0.301	0.196	1	MC	Pik3c2g
0.000355658	0.407543	0.596	0.513	1	MC	Epb41
0.000376175	0.467034	0.361	0.273	1	MC	Stox2
0.000383557	-0.439336	0.554	0.69	1	MC	Maml3
0.000415051	-0.435225	0.307	0.462	1	MC	Fnip1
0.000426665	0.480155	0.307	0.21	1	MC	Scfd2
0.00045231	-0.43469	0.217	0.361	1	MC	Actr3
0.000457185	-0.356741	0.867	0.897	1	MC	Igfbp7
0.000459705	0.397847	0.813	0.759	1	MC	Ppp3ca
0.000461417	0.391538	0.319	0.188	1	MC	Tnfrsf21
0.000463594	-0.428092	0.349	0.503	1	MC	Susd6
0.000468408	-0.428334	0.307	0.46	1	MC	Map4k4
0.000469577	0.419182	0.494	0.349	1	MC	Shroom4
0.000522393	0.456126	0.416	0.285	1	MC	Ccdc50
0.000523437	-0.546206	0.361	0.485	1	MC	Eng
0.000543436	0.465064	0.361	0.234	1	MC	Gm35188
0.000567807	0.425751	0.542	0.406	1	MC	Gng12
0.000575525	-0.52619	0.373	0.471	1	MC	Col4a2
0.000579711	0.631424	0.386	0.262	1	MC	Gm26632
0.000604223	-0.529735	0.301	0.424	1	MC	Fer
0.000607773	0.482601	0.319	0.224	1	MC	Cept1
0.000623793	-0.415057	0.572	0.653	1	MC	Mbnl1
0.000649171	0.480114	0.428	0.296	1	MC	Rufy3
0.000657498	-0.437761	0.247	0.392	1	MC	Atf7ip
0.000674696	-0.537867	0.289	0.434	1	MC	Lbh
0.000682249	-0.517125	0.223	0.339	1	MC	Gpcpd1
0.000691072	0.418547	0.56	0.486	1	MC	Pde1a
0.000695688	0.463195	0.416	0.291	1	MC	Npepps
0.000718265	0.270425	0.867	0.845	1	MC	Gm20388
0.000733114	0.472659	0.307	0.221	1	MC	Clip1
0.000735733	0.548415	0.355	0.264	1	MC	Tfcp2l1
0.000739181	-0.515186	0.488	0.562	1	MC	Ankrd44
0.000742279	0.485402	0.331	0.213	1	MC	Wbp1l
0.000748413	-0.45926	0.319	0.447	1	MC	Dgkh
0.000755261	-0.463267	0.235	0.374	1	MC	Zcchc14
0.000766473	-0.454234	0.265	0.41	1	MC	Tbc1d1
0.000874403	-0.437537	0.392	0.518	1	MC	Rasal2
0.000880805	-0.567017	0.235	0.365	1	MC	Smad3
0.000895316	-0.512557	0.259	0.392	1	MC	Gtf2i
0.000914039	0.446912	0.349	0.221	1	MC	Spire1
0.000954356	0.323136	0.331	0.206	1	MC	Polr2a
0.00103618	-0.43288	0.343	0.487	1	MC	Ube2h
0.00107871	0.450742	0.325	0.208	1	MC	Klc1
0.00109886	-0.499185	0.241	0.375	1	MC	Cuedc1
0.00122146	0.409731	0.337	0.211	1	MC	Eml6
0.00123295	0.446913	0.422	0.29	1	MC	Golga4
0.00123705	-0.486335	0.319	0.403	1	MC	Peli1
0.00124051	-0.465417	0.301	0.43	1	MC	Nptn
0.00125177	-0.559917	0.265	0.389	1	MC	Itgb5
0.00126224	0.733724	0.777	0.732	1	MC	Slc12a1
0.00126452	-0.558525	0.217	0.348	1	MC	Etl4
0.00129996	-0.301464	0.771	0.805	1	MC	Fbxl17
0.00131045	-0.335608	0.837	0.878	1	MC	Cped1
0.00131988	-0.38794	0.211	0.343	1	MC	Cachd1
0.00134281	-0.490324	0.307	0.435	1	MC	Arhgap35
0.00135139	-0.398009	0.512	0.61	1	MC	Setd5
0.00136647	0.34693	0.681	0.569	1	MC	Cux1
0.0015259	0.419275	0.386	0.311	1	MC	Gclc
0.00156971	-0.463299	0.349	0.451	1	MC	Mtss1
0.00159787	0.449491	0.542	0.441	1	MC	Fryl
0.00160367	0.427914	0.38	0.263	1	MC	Stx16
0.00161987	0.368611	0.735	0.658	1	MC	Park2
0.00162185	0.353575	0.699	0.61	1	MC	Map4k3
0.00162696	-0.347657	0.199	0.323	1	MC	Ptpra
0.00167007	0.416566	0.771	0.692	1	MC	Gnaq
0.00169799	0.336747	0.657	0.538	1	MC	Myo6
0.00172087	0.278268	0.663	0.523	1	MC	Wls
0.00174742	-0.333217	0.199	0.323	1	MC	Chic2
0.00178126	-0.389292	0.343	0.394	1	MC	Man1a2
0.00179387	-0.48492	0.337	0.465	1	MC	Sipa1l1
0.00181561	0.433528	0.313	0.202	1	MC	Rab3ip
0.00181641	-0.44916	0.217	0.343	1	MC	Ski
0.00185029	0.381058	0.458	0.326	1	MC	Ahcyl2
0.00191006	0.374079	0.398	0.267	1	MC	Atp5o
0.00201112	0.339473	0.849	0.792	1	MC	Magi2
0.00206646	0.47785	0.325	0.212	1	MC	Sdc4
0.00208795	-0.484056	0.217	0.345	1	MC	Mxd4
0.00211307	-0.332323	0.229	0.354	1	MC	Selenop
0.00211849	0.416108	0.337	0.225	1	MC	Amn1
0.00212629	-0.402574	0.512	0.636	1	MC	Fli1
0.00221312	0.314751	0.349	0.226	1	MC	E130308A19Rik
0.00221726	-0.502566	0.265	0.384	1	MC	Carmil1
0.00223043	-0.461195	0.687	0.793	1	MC	Gm26883
0.00223787	0.39839	0.307	0.191	1	MC	Mipol1
0.00225517	0.297108	0.44	0.424	1	MC	Serping1
0.00227189	0.460068	0.313	0.241	1	MC	Msra
0.00229016	-0.474368	0.265	0.373	1	MC	Senp7
0.00229419	0.311749	0.687	0.572	1	MC	Fnbp1
0.00235911	0.391118	0.307	0.28	1	MC	Kng2
0.00246489	0.35424	0.355	0.306	1	MC	Otud7b
0.0025654	-0.463688	0.211	0.322	1	MC	Reps2
0.00262214	0.463963	0.331	0.227	1	MC	Slc16a7
0.00269156	0.301893	0.843	0.788	1	MC	Lncpint
0.00278015	0.449679	0.301	0.205	1	MC	Nhlrc2
0.00287674	-0.318164	0.265	0.391	1	MC	Fbn1
0.00291971	-0.38264	0.205	0.328	1	MC	Laptm4a
0.00306609	0.367669	0.422	0.297	1	MC	Clcn3
0.0031301	0.390416	0.392	0.269	1	MC	Acsl4
0.0031581	0.465851	0.337	0.231	1	MC	Epo
0.00317377	0.371369	0.675	0.611	1	MC	Tln2
0.00325073	0.34513	0.639	0.567	1	MC	Gls
0.00342401	0.283276	0.566	0.529	1	MC	Mark3
0.00344744	-0.422485	0.211	0.33	1	MC	Lyst
0.0037186	0.315245	0.554	0.426	1	MC	Nfyc
0.00398955	-0.331566	0.651	0.729	1	MC	Lpp
0.00399204	-0.283921	0.313	0.44	1	MC	Ispd
0.00399519	0.463981	0.325	0.232	1	MC	Aqp2
0.00403834	0.339777	0.542	0.457	1	MC	Cdkal1
0.00408586	0.391101	0.458	0.355	1	MC	Tspan5
0.00427239	0.37462	0.512	0.437	1	MC	Pkd2
0.00435805	0.401183	0.572	0.509	1	MC	Ppp2r3a
0.00440566	0.444253	0.337	0.245	1	MC	Ldlrad3
0.00453789	0.336941	0.41	0.287	1	MC	Bcl2l1
0.00468359	0.300166	0.699	0.629	1	MC	Sik3
0.00470722	0.344342	0.301	0.192	1	MC	Snx9
0.00483699	-0.392918	0.614	0.72	1	MC	St5
0.00486118	-0.389061	0.422	0.529	1	MC	Lamp2
0.00504174	-0.34167	0.217	0.335	1	MC	Cst3
0.00506059	0.316682	0.657	0.572	1	MC	Chpt1
0.0052636	-0.268318	0.735	0.813	1	MC	Nr2f2
0.0053107	0.366254	0.313	0.208	1	MC	Sestd1
0.00532564	-0.413715	0.241	0.361	1	MC	Ksr1
0.0053715	0.436319	0.325	0.219	1	MC	Gm48678
0.00568664	0.308858	0.633	0.598	1	MC	Sh3rf1
0.00584863	0.326871	0.5	0.42	1	MC	Ptbp2
0.00597683	0.373379	0.404	0.291	1	MC	Fxr1
0.00602867	0.297183	0.687	0.627	1	MC	Atp1a1
0.00620433	-0.274261	0.56	0.589	1	MC	Herc1
0.00623191	0.346326	0.536	0.428	1	MC	Egfr
0.00634686	-0.392104	0.452	0.572	1	MC	Arhgap6
0.00636918	0.389454	0.307	0.203	1	MC	Btbd1
0.00639036	-0.269564	0.464	0.589	1	MC	Nlk
0.00640754	0.395319	0.361	0.262	1	MC	Nav1
0.00649532	0.383262	0.301	0.222	1	MC	Hsp90b1
0.00650802	0.336232	0.301	0.258	1	MC	Camta1
0.00654457	-0.293552	0.506	0.627	1	MC	Akap13
0.00657226	0.365428	0.494	0.439	1	MC	Naaladl2
0.00667794	-0.401981	0.235	0.352	1	MC	Tcn2
0.00669204	-0.33223	0.536	0.641	1	MC	Fus
0.00681023	0.351267	0.578	0.469	1	MC	Nckap1
0.00712885	0.368792	0.301	0.212	1	MC	Garem1
0.00718211	0.378983	0.404	0.293	1	MC	Gm26917
0.00744525	0.330723	0.62	0.582	1	MC	Tns3
0.00748195	0.370027	0.572	0.465	1	MC	Cdk12
0.00767244	0.368999	0.416	0.354	1	MC	Rapgef6
0.00808554	-0.421886	0.247	0.363	1	MC	Abca1
0.00809651	-0.280995	0.349	0.472	1	MC	Pdgfrb
0.00812657	-0.398972	0.283	0.394	1	MC	Frmd6
0.00847654	-0.313611	0.566	0.643	1	MC	Crebbp
0.00848681	0.327568	0.355	0.31	1	MC	Lactb2
0.00860078	-0.366792	0.494	0.603	1	MC	Slc4a4
0.00875005	0.424507	0.41	0.322	1	MC	Gramd1b
0.00875177	0.322208	0.38	0.272	1	MC	Tpr
0.0094277	0.322274	0.596	0.529	1	MC	Foxp1
0.00943768	-0.257637	0.241	0.348	1	MC	Trpc1
0.00969378	-0.41151	0.217	0.325	1	MC	Elp4
1.93005e-36	2.94424	0.634	0.015	4.71647e-32	Meg3 Fib	Meg3
6.53301e-31	2.84899	0.756	0.085	1.59647e-26	Meg3 Fib	Foxp2
8.73836e-23	2.36887	0.585	0.062	2.13539e-18	Meg3 Fib	Ank2
4.63874e-22	2.08425	0.878	0.596	1.13357e-17	Meg3 Fib	Celf2
1.29348e-19	-2.79969	0.39	0.887	3.16088e-15	Meg3 Fib	Robo2
8.40372e-18	1.84695	0.707	0.324	2.05362e-13	Meg3 Fib	Bnc2
1.65768e-17	-1.59168	0.805	0.969	4.05087e-13	Meg3 Fib	Prkg1
4.9986e-17	-1.62754	0.707	0.963	1.22151e-12	Meg3 Fib	Arhgap24
1.28732e-16	2.06724	0.439	0.161	3.14583e-12	Meg3 Fib	Lsamp
1.33142e-16	2.22013	0.415	0.023	3.25359e-12	Meg3 Fib	Itgbl1
3.86317e-16	-2.29808	0.195	0.788	9.44042e-12	Meg3 Fib	Hsd11b1
1.3631e-15	2.18899	0.439	0.057	3.331e-11	Meg3 Fib	Sgcd
2.11466e-15	2.34746	0.39	0.024	5.16759e-11	Meg3 Fib	Tmeff2
1.99098e-14	1.80689	0.707	0.438	4.86537e-10	Meg3 Fib	Naaladl2
5.86929e-14	-2.55168	0.171	0.713	1.43428e-09	Meg3 Fib	Fbln5
2.50306e-13	2.1617	0.585	0.158	6.11674e-09	Meg3 Fib	Gpc3
2.77775e-13	1.49944	0.317	0.015	6.78798e-09	Meg3 Fib	Prdm6
5.72412e-13	-1.88171	0.317	0.826	1.3988e-08	Meg3 Fib	Mylk
1.94911e-12	-2.01056	0.366	0.816	4.76305e-08	Meg3 Fib	Shroom3
3.05047e-12	-2.51196	0.024	0.536	7.45444e-08	Meg3 Fib	Cpm
3.39868e-12	1.56098	0.317	0.023	8.30534e-08	Meg3 Fib	Aff2
3.51946e-12	1.73651	0.561	0.187	8.6005e-08	Meg3 Fib	Dcn
5.11344e-12	-1.53448	0.415	0.864	1.24957e-07	Meg3 Fib	Cald1
7.48029e-12	-2.12565	0.073	0.602	1.82796e-07	Meg3 Fib	Adamts9
1.81652e-11	-1.25828	0.585	0.919	4.43903e-07	Meg3 Fib	Sox5
3.65878e-11	-2.24416	0	0.426	8.94096e-07	Meg3 Fib	Itih5
4.73784e-11	1.91208	0.39	0.339	1.15779e-06	Meg3 Fib	Etl4
7.22781e-11	1.58421	0.512	0.2	1.76626e-06	Meg3 Fib	Dock9
9.57705e-11	-1.29869	0.537	0.889	2.34034e-06	Meg3 Fib	Pde3a
2.57102e-10	-2.00593	0.146	0.634	6.28281e-06	Meg3 Fib	Rerg
3.57932e-10	1.74881	0.341	0.066	8.74678e-06	Meg3 Fib	Fbln1
5.026e-10	1.61368	0.561	0.294	1.2282e-05	Meg3 Fib	Tmtc1
5.20528e-10	1.09325	0.732	0.547	1.27201e-05	Meg3 Fib	Nfib
5.25991e-10	-1.95705	0	0.387	1.28536e-05	Meg3 Fib	A730049H05Rik
5.25991e-10	-1.87026	0	0.387	1.28536e-05	Meg3 Fib	Ano5
8.79935e-10	-1.17742	0.171	0.646	2.1503e-05	Meg3 Fib	Kcnd3
9.16578e-10	-1.54676	0.195	0.686	2.23984e-05	Meg3 Fib	Adap2
1.1887e-09	-1.22679	0.537	0.885	2.90482e-05	Meg3 Fib	Itpr1
1.41936e-09	-1.53641	0.634	0.868	3.4685e-05	Meg3 Fib	Ldb2
1.47932e-09	-1.71613	0.61	0.867	3.61502e-05	Meg3 Fib	Fhl2
1.63328e-09	1.54751	0.366	0.124	3.99124e-05	Meg3 Fib	Stxbp6
2.92095e-09	-1.75629	0.122	0.593	7.13794e-05	Meg3 Fib	Daam2
4.29722e-09	-1.96872	0.122	0.548	0.000105011	Meg3 Fib	Frem1
5.99389e-09	-1.81285	0.244	0.674	0.000146473	Meg3 Fib	Myo1b
7.39988e-09	-2.13029	0.22	0.625	0.000180831	Meg3 Fib	Rbfox1
8.72401e-09	1.69434	0.415	0.096	0.000213189	Meg3 Fib	Flrt2
9.37247e-09	1.06915	0.902	0.862	0.000229035	Meg3 Fib	Ebf1
1.10107e-08	1.37033	0.317	0.042	0.000269068	Meg3 Fib	Adcy2
3.8011e-08	1.44749	0.439	0.095	0.000928874	Meg3 Fib	Adamtsl5
3.90588e-08	1.44001	0.463	0.249	0.00095448	Meg3 Fib	Ablim1
3.98209e-08	-0.969539	0.61	0.9	0.000973104	Meg3 Fib	Igfbp7
5.38666e-08	2.40931	0.366	0.273	0.00131634	Meg3 Fib	Alcam
5.90758e-08	1.09573	0.707	0.548	0.00144364	Meg3 Fib	Pam
5.93736e-08	-1.45331	0.415	0.776	0.00145091	Meg3 Fib	Prex2
5.97276e-08	-1.97922	0.195	0.586	0.00145956	Meg3 Fib	Ak5
6.96883e-08	-1.53869	0.195	0.63	0.00170297	Meg3 Fib	Pde8b
7.59206e-08	1.3993	0.415	0.161	0.00185527	Meg3 Fib	Plcb4
8.5683e-08	-1.70219	0.146	0.556	0.00209384	Meg3 Fib	Agtr1a
1.13776e-07	-2.19177	0.098	0.485	0.00278034	Meg3 Fib	Spon1
1.18468e-07	1.11645	0.512	0.44	0.002895	Meg3 Fib	Magi1
1.18528e-07	-1.48866	0.415	0.761	0.00289647	Meg3 Fib	Dach1
1.27246e-07	-1.47881	0.122	0.543	0.00310951	Meg3 Fib	Rarb
1.37417e-07	1.62211	0.512	0.214	0.00335805	Meg3 Fib	Thsd7a
1.93919e-07	-0.820446	0.951	0.985	0.00473879	Meg3 Fib	Rora
1.95481e-07	-1.613	0.098	0.504	0.00477698	Meg3 Fib	Dapk2
2.04139e-07	1.2318	0.512	0.236	0.00498855	Meg3 Fib	Fmo1
2.67236e-07	-0.939992	0.732	0.896	0.00653045	Meg3 Fib	Macf1
2.85401e-07	-1.21783	0.537	0.777	0.00697434	Meg3 Fib	Sbf2
2.94069e-07	1.52161	0.439	0.233	0.00718617	Meg3 Fib	Zfp521
3.35424e-07	1.27284	0.39	0.136	0.00819675	Meg3 Fib	Ntn4
3.76752e-07	-1.71281	0.171	0.567	0.00920669	Meg3 Fib	Sorbs2
6.02315e-07	1.11883	0.415	0.318	0.0147188	Meg3 Fib	Heg1
6.94552e-07	1.07477	0.805	0.558	0.0169728	Meg3 Fib	Ehbp1
8.44507e-07	1.0217	0.683	0.563	0.0206372	Meg3 Fib	Arhgap6
9.01186e-07	1.16933	0.634	0.249	0.0220223	Meg3 Fib	Pcdh7
1.05626e-06	1.04535	0.585	0.434	0.0258117	Meg3 Fib	Airn
1.06697e-06	-0.595369	0.878	0.983	0.0260734	Meg3 Fib	Rbms3
1.11993e-06	-1.19172	0.366	0.738	0.0273678	Meg3 Fib	Itga1
1.12477e-06	-1.16007	0.293	0.683	0.027486	Meg3 Fib	Myo10
1.1316e-06	1.34037	0.439	0.204	0.027653	Meg3 Fib	Epha3
1.25158e-06	-1.56886	0.244	0.594	0.0305849	Meg3 Fib	Cadps2
1.32745e-06	-1.53626	0.024	0.35	0.0324389	Meg3 Fib	Cx3cl1
1.53685e-06	1.56929	0.561	0.245	0.037556	Meg3 Fib	Aff3
2.43793e-06	1.14634	0.61	0.307	0.0595756	Meg3 Fib	Cdk14
4.33619e-06	-1.38621	0.293	0.634	0.105964	Meg3 Fib	Fli1
5.2612e-06	1.13618	0.439	0.16	0.128568	Meg3 Fib	Mid1
6.3477e-06	-1.71634	0.195	0.55	0.155119	Meg3 Fib	Palld
6.46186e-06	-1.36896	0.122	0.476	0.157909	Meg3 Fib	Sh3kbp1
7.63248e-06	-1.25411	0.585	0.818	0.186515	Meg3 Fib	Errfi1
9.04705e-06	-1.38786	0.146	0.496	0.221083	Meg3 Fib	Specc1
9.27205e-06	0.667325	0.78	0.848	0.226581	Meg3 Fib	Gm20388
9.51229e-06	-1.40809	0.024	0.318	0.232452	Meg3 Fib	Eepd1
9.7637e-06	-1.47225	0.22	0.562	0.238596	Meg3 Fib	Ankrd44
1.02579e-05	-1.37263	0.195	0.546	0.250672	Meg3 Fib	Ets1
1.07934e-05	1.11557	0.488	0.327	0.263757	Meg3 Fib	Ptprj
1.19762e-05	-1.39891	0.098	0.433	0.292662	Meg3 Fib	Chn1
1.21736e-05	-1.06248	0.634	0.828	0.297486	Meg3 Fib	Gucy1a2
1.21924e-05	-1.09035	0.415	0.758	0.297945	Meg3 Fib	Ccbe1
1.30731e-05	0.83973	0.366	0.311	0.319468	Meg3 Fib	Slc16a2
1.41988e-05	-0.822804	0.707	0.917	0.346976	Meg3 Fib	Rbpms
1.49393e-05	1.05097	0.585	0.432	0.365072	Meg3 Fib	Egfr
1.55234e-05	-0.576062	0.317	0.666	0.379346	Meg3 Fib	Tgfbr3
1.57878e-05	0.961804	0.756	0.587	0.385807	Meg3 Fib	Zfpm2
1.61583e-05	0.783812	0.317	0.07	0.394861	Meg3 Fib	Prdm16
1.76333e-05	-1.18057	0.39	0.701	0.430906	Meg3 Fib	Pawr
1.88354e-05	-1.12691	0.463	0.747	0.46028	Meg3 Fib	Lhfp
1.95864e-05	-1.36268	0.098	0.42	0.478633	Meg3 Fib	Hipk1
1.9971e-05	1.16033	0.512	0.222	0.488031	Meg3 Fib	Kcnq1
2.01432e-05	0.592022	0.293	0.316	0.492239	Meg3 Fib	Gclc
2.2378e-05	-0.72703	0.293	0.647	0.546852	Meg3 Fib	Pde7b
2.4484e-05	-1.24964	0.732	0.881	0.598315	Meg3 Fib	Timp3
2.57107e-05	1.19876	0.366	0.145	0.628293	Meg3 Fib	Elmo1
2.80386e-05	-0.97934	0.049	0.322	0.685179	Meg3 Fib	Adap2os
2.99377e-05	0.995163	0.512	0.343	0.731587	Meg3 Fib	Dnm3
3.00229e-05	-1.19267	0.098	0.421	0.733669	Meg3 Fib	Slfn5
3.2515e-05	-1.17746	0.39	0.673	0.794569	Meg3 Fib	Mertk
3.53469e-05	-0.364522	0.073	0.303	0.863773	Meg3 Fib	Calcrl
3.65374e-05	-1.67876	0.073	0.375	0.892865	Meg3 Fib	Rasgef1b
3.78673e-05	-1.53319	0.244	0.57	0.925364	Meg3 Fib	Cacna1c
3.87052e-05	-1.14335	0.268	0.611	0.945839	Meg3 Fib	Gucy1a1
4.11896e-05	0.72444	0.415	0.394	1	Meg3 Fib	Tsc22d1
4.13449e-05	1.45746	0.366	0.136	1	Meg3 Fib	Plcxd3
4.35843e-05	-1.08307	0.073	0.372	1	Meg3 Fib	Ripor3
4.47694e-05	1.02865	0.463	0.294	1	Meg3 Fib	Pdgfd
4.69238e-05	1.05357	0.341	0.14	1	Meg3 Fib	Sema3c
4.94015e-05	-1.05921	0.415	0.718	1	Meg3 Fib	St5
5.26055e-05	0.946967	0.634	0.473	1	Meg3 Fib	Mast4
5.41692e-05	-1.31467	0.22	0.55	1	Meg3 Fib	Bmp6
5.56613e-05	1.02412	0.439	0.289	1	Meg3 Fib	Plpp3
5.73146e-05	1.03076	0.317	0.156	1	Meg3 Fib	Ntn1
6.03535e-05	-1.17466	0.317	0.621	1	Meg3 Fib	Map4k3
6.27136e-05	-1.02763	0.098	0.399	1	Meg3 Fib	Ston1
7.15271e-05	-1.17396	0.22	0.549	1	Meg3 Fib	Lims1
7.71206e-05	-1.17737	0.268	0.598	1	Meg3 Fib	Cdh11
8.64799e-05	-0.714981	0.829	0.955	1	Meg3 Fib	Zeb2
9.82934e-05	-0.868027	0.22	0.548	1	Meg3 Fib	Itgb1
0.000105357	-1.26916	0.073	0.357	1	Meg3 Fib	Gucy1b1
0.00010614	-1.27223	0.171	0.491	1	Meg3 Fib	Cxcl12
0.000115037	0.890489	0.659	0.49	1	Meg3 Fib	Kcnq1ot1
0.000128006	0.980516	0.415	0.152	1	Meg3 Fib	Nhsl2
0.000128195	-2.00906	0.073	0.323	1	Meg3 Fib	Dkk2
0.00013829	-1.07934	0.268	0.594	1	Meg3 Fib	Vcl
0.000139882	0.897756	0.512	0.456	1	Meg3 Fib	Gm26804
0.000166499	-1.15054	0.293	0.614	1	Meg3 Fib	Ctgf
0.000166888	-1.03784	0.341	0.636	1	Meg3 Fib	Nrp2
0.000167957	-1.11096	0.39	0.668	1	Meg3 Fib	Actn4
0.000168101	-0.746735	0.122	0.395	1	Meg3 Fib	Csrp1
0.000170836	-1.15509	0.171	0.472	1	Meg3 Fib	Epas1
0.000172395	-0.989669	0.366	0.65	1	Meg3 Fib	Sept11
0.000176516	-1.11773	0.098	0.386	1	Meg3 Fib	Zbtb46
0.000183146	-0.88667	0.634	0.805	1	Meg3 Fib	Fign
0.000183873	0.879618	0.439	0.28	1	Meg3 Fib	Ahnak
0.000190719	0.745112	0.341	0.282	1	Meg3 Fib	Dopey1
0.000191884	-1.24871	0.171	0.436	1	Meg3 Fib	Ispd
0.000195518	-1.27951	0.146	0.43	1	Meg3 Fib	Lbh
0.00019963	-1.38814	0.122	0.381	1	Meg3 Fib	Aoah
0.000213283	-0.701847	0.244	0.558	1	Meg3 Fib	Eif4g3
0.00022954	-1.26564	0.073	0.339	1	Meg3 Fib	Cdc42ep3
0.000233246	-1.18482	0.122	0.411	1	Meg3 Fib	Runx2
0.000235601	1.03059	0.463	0.212	1	Meg3 Fib	Sulf1
0.000248283	0.95488	0.512	0.28	1	Meg3 Fib	Pcsk5
0.000270342	0.98927	0.439	0.263	1	Meg3 Fib	Adamts2
0.000296013	1.07474	0.341	0.152	1	Meg3 Fib	Tnxb
0.000303637	-1.78007	0.244	0.479	1	Meg3 Fib	Igfbp3
0.000307421	-0.759492	0.268	0.579	1	Meg3 Fib	Rai14
0.000325704	0.939526	0.341	0.201	1	Meg3 Fib	Deptor
0.000327438	0.85565	0.829	0.57	1	Meg3 Fib	Fmo2
0.000353585	-1.18446	0.073	0.314	1	Meg3 Fib	Flna
0.000367031	-0.891783	0.317	0.619	1	Meg3 Fib	Tln2
0.000401837	-0.855864	0.488	0.729	1	Meg3 Fib	Picalm
0.000459892	-1.20393	0.268	0.557	1	Meg3 Fib	Adamts5
0.000462952	-0.729584	0.317	0.622	1	Meg3 Fib	Adam12
0.00046605	-0.859894	0.146	0.429	1	Meg3 Fib	Sp100
0.000482831	1.04673	0.39	0.181	1	Meg3 Fib	Efna5
0.000550061	0.289492	0.366	0.454	1	Meg3 Fib	Fnip1
0.000563606	0.929241	0.488	0.296	1	Meg3 Fib	Prickle1
0.000599206	0.600978	0.585	0.637	1	Meg3 Fib	Esrrg
0.000628037	-0.880199	0.195	0.482	1	Meg3 Fib	Eng
0.000628633	-0.939213	0.268	0.563	1	Meg3 Fib	Eml4
0.000668042	-0.979031	0.22	0.512	1	Meg3 Fib	Egflam
0.000674511	0.965408	0.341	0.118	1	Meg3 Fib	Gas7
0.000676617	0.85092	0.39	0.145	1	Meg3 Fib	Dclk1
0.000701759	-1.10367	0.122	0.386	1	Meg3 Fib	Itgb5
0.000722199	-0.811675	0.146	0.417	1	Meg3 Fib	Col18a1
0.000726793	0.839482	0.439	0.19	1	Meg3 Fib	Dtnbp1
0.000777491	-1.17217	0.561	0.685	1	Meg3 Fib	Negr1
0.000789846	-0.500692	0.366	0.652	1	Meg3 Fib	Zbtb16
0.000871463	1.08386	0.366	0.14	1	Meg3 Fib	Col8a1
0.000883649	1.31186	0.439	0.241	1	Meg3 Fib	Rad51b
0.000932789	0.618076	0.317	0.284	1	Meg3 Fib	Asb3
0.00100376	-0.960173	0.073	0.309	1	Meg3 Fib	Inpp5a
0.00101454	-0.865435	0.366	0.638	1	Meg3 Fib	Wdfy3
0.0010376	-0.73996	0.634	0.813	1	Meg3 Fib	Atrnl1
0.00108349	0.95109	0.634	0.482	1	Meg3 Fib	Gria4
0.00109282	0.4882	0.268	0.314	1	Meg3 Fib	Irf2
0.00115238	-0.993892	0.341	0.609	1	Meg3 Fib	Stim1
0.00117389	-0.737518	0.39	0.673	1	Meg3 Fib	Grk5
0.00117663	-0.802826	0.463	0.713	1	Meg3 Fib	Myh9
0.00117677	-0.674577	0.659	0.844	1	Meg3 Fib	Mbnl2
0.00119149	-0.823481	0.683	0.815	1	Meg3 Fib	Gab2
0.00123372	-0.850133	0.073	0.305	1	Meg3 Fib	Dkk3
0.00125025	0.767283	0.439	0.287	1	Meg3 Fib	Rnf111
0.00128763	0.8935	0.415	0.238	1	Meg3 Fib	Bcl2
0.00130455	0.651415	0.683	0.652	1	Meg3 Fib	2010111I01Rik
0.00134283	1.03	0.317	0.164	1	Meg3 Fib	Hecw2
0.00136637	-0.918138	0.439	0.675	1	Meg3 Fib	Colec12
0.00138486	-0.58076	0.415	0.692	1	Meg3 Fib	Svep1
0.00139416	1.2778	0.439	0.472	1	Meg3 Fib	C7
0.00146388	0.481936	0.61	0.603	1	Meg3 Fib	Trpm7
0.00147561	0.966742	0.463	0.235	1	Meg3 Fib	Prrx1
0.00151227	0.447076	0.585	0.593	1	Meg3 Fib	Ncoa2
0.00155018	0.94591	0.512	0.311	1	Meg3 Fib	Col3a1
0.00163848	-0.904094	0.244	0.51	1	Meg3 Fib	Insr
0.00163891	-0.823375	0.098	0.325	1	Meg3 Fib	mt-Nd4
0.00177996	0.930248	0.317	0.131	1	Meg3 Fib	Focad
0.00182474	-0.479009	0.268	0.528	1	Meg3 Fib	Gpx1
0.00188511	-1.00804	0.39	0.618	1	Meg3 Fib	Tpm1
0.00190017	-0.661234	0.146	0.387	1	Meg3 Fib	Fbn1
0.00208635	-0.630137	0.585	0.815	1	Meg3 Fib	Apbb2
0.00209307	0.807394	0.463	0.251	1	Meg3 Fib	Arhgef28
0.00212499	0.790117	0.634	0.561	1	Meg3 Fib	Dmd
0.0021644	-0.598802	0.561	0.783	1	Meg3 Fib	Pik3r1
0.00264342	0.964422	0.366	0.221	1	Meg3 Fib	Gm15261
0.00269136	0.6448	0.634	0.501	1	Meg3 Fib	Faf1
0.00275802	-0.602446	0.537	0.766	1	Meg3 Fib	Ppp3ca
0.00276375	-0.42891	0.122	0.31	1	Meg3 Fib	Lyn
0.00297144	-0.761915	0.341	0.605	1	Meg3 Fib	Mpp6
0.00309372	0.764048	0.439	0.261	1	Meg3 Fib	Cpeb1
0.00312388	-0.855942	0.146	0.388	1	Meg3 Fib	Actn1
0.00315958	-0.718277	0.585	0.776	1	Meg3 Fib	Asap1
0.00320098	-0.997525	0.098	0.309	1	Meg3 Fib	Slc16a12
0.0033687	-0.576808	0.244	0.488	1	Meg3 Fib	Fam208a
0.00342816	-0.717503	0.146	0.376	1	Meg3 Fib	Hivep3
0.00350014	0.474001	0.512	0.509	1	Meg3 Fib	Rbfox2
0.00350731	-0.839376	0.39	0.634	1	Meg3 Fib	Prkca
0.00378702	0.723498	0.415	0.23	1	Meg3 Fib	Skap2
0.00392773	0.591708	0.732	0.605	1	Meg3 Fib	Vps13b
0.00393461	0.937067	0.439	0.327	1	Meg3 Fib	Gm26719
0.00418306	-0.847758	0.098	0.316	1	Meg3 Fib	Fblim1
0.00442436	-0.650475	0.317	0.571	1	Meg3 Fib	Cdk8
0.00442833	-0.819454	0.122	0.346	1	Meg3 Fib	Slc40a1
0.00449723	-0.956756	0.293	0.519	1	Meg3 Fib	Pla2r1
0.00450355	-0.777431	0.463	0.686	1	Meg3 Fib	Fchsd2
0.00450366	0.320757	0.878	0.956	1	Meg3 Fib	Pbx1
0.00456157	0.81725	0.415	0.278	1	Meg3 Fib	Tmcc3
0.00466376	-0.684407	0.098	0.309	1	Meg3 Fib	Rem1
0.00470793	-0.769345	0.585	0.688	1	Meg3 Fib	Man2a1
0.00479053	-0.853814	0.341	0.592	1	Meg3 Fib	Angpt1
0.00488696	0.776846	0.317	0.152	1	Meg3 Fib	Galnt18
0.00492801	-1.62645	0.098	0.3	1	Meg3 Fib	Nrxn3
0.00511131	-0.609193	0.244	0.483	1	Meg3 Fib	Luzp1
0.00525297	-1.13364	0.561	0.751	1	Meg3 Fib	4930578G10Rik
0.00531155	0.726108	0.317	0.13	1	Meg3 Fib	Gm26699
0.00541537	-0.502155	0.439	0.685	1	Meg3 Fib	Maml3
0.00548488	0.74787	0.317	0.13	1	Meg3 Fib	Polr1d
0.00564517	-0.961444	0.22	0.444	1	Meg3 Fib	Col4a1
0.00564593	-0.820904	0.146	0.375	1	Meg3 Fib	Lrrc58
0.00578896	0.658205	0.78	0.72	1	Meg3 Fib	Pkhd1
0.00598553	0.487924	0.341	0.332	1	Meg3 Fib	Smchd1
0.00609659	-1.00106	0.195	0.386	1	Meg3 Fib	Astn2
0.0061626	0.43007	0.902	0.849	1	Meg3 Fib	Pard3b
0.00620419	-0.347858	0.341	0.559	1	Meg3 Fib	Fto
0.00631573	-0.616379	0.488	0.713	1	Meg3 Fib	Tacc1
0.00641787	-0.952795	0.195	0.415	1	Meg3 Fib	Khdrbs3
0.00645826	-0.844397	0.171	0.4	1	Meg3 Fib	Carmn
0.00658758	0.717584	0.537	0.402	1	Meg3 Fib	Pdzd2
0.00664448	1.12614	0.585	0.475	1	Meg3 Fib	Slit3
0.00698246	-0.465104	0.512	0.743	1	Meg3 Fib	Rock2
0.0070611	0.370681	0.244	0.303	1	Meg3 Fib	AC149090.1
0.00725419	0.615704	0.878	0.794	1	Meg3 Fib	Magi2
0.0073603	0.289477	0.39	0.462	1	Meg3 Fib	Chchd3
0.00751857	-0.667926	0.537	0.743	1	Meg3 Fib	Myo1d
0.00773144	0.602984	0.634	0.441	1	Meg3 Fib	Dst
0.00779219	0.735178	0.341	0.163	1	Meg3 Fib	Antxr1
0.0082461	0.59233	0.366	0.31	1	Meg3 Fib	Gpatch2
0.00835351	0.692565	0.341	0.232	1	Meg3 Fib	Acadm
0.00835484	-0.554461	0.683	0.847	1	Meg3 Fib	Plcl1
0.00855209	-0.928882	0.317	0.549	1	Meg3 Fib	Robo1
0.0088309	-0.907109	0.195	0.413	1	Meg3 Fib	Acvr2a
0.00886577	-0.268265	0.244	0.475	1	Meg3 Fib	Osmr
0.00890644	-0.692519	0.317	0.55	1	Meg3 Fib	Esyt2
0.00900742	-0.794405	0.341	0.571	1	Meg3 Fib	Raph1
0.00906608	-0.617472	0.122	0.327	1	Meg3 Fib	Pde4a
0.00920067	-0.520314	0.171	0.381	1	Meg3 Fib	Sik2
0.00920226	0.433074	0.341	0.312	1	Meg3 Fib	Papd4
0.0092542	-0.7658	0.39	0.575	1	Meg3 Fib	Parva
0.0095595	-0.631453	0.488	0.673	1	Meg3 Fib	Agap1
0.00957353	-0.692425	0.61	0.765	1	Meg3 Fib	Ttc28
0.00970209	-0.734739	0.61	0.811	1	Meg3 Fib	Gm2163
0.00979238	-0.675293	0.415	0.648	1	Meg3 Fib	Slco3a1
0.00994904	0.733848	0.366	0.186	1	Meg3 Fib	Sec61a2
0.00996425	0.876777	0.756	0.672	1	Meg3 Fib	Csmd1
