# Supplementary material for: Platelet-instructed SPP1+ macrophages drive myofibroblast activation in fibrosis in a CXCL4-dependent manner
Source: Cell Rep. 2023 Feb 18;42(2):112131. doi: 10.1016/j.celrep.2023.112131 (PMC9992450; doi:10.1016/j.celrep.2023.112131)
Supplement: Table S4. Bulk RNA-seq data of WT versus Cxcl4一/一 platelet co-cultured Cd11b + monocytes — Sheet 1: Differentially expressed genes in monocytes. Sheet 2: DoRothEA transcription factor analysis based on differentially expressed genes [file mmc5.zip]

Archive with 1 entries (1 files):
- SupplementalTable4_WtvsCxcl4KO_PLTstim_Mono.xlsb
