# Supplementary material for: Platelet-instructed SPP1+ macrophages drive myofibroblast activation in fibrosis in a CXCL4-dependent manner
Source: Cell Rep. 2023 Feb 18;42(2):112131. doi: 10.1016/j.celrep.2023.112131 (PMC9992450; doi:10.1016/j.celrep.2023.112131)
Supplement: Table S5. Human scRNA-seq data — Sheet 1: scRNA-seq marker genes of sub-clustered renal mononuclear phagocytes in human chronic kidney disease from Kuppe et al. Sheet 2: scRNA-seq marker genes of cardiac immune cells in human heart failure from Rao et al. Sheet 3: scRNA-seq marker genes of cardiac mononuclear phagocytes in human heart failure from Rao et al. Sheet 4: Sex and age of patients from whom human samples were taken for the TMA [file mmc6.xlsx]

## Sheet: MPC_MarkerGenes_CKD_Kuppe
p_val	avg_log2FC	pct.1	pct.2	p_val_adj	cluster	gene
0	3.99867	0.97	0.355	0	CD14 Mono #1	S100A8
0	3.40392	0.985	0.532	0	CD14 Mono #1	S100A9
0	3.19377	0.732	0.103	0	CD14 Mono #1	S100A12
0	2.79729	0.901	0.317	0	CD14 Mono #1	VCAN
0	1.25582	0.999	0.842	0	CD14 Mono #1	LYZ
0	-1.9404	0.912	0.995	0	CD14 Mono #1	CD74
0	-2.06928	0.667	0.964	0	CD14 Mono #1	HLA-DPB1
0	-2.26796	0.728	0.982	0	CD14 Mono #1	HLA-DPA1
6.88606e-304	1.3703	0.918	0.743	1.60652e-299	CD14 Mono #1	MNDA
8.56572e-286	-3.70575	0.015	0.489	1.99838e-281	CD14 Mono #1	C1QA
8.7861e-273	-1.75311	0.756	0.965	2.0498e-268	CD14 Mono #1	HLA-DRB1
2.53976e-272	-1.60655	0.945	0.993	5.92527e-268	CD14 Mono #1	HLA-DRA
1.2273e-251	1.11968	0.917	0.737	2.86328e-247	CD14 Mono #1	TSPO
2.50646e-239	0.997932	0.996	0.836	5.84757e-235	CD14 Mono #1	S100A6
1.64467e-231	-2.27916	0.127	0.6	3.83701e-227	CD14 Mono #1	FCGR3A
2.98999e-223	-2.84673	0.005	0.385	6.97564e-219	CD14 Mono #1	C1QC
1.17423e-221	-3.30071	0.013	0.401	2.73949e-217	CD14 Mono #1	C1QB
1.38748e-219	1.42759	0.836	0.524	3.23698e-215	CD14 Mono #1	SLC2A3
9.98659e-217	1.14059	0.758	0.512	2.32987e-212	CD14 Mono #1	CSTA
1.8197e-213	-2.05454	0.268	0.724	4.24536e-209	CD14 Mono #1	HLA-DQB1
5.9967e-203	1.07563	0.91	0.516	1.39903e-198	CD14 Mono #1	FCN1
1.27072e-196	0.810135	0.994	0.827	2.96459e-192	CD14 Mono #1	S100A4
5.24785e-188	0.904933	0.979	0.899	1.22432e-183	CD14 Mono #1	CTSS
2.42148e-186	-2.34677	0.033	0.403	5.64931e-182	CD14 Mono #1	RGS1
3.39879e-178	-1.92737	0.019	0.361	7.92938e-174	CD14 Mono #1	MRC1
1.34943e-176	-1.17924	0.262	0.701	3.14822e-172	CD14 Mono #1	CSF1R
1.96644e-175	1.31242	0.709	0.403	4.58769e-171	CD14 Mono #1	SLC11A1
4.21615e-172	-1.483	0.071	0.457	9.83628e-168	CD14 Mono #1	MS4A4A
2.44688e-171	-1.43924	0.06	0.439	5.70856e-167	CD14 Mono #1	MSR1
7.88578e-171	0.924009	0.961	0.823	1.83975e-166	CD14 Mono #1	NAMPT
6.00262e-164	1.35873	0.603	0.313	1.40041e-159	CD14 Mono #1	PPIF
3.72451e-156	-1.1656	0.455	0.811	8.68929e-152	CD14 Mono #1	TUBA1B
8.61988e-151	1.18498	0.388	0.13	2.01102e-146	CD14 Mono #1	SELL
8.72748e-151	1.58444	0.586	0.227	2.03612e-146	CD14 Mono #1	THBS1
5.84932e-150	-0.754379	1	0.999	1.36465e-145	CD14 Mono #1	MALAT1
2.69108e-148	-1.2416	0.595	0.882	6.27829e-144	CD14 Mono #1	MS4A7
6.15101e-143	-1.29115	0.034	0.348	1.43503e-138	CD14 Mono #1	VSIG4
5.13025e-142	0.843438	0.663	0.54	1.19689e-137	CD14 Mono #1	TALDO1
3.49612e-140	-3.49627	0.047	0.341	8.15644e-136	CD14 Mono #1	SELENOP
5.54184e-139	0.841975	0.725	0.618	1.29291e-134	CD14 Mono #1	TKT
6.54484e-135	-1.51768	0.029	0.322	1.52691e-130	CD14 Mono #1	A2M
2.2178e-133	-1.1344	0.215	0.592	5.17413e-129	CD14 Mono #1	NMNAT3
3.08032e-132	-0.694652	0.98	0.985	7.18639e-128	CD14 Mono #1	RPS19
3.29488e-131	-1.01876	0.042	0.347	7.68696e-127	CD14 Mono #1	FPR3
4.38671e-131	-1.14815	0.223	0.597	1.02342e-126	CD14 Mono #1	KCNQ1OT1
1.26113e-129	1.04422	0.346	0.086	2.94223e-125	CD14 Mono #1	AC245128.3
3.34137e-127	0.733215	0.944	0.868	7.79541e-123	CD14 Mono #1	MCL1
7.69275e-127	-1.07332	0.543	0.814	1.79472e-122	CD14 Mono #1	HLA-DMA
1.31002e-126	-1.03355	0.117	0.463	3.05628e-122	CD14 Mono #1	LINC02503
8.97181e-126	-1.2826	0.035	0.324	2.09312e-121	CD14 Mono #1	VMO1
7.64209e-125	0.826293	0.505	0.366	1.7829e-120	CD14 Mono #1	METTL9
7.88558e-125	0.820802	0.806	0.649	1.83971e-120	CD14 Mono #1	AP1S2
2.24128e-124	0.953888	0.369	0.15	5.2289e-120	CD14 Mono #1	MEGF9
5.64961e-123	-3.28384	0.062	0.356	1.31805e-118	CD14 Mono #1	CCL4L2
4.52476e-122	0.716581	0.772	0.696	1.05563e-117	CD14 Mono #1	APLP2
1.48546e-121	-1.031	0.139	0.487	3.46558e-117	CD14 Mono #1	RHOC
5.58337e-121	1.27484	0.619	0.395	1.3026e-116	CD14 Mono #1	BASP1
4.79206e-119	0.575188	0.99	0.941	1.11799e-114	CD14 Mono #1	H3F3A
5.69759e-119	0.810922	0.531	0.415	1.32925e-114	CD14 Mono #1	GCA
7.89625e-115	-1.03354	0.203	0.551	1.84219e-110	CD14 Mono #1	AC019322.4
8.91848e-115	-1.5192	0.051	0.332	2.08068e-110	CD14 Mono #1	MAF
1.42345e-114	-1.55454	0.052	0.333	3.32092e-110	CD14 Mono #1	DAB2
3.65208e-112	0.811415	0.668	0.547	8.52031e-108	CD14 Mono #1	AHNAK
5.73246e-112	0.969324	0.621	0.334	1.33738e-107	CD14 Mono #1	CD36
1.43572e-110	1.41	0.534	0.242	3.34954e-106	CD14 Mono #1	EREG
2.62899e-110	-1.3024	0.11	0.417	6.13344e-106	CD14 Mono #1	CLEC10A
3.75092e-110	0.820201	0.865	0.747	8.7509e-106	CD14 Mono #1	S100A10
4.95526e-110	0.817131	0.425	0.253	1.15606e-105	CD14 Mono #1	AGTRAP
1.07469e-108	0.804823	0.766	0.618	2.50725e-104	CD14 Mono #1	CD44
4.22506e-108	0.590551	0.972	0.871	9.85706e-104	CD14 Mono #1	SH3BGRL3
1.6954e-107	-0.745277	0.112	0.424	3.95537e-103	CD14 Mono #1	EVL
7.35192e-107	-2.87192	0.134	0.426	1.7152e-102	CD14 Mono #1	CCL3L1
1.99174e-106	1.10531	0.33	0.104	4.64674e-102	CD14 Mono #1	CYP1B1
1.06882e-105	0.861593	0.523	0.329	2.49355e-101	CD14 Mono #1	DMXL2
1.71173e-105	0.834812	0.495	0.344	3.99347e-101	CD14 Mono #1	PNPLA8
7.74477e-105	0.731256	0.65	0.532	1.80686e-100	CD14 Mono #1	NCF2
1.69006e-104	0.849814	0.708	0.585	3.94291e-100	CD14 Mono #1	SERPINB1
5.02618e-104	0.958585	0.337	0.14	1.17261e-99	CD14 Mono #1	RBP7
8.8762e-103	-2.86174	0.153	0.433	2.07082e-98	CD14 Mono #1	CCL3
1.61157e-102	0.878245	0.588	0.402	3.7598e-98	CD14 Mono #1	CD93
3.26142e-102	0.462173	0.994	0.978	7.6089e-98	CD14 Mono #1	RPS13
3.66269e-102	-0.705208	0.808	0.942	8.54506e-98	CD14 Mono #1	NPC2
2.96889e-101	0.898508	0.393	0.168	6.92642e-97	CD14 Mono #1	CLEC4E
5.70427e-101	0.70085	0.931	0.832	1.33081e-96	CD14 Mono #1	BTG1
7.64163e-101	0.500074	0.729	0.668	1.78279e-96	CD14 Mono #1	AC008763.3
8.28908e-101	1.02251	0.542	0.307	1.93384e-96	CD14 Mono #1	LGALS2
3.35595e-100	0.796271	0.781	0.686	7.82943e-96	CD14 Mono #1	ANXA1
3.57422e-100	0.405037	0.999	0.98	8.33867e-96	CD14 Mono #1	RPL28
1.25733e-98	0.738023	0.431	0.293	2.93335e-94	CD14 Mono #1	GLIPR2
2.08186e-98	0.663437	0.702	0.65	4.85697e-94	CD14 Mono #1	EVI2B
1.18003e-97	0.699118	0.432	0.321	2.75302e-93	CD14 Mono #1	FBXL5
1.37851e-97	0.795217	0.416	0.253	3.21606e-93	CD14 Mono #1	TMEM170B
1.61848e-97	0.74017	0.35	0.191	3.77592e-93	CD14 Mono #1	ASGR1
3.34027e-97	0.652707	0.64	0.563	7.79285e-93	CD14 Mono #1	CAST
7.55472e-97	0.503614	0.752	0.688	1.76252e-92	CD14 Mono #1	TRAPPC5
1.50811e-96	0.810614	0.437	0.278	3.51841e-92	CD14 Mono #1	CSF3R
1.53518e-96	-3.04883	0.076	0.316	3.58158e-92	CD14 Mono #1	RNASE1
2.97373e-95	0.845367	0.731	0.561	6.93771e-91	CD14 Mono #1	CD55
4.34678e-95	-1.1142	0.257	0.571	1.0141e-90	CD14 Mono #1	YWHAH
2.7355e-94	0.860718	0.541	0.354	6.38193e-90	CD14 Mono #1	MXD1
2.31333e-93	0.773343	0.933	0.809	5.397e-89	CD14 Mono #1	VIM
2.42107e-93	0.413322	0.999	0.995	5.64837e-89	CD14 Mono #1	RPLP1
4.4503e-91	0.786328	0.514	0.371	1.03826e-86	CD14 Mono #1	GPCPD1
1.35672e-90	0.718179	0.494	0.36	3.16523e-86	CD14 Mono #1	NUP214
1.79364e-90	0.646935	0.424	0.3	4.18456e-86	CD14 Mono #1	DPYD
3.83817e-90	0.843943	0.825	0.694	8.95445e-86	CD14 Mono #1	SOD2
5.94977e-90	0.557581	0.96	0.917	1.38808e-85	CD14 Mono #1	PABPC1
3.56113e-88	0.69031	0.685	0.587	8.30812e-84	CD14 Mono #1	TNFSF13B
8.88287e-88	-1.05374	0.145	0.435	2.07237e-83	CD14 Mono #1	ID2
1.21957e-87	-0.835359	0.096	0.366	2.84527e-83	CD14 Mono #1	HSPB1
1.22675e-87	0.458403	1	0.998	2.86201e-83	CD14 Mono #1	FTH1
1.28997e-86	0.73525	0.543	0.437	3.00949e-82	CD14 Mono #1	SMCHD1
2.45917e-85	0.616737	0.924	0.878	5.73723e-81	CD14 Mono #1	GAPDH
5.57907e-85	0.676451	0.626	0.545	1.3016e-80	CD14 Mono #1	CHD1
5.674e-85	-0.707001	0.988	0.994	1.32374e-80	CD14 Mono #1	CST3
7.09243e-85	0.681491	0.439	0.362	1.65466e-80	CD14 Mono #1	PLBD1
7.41685e-83	0.758898	0.377	0.237	1.73035e-78	CD14 Mono #1	NFIL3
6.54698e-82	0.646096	0.471	0.381	1.52741e-77	CD14 Mono #1	IRAK3
3.5611e-81	0.920876	0.391	0.186	8.30804e-77	CD14 Mono #1	LUCAT1
6.15853e-81	0.577516	0.848	0.787	1.43679e-76	CD14 Mono #1	SERP1
8.93168e-81	-0.977726	0.152	0.426	2.08376e-76	CD14 Mono #1	GGTA1P
1.39741e-80	0.559998	0.523	0.461	3.26015e-76	CD14 Mono #1	TMEM167A
2.33553e-80	-0.712878	0.301	0.605	5.44879e-76	CD14 Mono #1	CXCL16
3.18659e-80	-2.61525	0.093	0.328	7.43432e-76	CD14 Mono #1	CCL4
3.19528e-80	-0.900676	0.309	0.603	7.45459e-76	CD14 Mono #1	ORC4
4.01316e-80	0.763394	0.383	0.23	9.36271e-76	CD14 Mono #1	LRRK2
4.71402e-80	0.595579	0.368	0.27	1.09978e-75	CD14 Mono #1	CCNY
2.82829e-79	0.57695	0.508	0.438	6.5984e-75	CD14 Mono #1	USP15
5.36148e-79	0.730022	0.523	0.375	1.25083e-74	CD14 Mono #1	FPR1
7.7419e-79	-0.813506	0.16	0.439	1.80618e-74	CD14 Mono #1	ADAP2
1.02152e-78	-0.65701	0.164	0.443	2.3832e-74	CD14 Mono #1	TUBB
1.54131e-78	-0.907698	0.18	0.459	3.59588e-74	CD14 Mono #1	GSN
2.21514e-78	0.723254	0.731	0.513	5.16793e-74	CD14 Mono #1	FLNA
3.17918e-78	-0.530139	0.463	0.754	7.41702e-74	CD14 Mono #1	CIRBP
4.16026e-78	-0.813168	0.107	0.363	9.70589e-74	CD14 Mono #1	OLMALINC
4.34016e-78	-0.618545	0.559	0.823	1.01256e-73	CD14 Mono #1	UBB
5.09631e-78	0.611096	0.359	0.258	1.18897e-73	CD14 Mono #1	HEBP2
6.50415e-78	0.42357	0.783	0.741	1.51742e-73	CD14 Mono #1	AC093512.2
8.22037e-78	-0.802879	0.337	0.631	1.91781e-73	CD14 Mono #1	CTSC
9.4411e-78	0.597037	0.402	0.33	2.20261e-73	CD14 Mono #1	UBE2D1
1.29405e-77	0.533044	0.501	0.438	3.01901e-73	CD14 Mono #1	RAB5IF
9.55689e-77	0.693842	0.836	0.667	2.22962e-72	CD14 Mono #1	C5AR1
1.222e-76	-0.848219	0.128	0.39	2.85092e-72	CD14 Mono #1	UGDH-AS1
1.47781e-75	0.61999	0.925	0.803	3.44773e-71	CD14 Mono #1	JUND
2.66322e-75	-0.737858	0.104	0.354	6.2133e-71	CD14 Mono #1	ATP1B1
3.4025e-75	1.10348	0.643	0.401	7.93803e-71	CD14 Mono #1	AREG
6.87848e-75	0.704745	0.74	0.604	1.60475e-70	CD14 Mono #1	SAMSN1
9.36208e-75	0.403232	0.992	0.95	2.18417e-70	CD14 Mono #1	OAZ1
2.26848e-74	-0.692627	0.099	0.344	5.29237e-70	CD14 Mono #1	CTSL
7.88346e-74	0.531275	0.799	0.762	1.83921e-69	CD14 Mono #1	ELOB
1.30413e-73	-1.11345	0.121	0.365	3.04254e-69	CD14 Mono #1	ALOX5AP
7.17013e-73	0.729928	0.351	0.196	1.67279e-68	CD14 Mono #1	CDA
1.914e-72	0.697444	0.382	0.288	4.46537e-68	CD14 Mono #1	TTC19
2.03454e-72	1.01612	0.628	0.357	4.74659e-68	CD14 Mono #1	G0S2
2.27016e-72	0.557431	0.473	0.394	5.29629e-68	CD14 Mono #1	RTN3
3.44415e-72	0.588126	0.423	0.321	8.03521e-68	CD14 Mono #1	RASSF2
1.17622e-71	0.570329	0.56	0.48	2.74413e-67	CD14 Mono #1	GLRX
2.03601e-71	0.56124	0.7	0.672	4.75e-67	CD14 Mono #1	ATP2B1
2.26058e-71	-0.545647	0.313	0.598	5.27393e-67	CD14 Mono #1	EIF4A2
2.43373e-71	-0.724794	0.565	0.814	5.6779e-67	CD14 Mono #1	CD83
2.76975e-71	-0.365494	0.976	0.989	6.46183e-67	CD14 Mono #1	PTMA
4.84732e-71	0.600257	0.314	0.206	1.13088e-66	CD14 Mono #1	CCDC69
5.2304e-71	-0.813465	0.611	0.833	1.22025e-66	CD14 Mono #1	ZFP36
6.60414e-71	-0.834949	0.456	0.724	1.54075e-66	CD14 Mono #1	IFITM3
1.57591e-70	-0.920622	0.143	0.398	3.6766e-66	CD14 Mono #1	LPAR6
3.19043e-70	0.678525	0.353	0.232	7.44327e-66	CD14 Mono #1	TREM1
4.78923e-70	0.251884	0.415	0.457	1.11733e-65	CD14 Mono #1	AC253536.7
4.84674e-70	0.498149	0.362	0.301	1.13074e-65	CD14 Mono #1	CAPN2
6.02049e-70	-1.03125	0.215	0.474	1.40458e-65	CD14 Mono #1	CD81
6.24506e-70	-0.656621	0.11	0.351	1.45697e-65	CD14 Mono #1	PIGN
3.0489e-69	0.736824	0.396	0.227	7.11308e-65	CD14 Mono #1	RPL21P119
6.92508e-69	0.616343	0.55	0.457	1.61562e-64	CD14 Mono #1	BNIP3L
1.21775e-68	-0.731788	0.895	0.965	2.84101e-64	CD14 Mono #1	ITM2B
1.2667e-68	0.432807	0.974	0.943	2.95521e-64	CD14 Mono #1	PFDN5
1.46126e-68	0.679017	0.747	0.611	3.40912e-64	CD14 Mono #1	MAT2A
2.46302e-68	-0.684083	0.192	0.457	5.74623e-64	CD14 Mono #1	LINC01873
2.72378e-68	0.768455	0.539	0.345	6.35458e-64	CD14 Mono #1	CD300E
4.93068e-68	0.44447	0.437	0.423	1.15033e-63	CD14 Mono #1	XRN2
6.26427e-68	-0.697893	0.082	0.304	1.46146e-63	CD14 Mono #1	PTMS
2.39949e-67	-0.685201	0.19	0.453	5.59802e-63	CD14 Mono #1	RB1
2.66762e-67	-0.48543	0.944	0.976	6.22355e-63	CD14 Mono #1	RPL3
3.82908e-67	0.742809	0.607	0.419	8.93325e-63	CD14 Mono #1	AC007192.1
4.66925e-67	0.548086	0.56	0.516	1.08934e-62	CD14 Mono #1	JMJD1C
2.94634e-66	0.617948	0.391	0.302	6.87382e-62	CD14 Mono #1	RAB11FIP1
3.5028e-66	0.80526	0.317	0.174	8.17204e-62	CD14 Mono #1	AL034397.3
4.12621e-66	0.644558	0.382	0.287	9.62645e-62	CD14 Mono #1	HMGB2
1.12923e-65	0.565447	0.865	0.747	2.63448e-61	CD14 Mono #1	LCP1
3.91037e-65	0.64698	0.433	0.355	9.1229e-61	CD14 Mono #1	SLA
7.8147e-65	0.731818	0.67	0.507	1.82317e-60	CD14 Mono #1	STXBP2
1.02433e-64	0.41535	0.468	0.466	2.38977e-60	CD14 Mono #1	MYH9
1.0429e-64	-0.664134	0.097	0.322	2.43309e-60	CD14 Mono #1	ARHGAP18
1.34343e-64	-0.395359	1	0.999	3.13423e-60	CD14 Mono #1	TMSB4X
3.00054e-64	-0.353957	1	1	7.00025e-60	CD14 Mono #1	B2M
3.01328e-64	-0.584232	0.169	0.42	7.02998e-60	CD14 Mono #1	PEBP1
5.12214e-64	0.825919	0.452	0.26	1.195e-59	CD14 Mono #1	RPL18AP3
8.07522e-64	0.502338	0.552	0.513	1.88395e-59	CD14 Mono #1	DYNLT1
1.36183e-63	-0.426121	0.882	0.976	3.17714e-59	CD14 Mono #1	RPL27A
4.51409e-63	0.511016	0.695	0.681	1.05314e-58	CD14 Mono #1	ATP5MPL
5.59269e-63	-1.24487	0.158	0.398	1.30477e-58	CD14 Mono #1	JUN
7.48872e-63	0.381497	0.805	0.775	1.74712e-58	CD14 Mono #1	ALDOA
1.69777e-62	0.504721	0.482	0.417	3.96089e-58	CD14 Mono #1	POLE4
3.46055e-62	-0.672147	0.177	0.425	8.07347e-58	CD14 Mono #1	LINC00504
4.99206e-62	0.509846	0.659	0.637	1.16465e-57	CD14 Mono #1	RNF149
5.45684e-62	0.688728	0.363	0.253	1.27308e-57	CD14 Mono #1	ACSL1
5.48337e-62	-0.605309	0.379	0.646	1.27927e-57	CD14 Mono #1	RGS10
8.59694e-62	0.546311	0.529	0.471	2.00567e-57	CD14 Mono #1	ZFYVE16
9.14209e-62	0.662118	0.489	0.4	2.13285e-57	CD14 Mono #1	IVNS1ABP
4.50732e-61	0.41897	0.389	0.372	1.05156e-56	CD14 Mono #1	SPG21
5.30554e-61	0.582011	0.493	0.399	1.23778e-56	CD14 Mono #1	PRKCB
5.41552e-61	0.635328	0.359	0.244	1.26344e-56	CD14 Mono #1	LPCAT1
7.43091e-61	-0.547614	0.127	0.354	1.73363e-56	CD14 Mono #1	GPRIN3
2.30558e-60	-0.66136	0.217	0.47	5.37892e-56	CD14 Mono #1	MGAT4A
3.15912e-60	0.425158	0.439	0.428	7.37023e-56	CD14 Mono #1	FAM120A
5.1652e-60	0.50876	0.926	0.803	1.20504e-55	CD14 Mono #1	LGALS1
1.03411e-59	0.419652	0.529	0.52	2.41258e-55	CD14 Mono #1	ATP6V1B2
2.18681e-59	0.558625	0.61	0.541	5.10183e-55	CD14 Mono #1	RILPL2
3.30157e-59	0.524258	0.335	0.269	7.70257e-55	CD14 Mono #1	DNTTIP2
5.2932e-59	0.43808	0.368	0.36	1.2349e-54	CD14 Mono #1	PHF20L1
5.93397e-59	-0.444235	0.313	0.566	1.3844e-54	CD14 Mono #1	CLEC2B
6.10606e-59	-1.1458	0.433	0.65	1.42454e-54	CD14 Mono #1	SGK1
7.06834e-59	-0.716498	0.645	0.833	1.64904e-54	CD14 Mono #1	CD63
1.09767e-58	0.381387	0.525	0.523	2.56086e-54	CD14 Mono #1	EIF3M
1.24361e-58	-0.608573	0.384	0.644	2.90135e-54	CD14 Mono #1	SRSF7
1.25332e-58	0.356816	0.424	0.427	2.924e-54	CD14 Mono #1	BNIP2
1.30207e-58	0.513998	0.461	0.405	3.03774e-54	CD14 Mono #1	C9ORF72
1.8319e-58	-0.625503	0.385	0.644	4.27382e-54	CD14 Mono #1	CALR
2.27227e-58	0.645258	0.418	0.329	5.30122e-54	CD14 Mono #1	GK
3.58809e-58	0.317193	0.997	0.984	8.37102e-54	CD14 Mono #1	RPS24
5.62723e-58	0.490356	0.487	0.423	1.31283e-53	CD14 Mono #1	PTEN
7.32054e-58	0.332794	0.395	0.386	1.70788e-53	CD14 Mono #1	SIK1B
9.17165e-58	0.648099	0.425	0.293	2.13974e-53	CD14 Mono #1	AL928654.3
1.19812e-57	-0.522864	0.129	0.348	2.79522e-53	CD14 Mono #1	DDAH2
1.23976e-57	0.437712	0.307	0.261	2.89235e-53	CD14 Mono #1	KCTD20
2.22933e-57	0.522523	0.357	0.272	5.20104e-53	CD14 Mono #1	GAS7
2.54142e-57	0.40072	0.49	0.48	5.92914e-53	CD14 Mono #1	NCOA4
3.94646e-57	0.455749	0.45	0.417	9.20709e-53	CD14 Mono #1	ETF1
5.97041e-57	0.428541	0.4	0.373	1.3929e-52	CD14 Mono #1	AKIRIN2
6.954e-57	0.564702	0.881	0.714	1.62237e-52	CD14 Mono #1	TIMP1
9.93051e-57	0.42472	0.552	0.54	2.31679e-52	CD14 Mono #1	ATP6V0D1
9.99761e-57	0.460212	0.579	0.568	2.33244e-52	CD14 Mono #1	TAGLN2
1.00611e-56	0.564922	0.428	0.303	2.34726e-52	CD14 Mono #1	NCF1B
1.01652e-56	0.458895	0.439	0.404	2.37153e-52	CD14 Mono #1	MAP3K2
1.0337e-56	0.397376	0.387	0.364	2.41162e-52	CD14 Mono #1	SERINC3
1.42985e-56	0.513523	0.343	0.248	3.33584e-52	CD14 Mono #1	IL17RA
1.9964e-56	0.608697	0.737	0.7	4.65759e-52	CD14 Mono #1	ATP1B3
2.08153e-56	0.508665	0.927	0.817	4.8562e-52	CD14 Mono #1	RGS2
2.21064e-56	-0.396185	0.337	0.584	5.15743e-52	CD14 Mono #1	CHCHD10
2.28565e-56	-0.500826	0.72	0.906	5.33242e-52	CD14 Mono #1	RPS29
2.90376e-56	0.536679	0.475	0.402	6.77446e-52	CD14 Mono #1	BACH1
3.46821e-56	0.505027	0.35	0.27	8.09133e-52	CD14 Mono #1	NDEL1
4.29453e-56	0.33038	0.388	0.405	1.00191e-51	CD14 Mono #1	POLR1D
4.72677e-56	0.666286	0.353	0.184	1.10276e-51	CD14 Mono #1	RPL21P75
4.96969e-56	0.388537	0.477	0.482	1.15943e-51	CD14 Mono #1	STMP1
6.57033e-56	-0.554932	0.576	0.792	1.53286e-51	CD14 Mono #1	HSPA8
7.13173e-56	0.522933	0.477	0.392	1.66383e-51	CD14 Mono #1	RXRA
9.57459e-56	0.543317	0.589	0.544	2.23375e-51	CD14 Mono #1	YBX3
9.99792e-56	0.593772	0.459	0.331	2.33251e-51	CD14 Mono #1	NCF1
1.00485e-55	0.461841	0.317	0.255	2.34431e-51	CD14 Mono #1	ATP6V1A
1.28818e-55	0.472524	0.342	0.286	3.00531e-51	CD14 Mono #1	USP3
2.39245e-55	-0.506103	0.158	0.383	5.58159e-51	CD14 Mono #1	ABI3
5.55827e-55	-0.479716	0.265	0.506	1.29675e-50	CD14 Mono #1	LAIR1
7.69446e-55	-0.30673	0.141	0.335	1.79512e-50	CD14 Mono #1	CDK2AP1
8.46684e-55	0.296488	0.348	0.374	1.97531e-50	CD14 Mono #1	C8ORF59
8.82662e-55	0.455337	0.888	0.844	2.05925e-50	CD14 Mono #1	GSTP1
1.12197e-54	0.328579	0.545	0.57	2.61755e-50	CD14 Mono #1	NDUFB11
1.21844e-54	-0.477013	0.154	0.371	2.84262e-50	CD14 Mono #1	HSPH1
1.31299e-54	0.379374	0.459	0.47	3.0632e-50	CD14 Mono #1	OSBPL8
2.01488e-54	0.496287	0.366	0.294	4.70072e-50	CD14 Mono #1	CRTAP
2.73233e-54	-0.738351	0.507	0.736	6.37453e-50	CD14 Mono #1	MARCKS
3.35155e-54	-0.651732	0.192	0.426	7.81917e-50	CD14 Mono #1	NAPSB
3.39044e-54	0.300124	0.386	0.387	7.9099e-50	CD14 Mono #1	SIK1
3.78748e-54	0.478675	0.354	0.29	8.83619e-50	CD14 Mono #1	IL6R
7.07527e-54	0.566316	0.638	0.536	1.65066e-49	CD14 Mono #1	FOSL2
8.19303e-54	0.412216	0.709	0.695	1.91143e-49	CD14 Mono #1	EIF4G2
9.0581e-54	0.336829	1	0.989	2.11325e-49	CD14 Mono #1	RPL39
1.04251e-53	0.304218	0.452	0.485	2.43218e-49	CD14 Mono #1	SF3B5
1.06326e-53	-0.635127	0.14	0.357	2.48058e-49	CD14 Mono #1	MTSS1
1.50152e-53	0.39466	0.64	0.628	3.50304e-49	CD14 Mono #1	PGLS
2.01459e-53	-0.608812	0.133	0.348	4.70005e-49	CD14 Mono #1	KPNA5
2.34505e-53	0.537536	0.615	0.537	5.471e-49	CD14 Mono #1	TPM4
3.396e-53	0.470669	0.53	0.483	7.92287e-49	CD14 Mono #1	AC021078.1
3.45295e-53	0.407144	0.3	0.255	8.05574e-49	CD14 Mono #1	MCUB
3.60397e-53	0.37917	0.462	0.456	8.40806e-49	CD14 Mono #1	SNX10
4.02222e-53	0.402912	0.346	0.321	9.38383e-49	CD14 Mono #1	HIPK3
4.21457e-53	0.303974	0.541	0.569	9.8326e-49	CD14 Mono #1	LAMTOR1
7.3612e-53	0.638956	0.421	0.316	1.71737e-48	CD14 Mono #1	NCF1C
7.66424e-53	0.541227	0.638	0.558	1.78807e-48	CD14 Mono #1	SOCS3
7.97057e-53	-0.542439	0.264	0.505	1.85953e-48	CD14 Mono #1	SOD1
1.11843e-52	0.428349	0.495	0.478	2.6093e-48	CD14 Mono #1	C4ORF48
1.42626e-52	0.346166	0.648	0.667	3.32745e-48	CD14 Mono #1	ZFAS1
1.95377e-52	0.535896	0.728	0.63	4.55814e-48	CD14 Mono #1	MPEG1
2.23224e-52	-0.564915	0.312	0.557	5.20783e-48	CD14 Mono #1	PLEKHO1
2.53636e-52	0.687209	0.592	0.428	5.91733e-48	CD14 Mono #1	RPL7P9
4.57393e-52	-0.576236	0.178	0.402	1.0671e-47	CD14 Mono #1	DSG3
5.52551e-52	-0.549609	0.192	0.417	1.2891e-47	CD14 Mono #1	ATP9B
6.80491e-52	0.386125	0.316	0.288	1.58759e-47	CD14 Mono #1	EIF4EBP1
7.95912e-52	0.569215	0.365	0.277	1.85686e-47	CD14 Mono #1	UPP1
1.10924e-51	0.429335	0.479	0.438	2.58785e-47	CD14 Mono #1	ACAP2
1.14435e-51	-0.568897	0.173	0.396	2.66978e-47	CD14 Mono #1	CSF2RA
1.16592e-51	0.398601	0.553	0.539	2.72009e-47	CD14 Mono #1	DDX21
1.23897e-51	0.521042	0.384	0.328	2.89051e-47	CD14 Mono #1	PDE4B
1.29303e-51	0.331744	0.426	0.428	3.01664e-47	CD14 Mono #1	SCAND1
1.95486e-51	-0.44339	0.824	0.911	4.56068e-47	CD14 Mono #1	YBX1
2.87771e-51	-0.640916	0.152	0.367	6.7137e-47	CD14 Mono #1	AC025580.3
3.6549e-51	-1.01857	0.176	0.389	8.52688e-47	CD14 Mono #1	LINC01660
5.69291e-51	0.489891	0.563	0.472	1.32816e-46	CD14 Mono #1	AC004057.1
1.09974e-50	-0.493171	0.593	0.802	2.56569e-46	CD14 Mono #1	RNASET2
1.41244e-50	0.456291	0.31	0.25	3.29523e-46	CD14 Mono #1	CSGALNACT2
1.55925e-50	0.266051	0.521	0.558	3.63774e-46	CD14 Mono #1	CNPY3
1.66182e-50	0.537943	0.442	0.351	3.87702e-46	CD14 Mono #1	CLEC12A
2.79676e-50	0.302493	0.68	0.71	6.52485e-46	CD14 Mono #1	UQCRH
4.15261e-50	0.283726	0.346	0.374	9.68804e-46	CD14 Mono #1	CUTA
4.21435e-50	0.610359	0.491	0.419	9.83207e-46	CD14 Mono #1	RANBP2
4.56935e-50	0.317012	0.989	0.978	1.06603e-45	CD14 Mono #1	RPL30
5.23159e-50	0.445123	0.781	0.752	1.22053e-45	CD14 Mono #1	SDCBP
1.31042e-49	-0.322147	0.434	0.657	3.0572e-45	CD14 Mono #1	N4BP2L2
1.52525e-49	0.528573	0.484	0.384	3.5584e-45	CD14 Mono #1	CPPED1
1.6596e-49	0.510374	0.888	0.817	3.87186e-45	CD14 Mono #1	PLAUR
1.66923e-49	-0.316257	0.165	0.353	3.89431e-45	CD14 Mono #1	CHD9
1.91175e-49	-0.639645	0.148	0.357	4.46012e-45	CD14 Mono #1	DNAJB1
2.0737e-49	0.373158	0.508	0.51	4.83795e-45	CD14 Mono #1	RAB31
2.08443e-49	0.366013	0.709	0.72	4.86297e-45	CD14 Mono #1	PCBP1
2.21267e-49	0.486339	0.301	0.25	5.16216e-45	CD14 Mono #1	SLC25A37
2.4735e-49	-0.377274	0.199	0.405	5.77067e-45	CD14 Mono #1	GBP4
4.10265e-49	0.390259	0.347	0.329	9.57149e-45	CD14 Mono #1	JOSD1
6.31693e-49	-0.52255	0.293	0.527	1.47374e-44	CD14 Mono #1	SKIL
8.64622e-49	0.786192	0.745	0.595	2.01716e-44	CD14 Mono #1	IL1B
1.00729e-48	-0.562903	0.176	0.392	2.35001e-44	CD14 Mono #1	CIITA
1.25983e-48	-0.554453	0.13	0.331	2.93919e-44	CD14 Mono #1	L2HGDH
1.41562e-48	0.462771	0.9	0.78	3.30265e-44	CD14 Mono #1	RPL21P16
1.47408e-48	0.482296	0.484	0.429	3.43903e-44	CD14 Mono #1	LTA4H
1.6594e-48	0.400798	0.33	0.289	3.87138e-44	CD14 Mono #1	LPGAT1
2.04993e-48	-0.567325	0.294	0.528	4.78249e-44	CD14 Mono #1	PNPT1
3.42928e-48	-0.636772	0.255	0.484	8.00052e-44	CD14 Mono #1	INSIG1
3.84532e-48	0.349808	0.523	0.538	8.97113e-44	CD14 Mono #1	BZW1
4.16307e-48	-0.405605	0.401	0.632	9.71245e-44	CD14 Mono #1	CALHM6
4.16529e-48	0.262951	0.316	0.342	9.71763e-44	CD14 Mono #1	TRIP12
4.34015e-48	0.265271	0.421	0.457	1.01256e-43	CD14 Mono #1	RNF7
4.90225e-48	0.341151	0.464	0.457	1.14369e-43	CD14 Mono #1	PICALM
5.04325e-48	-0.4191	0.207	0.42	1.17659e-43	CD14 Mono #1	LPCAT2
5.58405e-48	0.45921	0.612	0.531	1.30276e-43	CD14 Mono #1	BLVRB
7.82547e-48	0.341864	0.942	0.906	1.82568e-43	CD14 Mono #1	AC120057.2
1.228e-47	0.344279	0.585	0.602	2.86492e-43	CD14 Mono #1	ARF5
1.36879e-47	0.483352	0.756	0.694	3.1934e-43	CD14 Mono #1	BRI3
1.59286e-47	0.499444	0.808	0.714	3.71614e-43	CD14 Mono #1	CYBB
2.55625e-47	0.336286	0.348	0.348	5.96372e-43	CD14 Mono #1	SRA1
2.96141e-47	0.258575	0.439	0.474	6.90896e-43	CD14 Mono #1	C9ORF16
3.67252e-47	0.367974	0.608	0.594	8.56799e-43	CD14 Mono #1	IQGAP1
4.32357e-47	-0.342152	0.96	0.985	1.00869e-42	CD14 Mono #1	RPS6
4.62235e-47	0.340015	0.99	0.967	1.07839e-42	CD14 Mono #1	NEAT1
6.11288e-47	0.381334	0.32	0.295	1.42613e-42	CD14 Mono #1	COL4A3BP
8.75811e-47	0.310615	0.995	0.981	2.04327e-42	CD14 Mono #1	SRGN
8.94337e-47	0.292371	0.992	0.98	2.08649e-42	CD14 Mono #1	EIF1
9.23651e-47	-0.352719	0.351	0.576	2.15488e-42	CD14 Mono #1	HMGN1
1.25332e-46	-0.421482	0.284	0.504	2.92399e-42	CD14 Mono #1	PHACTR4
2.2147e-46	-0.454044	0.319	0.546	5.1669e-42	CD14 Mono #1	PNISR
5.72524e-46	0.560417	0.578	0.44	1.3357e-41	CD14 Mono #1	RPL3P4
1.0053e-45	0.339781	0.445	0.438	2.34536e-41	CD14 Mono #1	AOAH
1.09069e-45	0.384294	0.479	0.456	2.54458e-41	CD14 Mono #1	RAB32
1.56452e-45	-0.348971	0.429	0.651	3.65003e-41	CD14 Mono #1	LAPTM4A
1.62254e-45	0.471944	0.806	0.704	3.78538e-41	CD14 Mono #1	RNASEK
1.98468e-45	0.446309	0.337	0.281	4.63026e-41	CD14 Mono #1	PURB
2.54288e-45	-0.286274	0.321	0.527	5.93253e-41	CD14 Mono #1	HSPE1
2.73223e-45	-0.285765	0.22	0.414	6.3743e-41	CD14 Mono #1	CORO1B
2.89939e-45	0.848035	0.466	0.299	6.76427e-41	CD14 Mono #1	AC020656.1
3.11661e-45	0.405669	0.394	0.359	7.27106e-41	CD14 Mono #1	C16ORF72
3.38193e-45	0.29353	0.629	0.669	7.89005e-41	CD14 Mono #1	NDUFA11
4.47862e-45	-0.491586	0.133	0.323	1.04486e-40	CD14 Mono #1	ZNF605
4.50915e-45	0.380714	0.897	0.89	1.05198e-40	CD14 Mono #1	LAPTM5
8.34644e-45	-0.320304	0.913	0.975	1.94722e-40	CD14 Mono #1	RPL35
8.55625e-45	0.383721	0.667	0.647	1.99617e-40	CD14 Mono #1	DAZAP2
1.12058e-44	0.267711	0.303	0.31	2.61431e-40	CD14 Mono #1	RNPEPL1
1.3009e-44	0.336192	0.496	0.505	3.03499e-40	CD14 Mono #1	ZNF207
1.76151e-44	0.262135	0.325	0.339	4.1096e-40	CD14 Mono #1	PPP1CC
1.80911e-44	-0.519346	0.424	0.65	4.22066e-40	CD14 Mono #1	AC074117.1
2.18028e-44	0.35712	0.427	0.396	5.08658e-40	CD14 Mono #1	COPA
2.28727e-44	-0.480125	0.203	0.409	5.33621e-40	CD14 Mono #1	IER5
2.98391e-44	0.352563	0.545	0.552	6.96147e-40	CD14 Mono #1	GNAI3
3.31782e-44	0.435689	0.313	0.249	7.74048e-40	CD14 Mono #1	OXSR1
3.49462e-44	0.362065	0.375	0.356	8.15294e-40	CD14 Mono #1	NDUFB9
3.56933e-44	0.264368	0.573	0.619	8.32724e-40	CD14 Mono #1	PKM
5.35896e-44	0.274975	0.338	0.363	1.25025e-39	CD14 Mono #1	MAPK1
6.66871e-44	0.353156	0.76	0.775	1.55581e-39	CD14 Mono #1	LAMTOR4
7.90117e-44	0.434323	0.303	0.245	1.84334e-39	CD14 Mono #1	RASSF3
8.20039e-44	0.306567	0.484	0.493	1.91315e-39	CD14 Mono #1	ZNF106
1.01822e-43	0.526597	0.438	0.327	2.37552e-39	CD14 Mono #1	NBPF10
1.03432e-43	0.433331	0.654	0.589	2.41306e-39	CD14 Mono #1	JAML
1.47155e-43	-0.358136	0.248	0.448	3.43312e-39	CD14 Mono #1	ZBED3-AS1
1.64164e-43	0.285015	0.424	0.437	3.82994e-39	CD14 Mono #1	RABAC1
1.96059e-43	0.308045	0.439	0.456	4.57406e-39	CD14 Mono #1	MYCBP2
2.0594e-43	0.361004	0.918	0.908	4.80458e-39	CD14 Mono #1	EEF1D
2.47572e-43	-0.397428	0.493	0.711	5.77585e-39	CD14 Mono #1	CAPZB
3.1144e-43	-0.409963	0.26	0.468	7.26589e-39	CD14 Mono #1	AC019205.1
3.62412e-43	0.329136	0.314	0.314	8.45507e-39	CD14 Mono #1	RYBP
5.08261e-43	0.475142	0.442	0.374	1.18577e-38	CD14 Mono #1	SORL1
5.35765e-43	-0.866448	0.319	0.533	1.24994e-38	CD14 Mono #1	GADD45B
7.39791e-43	-0.618387	0.169	0.368	1.72593e-38	CD14 Mono #1	SLC16A7
9.18755e-43	0.475746	0.368	0.313	2.14346e-38	CD14 Mono #1	ATP2B1-AS1
1.75805e-42	0.583949	0.357	0.266	4.10153e-38	CD14 Mono #1	ARL5B
2.19619e-42	0.689451	0.34	0.19	5.12372e-38	CD14 Mono #1	RPL6P27
2.32441e-42	0.262935	0.609	0.648	5.42284e-38	CD14 Mono #1	C4ORF3
2.60241e-42	0.27863	0.341	0.355	6.07143e-38	CD14 Mono #1	NUMB
3.92695e-42	-0.372374	0.377	0.591	9.16157e-38	CD14 Mono #1	ANKRD12
4.7267e-42	0.364171	0.427	0.413	1.10274e-37	CD14 Mono #1	TET2
5.3588e-42	0.425457	0.782	0.724	1.25021e-37	CD14 Mono #1	FYB1
5.844e-42	-0.474155	0.194	0.391	1.36341e-37	CD14 Mono #1	HMOX1
6.00738e-42	-0.268116	0.245	0.428	1.40152e-37	CD14 Mono #1	SYNGR2
1.07613e-41	-0.301892	0.252	0.446	2.51062e-37	CD14 Mono #1	PABPC4
1.10896e-41	-0.530701	0.145	0.334	2.58721e-37	CD14 Mono #1	AC068448.1
1.24559e-41	-0.327952	0.135	0.307	2.90595e-37	CD14 Mono #1	TMED9
1.2788e-41	0.519458	0.521	0.451	2.98344e-37	CD14 Mono #1	NBPF19
1.39138e-41	-0.292017	0.273	0.466	3.24609e-37	CD14 Mono #1	FKBP2
1.49538e-41	-0.900234	0.299	0.499	3.48873e-37	CD14 Mono #1	GPR183
2.84473e-41	-0.287006	0.242	0.428	6.63677e-37	CD14 Mono #1	AKR1A1
3.11166e-41	0.291345	0.347	0.36	7.25951e-37	CD14 Mono #1	TLR2
4.60132e-41	0.34502	0.362	0.345	1.07349e-36	CD14 Mono #1	YPEL3
5.73368e-41	-0.317752	0.5	0.706	1.33767e-36	CD14 Mono #1	BST2
6.48308e-41	-0.561447	0.648	0.816	1.5125e-36	CD14 Mono #1	REL
7.08868e-41	0.341185	0.387	0.369	1.65379e-36	CD14 Mono #1	SMCO4
7.17797e-41	0.366219	0.379	0.356	1.67462e-36	CD14 Mono #1	RBMS1
8.62062e-41	0.263814	0.312	0.335	2.01119e-36	CD14 Mono #1	PLXNC1
1.37178e-40	0.47197	0.534	0.431	3.20037e-36	CD14 Mono #1	FGR
1.41624e-40	0.385625	0.675	0.653	3.30409e-36	CD14 Mono #1	NFE2L2
1.74351e-40	-0.294411	0.283	0.475	4.0676e-36	CD14 Mono #1	ST13
1.90633e-40	-0.564698	0.126	0.306	4.44747e-36	CD14 Mono #1	FRMD4B
1.9159e-40	0.338973	0.337	0.327	4.4698e-36	CD14 Mono #1	STAT2
2.00346e-40	0.291025	0.395	0.408	4.67406e-36	CD14 Mono #1	SYK
2.08215e-40	0.350972	0.441	0.453	4.85766e-36	CD14 Mono #1	ETS2
2.15748e-40	0.273292	0.559	0.587	5.03341e-36	CD14 Mono #1	GSTO1
2.26301e-40	-0.302352	0.319	0.514	5.2796e-36	CD14 Mono #1	SNX5
2.39248e-40	0.359404	0.625	0.633	5.58165e-36	CD14 Mono #1	ELF1
2.65991e-40	-0.375274	0.18	0.366	6.20557e-36	CD14 Mono #1	AL354919.1
3.48364e-40	-0.373067	0.442	0.654	8.12733e-36	CD14 Mono #1	DRAP1
3.51219e-40	0.779478	0.427	0.307	8.19394e-36	CD14 Mono #1	THBD
3.60534e-40	-0.317913	0.25	0.442	8.41125e-36	CD14 Mono #1	RHEB
4.56115e-40	-0.27321	0.49	0.69	1.06412e-35	CD14 Mono #1	NOP53
6.09667e-40	0.38595	0.681	0.658	1.42235e-35	CD14 Mono #1	PTPRE
6.6097e-40	0.278858	0.312	0.324	1.54204e-35	CD14 Mono #1	PPP4R3A
7.67205e-40	-0.326848	0.355	0.553	1.78989e-35	CD14 Mono #1	C3AR1
7.8774e-40	0.439225	0.492	0.458	1.8378e-35	CD14 Mono #1	SYAP1
1.03726e-39	-1.05027	0.316	0.525	2.41992e-35	CD14 Mono #1	MT2A
1.17577e-39	0.253775	0.349	0.377	2.74308e-35	CD14 Mono #1	STAG2
1.28635e-39	0.34443	0.557	0.545	3.00105e-35	CD14 Mono #1	ADA2
1.3305e-39	-0.384012	0.268	0.47	3.10406e-35	CD14 Mono #1	NUCKS1
1.54724e-39	0.368257	0.99	0.973	3.60972e-35	CD14 Mono #1	H3F3B
1.67948e-39	0.259893	0.625	0.663	3.91822e-35	CD14 Mono #1	GLIPR1
1.73712e-39	0.475217	0.584	0.501	4.0527e-35	CD14 Mono #1	NBPF14
2.7416e-39	-0.512067	0.5	0.706	6.39616e-35	CD14 Mono #1	YIPF6
2.8435e-39	0.256173	0.398	0.427	6.63389e-35	CD14 Mono #1	HSD17B11
2.85616e-39	-0.428739	0.194	0.384	6.66341e-35	CD14 Mono #1	ARMC10
2.9179e-39	0.679507	0.327	0.171	6.80747e-35	CD14 Mono #1	RPS3AP6
3.15355e-39	-0.503582	0.185	0.377	7.35723e-35	CD14 Mono #1	SPN
3.38462e-39	0.270674	0.319	0.329	7.89633e-35	CD14 Mono #1	ARID1A
3.42652e-39	0.328189	0.687	0.687	7.99408e-35	CD14 Mono #1	GUK1
3.93685e-39	0.405039	0.468	0.433	9.18467e-35	CD14 Mono #1	EVI2A
4.08785e-39	-0.310992	0.297	0.495	9.53695e-35	CD14 Mono #1	PDIA6
5.20588e-39	-0.535565	0.484	0.681	1.21453e-34	CD14 Mono #1	HLA-DMB
5.58149e-39	0.304742	0.304	0.3	1.30216e-34	CD14 Mono #1	ICAM3
1.00164e-38	-0.320188	0.301	0.494	2.33683e-34	CD14 Mono #1	ARL6IP1
1.01275e-38	0.296816	0.347	0.331	2.36274e-34	CD14 Mono #1	CLEC4A
1.29179e-38	0.259084	0.545	0.569	3.01376e-34	CD14 Mono #1	SRSF9
1.52259e-38	-0.258604	0.503	0.697	3.55221e-34	CD14 Mono #1	HMGN2
1.66989e-38	0.350912	0.78	0.769	3.89586e-34	CD14 Mono #1	GMFG
2.37529e-38	-0.313991	0.185	0.358	5.54155e-34	CD14 Mono #1	PTGER4
2.81487e-38	-0.334507	0.382	0.584	6.5671e-34	CD14 Mono #1	PDIA3
3.34102e-38	0.256256	0.375	0.394	7.79459e-34	CD14 Mono #1	PTBP3
4.73568e-38	-0.284841	0.303	0.49	1.10483e-33	CD14 Mono #1	MACF1
4.82032e-38	-0.437155	0.617	0.798	1.12458e-33	CD14 Mono #1	HSP90AB1
4.95438e-38	0.335072	0.583	0.575	1.15586e-33	CD14 Mono #1	CD302
5.00168e-38	0.316985	0.362	0.347	1.16689e-33	CD14 Mono #1	NORAD
5.17037e-38	-0.27688	0.178	0.348	1.20625e-33	CD14 Mono #1	FGD2
6.20776e-38	0.572565	0.384	0.207	1.44827e-33	CD14 Mono #1	RPL13AP5
6.58562e-38	0.320101	0.958	0.927	1.53643e-33	CD14 Mono #1	GABARAP
6.76622e-38	0.41751	0.647	0.59	1.57856e-33	CD14 Mono #1	EFHD2
8.23464e-38	-0.375317	0.159	0.332	1.92114e-33	CD14 Mono #1	CARF
8.56173e-38	0.327429	0.368	0.35	1.99745e-33	CD14 Mono #1	DICER1
1.52797e-37	-0.58859	0.648	0.817	3.56476e-33	CD14 Mono #1	HERPUD1
2.5088e-37	0.284204	0.307	0.296	5.85303e-33	CD14 Mono #1	CUX1
3.78276e-37	-0.315933	0.196	0.37	8.82517e-33	CD14 Mono #1	SCAMP2
3.81579e-37	-0.315758	0.298	0.488	8.90223e-33	CD14 Mono #1	PCSK7
4.68299e-37	0.402954	0.872	0.818	1.09254e-32	CD14 Mono #1	FGL2
5.77503e-37	-0.441821	0.221	0.41	1.34731e-32	CD14 Mono #1	POMGNT1
5.80519e-37	-0.264546	0.199	0.365	1.35435e-32	CD14 Mono #1	PEA15
6.19838e-37	-0.523001	0.396	0.602	1.44608e-32	CD14 Mono #1	LINC00887
7.24964e-37	-1.00481	0.46	0.651	1.69134e-32	CD14 Mono #1	KLF6
8.9033e-37	0.261432	0.435	0.459	2.07714e-32	CD14 Mono #1	GRK2
9.55072e-37	0.372891	0.482	0.404	2.22818e-32	CD14 Mono #1	AC011448.1
1.01569e-36	-0.358476	0.235	0.42	2.3696e-32	CD14 Mono #1	PAG1
1.0911e-36	0.251436	0.423	0.436	2.54553e-32	CD14 Mono #1	UBE2R2
1.10258e-36	0.383813	0.468	0.453	2.57232e-32	CD14 Mono #1	RN7SL368P
1.58996e-36	0.34818	0.4	0.419	3.70937e-32	CD14 Mono #1	ARL4A
2.07001e-36	-0.378243	0.605	0.789	4.82933e-32	CD14 Mono #1	NPM1
2.13408e-36	0.311193	0.457	0.453	4.97882e-32	CD14 Mono #1	SLC7A7
2.34929e-36	-0.318712	0.143	0.304	5.48089e-32	CD14 Mono #1	CAMK1D
2.86294e-36	-0.288179	0.38	0.568	6.67923e-32	CD14 Mono #1	HELLPAR
4.64278e-36	0.253021	0.341	0.355	1.08316e-31	CD14 Mono #1	RHOQ
6.49303e-36	0.297377	0.805	0.817	1.51482e-31	CD14 Mono #1	YWHAB
7.40341e-36	-0.400488	0.186	0.363	1.72722e-31	CD14 Mono #1	TPM1
7.62192e-36	-0.338717	0.293	0.478	1.77819e-31	CD14 Mono #1	LRRC58
9.04209e-36	-0.393439	0.209	0.389	2.10952e-31	CD14 Mono #1	MFSD4B
1.32763e-35	0.276025	0.472	0.488	3.09735e-31	CD14 Mono #1	MARCH1
1.50364e-35	-0.261044	0.45	0.638	3.50799e-31	CD14 Mono #1	PTGES3
2.07929e-35	-0.278585	0.341	0.524	4.85097e-31	CD14 Mono #1	RBPJ
2.14405e-35	0.302744	0.369	0.363	5.00207e-31	CD14 Mono #1	NOTCH2
2.41186e-35	0.312747	0.7	0.654	5.62688e-31	CD14 Mono #1	AC245033.1
2.49418e-35	-0.301959	0.574	0.762	5.81891e-31	CD14 Mono #1	NDUFA4
3.53293e-35	0.420758	0.92	0.857	8.24234e-31	CD14 Mono #1	TYMP
5.46109e-35	0.257623	0.717	0.744	1.27407e-30	CD14 Mono #1	UBE2D3
5.79332e-35	-0.470075	0.32	0.519	1.35158e-30	CD14 Mono #1	LIPA
6.38274e-35	-0.417356	0.807	0.914	1.48909e-30	CD14 Mono #1	HLA-E
7.07354e-35	0.279189	0.545	0.583	1.65026e-30	CD14 Mono #1	POLR2L
7.39912e-35	0.376075	0.763	0.764	1.72621e-30	CD14 Mono #1	HNRNPU
1.13113e-34	0.273877	0.473	0.478	2.63894e-30	CD14 Mono #1	CAPNS1
1.45054e-34	-0.267	0.149	0.3	3.38412e-30	CD14 Mono #1	CCDC57
1.78093e-34	-0.258564	0.176	0.325	4.15491e-30	CD14 Mono #1	HSPA4L
1.91539e-34	0.33006	0.614	0.612	4.46861e-30	CD14 Mono #1	CARD16
2.06669e-34	0.253346	0.592	0.622	4.8216e-30	CD14 Mono #1	EIF3A
2.66811e-34	-0.453865	0.47	0.666	6.22469e-30	CD14 Mono #1	MEF2C
2.82918e-34	0.416353	0.688	0.583	6.60048e-30	CD14 Mono #1	CD48
2.98042e-34	-0.381685	0.24	0.421	6.95332e-30	CD14 Mono #1	AC008079.1
3.91656e-34	-0.284825	0.233	0.4	9.13734e-30	CD14 Mono #1	SRGAP2B
4.00349e-34	0.402414	0.403	0.344	9.34013e-30	CD14 Mono #1	ATP13A3
4.01852e-34	-0.438919	0.149	0.316	9.37521e-30	CD14 Mono #1	AKR1B1
4.19872e-34	-0.376836	0.26	0.446	9.79562e-30	CD14 Mono #1	TMEM14C
4.65429e-34	0.262303	0.487	0.517	1.08585e-29	CD14 Mono #1	PLSCR1
5.74492e-34	0.454035	0.371	0.304	1.34029e-29	CD14 Mono #1	MX2
6.47915e-34	0.311625	0.954	0.929	1.51159e-29	CD14 Mono #1	NACA
7.44885e-34	0.336425	0.303	0.277	1.73782e-29	CD14 Mono #1	ITGAM
7.76757e-34	-0.266258	0.254	0.421	1.81217e-29	CD14 Mono #1	LPP
1.47619e-33	0.514704	0.346	0.278	3.44395e-29	CD14 Mono #1	PLIN2
1.85454e-33	-0.265681	0.959	0.985	4.32665e-29	CD14 Mono #1	RPL13A
1.87924e-33	0.275809	0.404	0.409	4.38426e-29	CD14 Mono #1	GNS
1.88664e-33	-0.278167	0.211	0.376	4.40152e-29	CD14 Mono #1	EPB41L3
2.4673e-33	0.251897	0.682	0.741	5.75621e-29	CD14 Mono #1	SNHG5
2.55187e-33	-0.447943	0.221	0.399	5.95352e-29	CD14 Mono #1	AL592211.1
3.24497e-33	-0.609531	0.457	0.642	7.57052e-29	CD14 Mono #1	CXCR4
3.34756e-33	0.27247	0.799	0.824	7.80985e-29	CD14 Mono #1	ATP6V0E1
3.68359e-33	0.281859	0.595	0.613	8.59383e-29	CD14 Mono #1	STK17B
4.80899e-33	0.252924	0.601	0.631	1.12194e-28	CD14 Mono #1	NOP10
5.31858e-33	0.294657	0.98	0.968	1.24082e-28	CD14 Mono #1	SERF2
5.35324e-33	0.338403	0.3	0.256	1.24891e-28	CD14 Mono #1	TUG1
5.48062e-33	0.299079	0.824	0.835	1.27863e-28	CD14 Mono #1	CCNI
5.51269e-33	-1.10618	0.269	0.408	1.28611e-28	CD14 Mono #1	STAB1
5.73386e-33	-0.698851	0.191	0.366	1.33771e-28	CD14 Mono #1	TMSB4XP4
7.03989e-33	0.257702	0.997	0.977	1.64241e-28	CD14 Mono #1	FAU
7.14781e-33	-0.331441	0.194	0.359	1.66758e-28	CD14 Mono #1	MTHFD1
8.20575e-33	0.656008	0.387	0.318	1.9144e-28	CD14 Mono #1	PTGS2
8.25092e-33	-0.311445	0.197	0.36	1.92494e-28	CD14 Mono #1	UNC93B1
9.34168e-33	0.341524	0.744	0.737	2.17941e-28	CD14 Mono #1	LRRFIP1
1.18769e-32	-0.269359	0.255	0.42	2.77088e-28	CD14 Mono #1	KCNK6
1.22181e-32	-0.383777	0.317	0.503	2.85047e-28	CD14 Mono #1	LTBR
1.51147e-32	-0.286698	0.859	0.953	3.52626e-28	CD14 Mono #1	RPS20
2.10812e-32	0.270143	0.984	0.964	4.91824e-28	CD14 Mono #1	UBA52
2.2023e-32	-0.270475	0.312	0.487	5.13797e-28	CD14 Mono #1	PILRA
4.5782e-32	-0.346826	0.162	0.32	1.06809e-27	CD14 Mono #1	TRNAU1AP
4.59523e-32	0.363969	0.307	0.275	1.07207e-27	CD14 Mono #1	TRPS1
9.06946e-32	-0.270141	0.31	0.482	2.11591e-27	CD14 Mono #1	UCP2
1.19042e-31	-0.347476	0.232	0.405	2.77726e-27	CD14 Mono #1	MEF2A
1.26739e-31	-0.443305	0.167	0.331	2.95682e-27	CD14 Mono #1	GRASP
1.27613e-31	-0.637086	0.457	0.639	2.97722e-27	CD14 Mono #1	FCGR2A
1.44708e-31	0.383691	0.691	0.657	3.37603e-27	CD14 Mono #1	VMP1
1.50681e-31	-0.347317	0.343	0.529	3.51539e-27	CD14 Mono #1	BID
1.53381e-31	-0.252884	0.223	0.38	3.57839e-27	CD14 Mono #1	CYB561A3
2.07458e-31	-0.283871	0.186	0.341	4.83999e-27	CD14 Mono #1	FTX
2.62481e-31	-0.262757	0.397	0.575	6.12368e-27	CD14 Mono #1	CD86
2.79295e-31	0.325056	0.307	0.284	6.51595e-27	CD14 Mono #1	TGIF1
5.0457e-31	0.315403	0.384	0.366	1.17716e-26	CD14 Mono #1	IQGAP2
5.07152e-31	0.35593	0.718	0.683	1.18319e-26	CD14 Mono #1	CPVL
5.82241e-31	-0.287218	0.502	0.683	1.35837e-26	CD14 Mono #1	FUS
7.0144e-31	-0.5078	0.679	0.834	1.63646e-26	CD14 Mono #1	RPL31
7.22929e-31	0.266633	0.589	0.578	1.68659e-26	CD14 Mono #1	AL359762.3
7.61346e-31	-0.405383	0.153	0.31	1.77622e-26	CD14 Mono #1	FMN1
8.3181e-31	0.346476	0.52	0.488	1.94061e-26	CD14 Mono #1	ITGAX
9.76148e-31	-0.32058	0.795	0.896	2.27735e-26	CD14 Mono #1	RPSA
1.13898e-30	0.483385	0.588	0.501	2.65724e-26	CD14 Mono #1	BCL2A1
1.50655e-30	-0.369133	0.379	0.565	3.51479e-26	CD14 Mono #1	BLOC1S6
1.64307e-30	-0.382948	0.187	0.349	3.83328e-26	CD14 Mono #1	CX3CR1
2.11216e-30	0.272048	0.303	0.31	4.92766e-26	CD14 Mono #1	PFKFB3
2.70099e-30	-0.287631	0.169	0.312	6.30141e-26	CD14 Mono #1	GBP1
5.61115e-30	-0.289308	0.205	0.363	1.30908e-25	CD14 Mono #1	SPINT2
5.92395e-30	-0.384133	0.867	0.951	1.38206e-25	CD14 Mono #1	RPL36A
6.061e-30	0.501918	0.348	0.273	1.41403e-25	CD14 Mono #1	ABHD5
6.42753e-30	0.366298	0.684	0.647	1.49954e-25	CD14 Mono #1	KDM6B
8.15821e-30	-0.291263	0.292	0.461	1.90331e-25	CD14 Mono #1	HCK
1.20055e-29	-0.295265	0.224	0.382	2.80089e-25	CD14 Mono #1	NUDT3
1.21067e-29	-0.332552	0.552	0.726	2.82449e-25	CD14 Mono #1	NR4A1
2.45503e-29	-0.295153	0.223	0.38	5.72758e-25	CD14 Mono #1	LRRC25
4.0879e-29	-0.400406	0.201	0.361	9.53707e-25	CD14 Mono #1	AC134407.2
4.13382e-29	0.287233	0.695	0.685	9.64419e-25	CD14 Mono #1	YWHAZ
4.35961e-29	-0.312756	0.223	0.381	1.0171e-24	CD14 Mono #1	CD82
6.73339e-29	-0.415115	0.511	0.688	1.5709e-24	CD14 Mono #1	NNT-AS1
8.74588e-29	-0.423893	0.595	0.755	2.04041e-24	CD14 Mono #1	GNAS
9.03476e-29	-0.263334	0.945	0.971	2.10781e-24	CD14 Mono #1	RPS25
9.40638e-29	-0.277141	0.341	0.508	2.19451e-24	CD14 Mono #1	FAM133B
1.11096e-28	-0.257238	0.988	0.991	2.59187e-24	CD14 Mono #1	RPS18
1.14269e-28	-0.328228	0.192	0.345	2.66591e-24	CD14 Mono #1	ITPR2
1.19611e-28	0.315866	0.778	0.742	2.79052e-24	CD14 Mono #1	FKBP1A
1.32692e-28	-0.360034	0.194	0.354	3.09571e-24	CD14 Mono #1	OTULINL
1.4139e-28	-0.343659	0.403	0.584	3.29863e-24	CD14 Mono #1	PTPN6
1.83946e-28	0.392036	0.508	0.491	4.29146e-24	CD14 Mono #1	EZR
1.97805e-28	0.319784	0.438	0.394	4.6148e-24	CD14 Mono #1	SENP3-EIF4A1
2.02847e-28	0.267541	0.31	0.335	4.73241e-24	CD14 Mono #1	EIF4A3
2.31345e-28	-1.103	0.417	0.568	5.39729e-24	CD14 Mono #1	HSPA1A
2.77971e-28	-0.278629	0.214	0.364	6.48506e-24	CD14 Mono #1	RPS6KA5
3.9819e-28	-0.281002	0.339	0.505	9.28978e-24	CD14 Mono #1	SBF2
4.30852e-28	-0.424123	0.308	0.483	1.00518e-23	CD14 Mono #1	SEMA6B
4.49157e-28	-0.323875	0.179	0.328	1.04788e-23	CD14 Mono #1	AL031595.3
7.30392e-28	-0.464073	0.833	0.913	1.70401e-23	CD14 Mono #1	HSP90AA1
8.0612e-28	0.350448	0.354	0.302	1.88068e-23	CD14 Mono #1	NAIP
8.99681e-28	0.3271	0.595	0.518	2.09896e-23	CD14 Mono #1	RPL36A-HNRNPH2
1.18567e-27	0.472177	0.405	0.305	2.76616e-23	CD14 Mono #1	RIPOR2
2.03176e-27	0.461555	0.434	0.375	4.74009e-23	CD14 Mono #1	TNFSF10
2.40846e-27	0.294484	0.384	0.353	5.61893e-23	CD14 Mono #1	LRP1
3.56569e-27	-0.258009	0.884	0.938	8.31876e-23	CD14 Mono #1	RPL10A
3.67132e-27	0.312819	0.806	0.819	8.56519e-23	CD14 Mono #1	PNRC1
4.43681e-27	-0.259899	0.943	0.973	1.03511e-22	CD14 Mono #1	RPL23A
4.71791e-27	0.255151	0.701	0.724	1.10069e-22	CD14 Mono #1	PYCARD
6.2318e-27	0.292271	0.332	0.315	1.45388e-22	CD14 Mono #1	TLR4
6.77145e-27	-0.367454	0.189	0.339	1.57978e-22	CD14 Mono #1	FBLIM1
8.27686e-27	0.349884	0.439	0.404	1.93099e-22	CD14 Mono #1	IRS2
1.00339e-26	-0.252525	0.178	0.315	2.34092e-22	CD14 Mono #1	TSC2
1.18828e-26	0.354157	0.827	0.753	2.77226e-22	CD14 Mono #1	FOSB
1.23222e-26	0.252269	0.634	0.639	2.87478e-22	CD14 Mono #1	DDX3X
1.39959e-26	-0.333587	0.305	0.467	3.26525e-22	CD14 Mono #1	DUOX2
1.50289e-26	0.447821	0.689	0.55	3.50624e-22	CD14 Mono #1	ZNF331
2.69238e-26	-0.50186	0.363	0.534	6.28131e-22	CD14 Mono #1	ARL4C
2.72738e-26	0.319545	0.335	0.307	6.36297e-22	CD14 Mono #1	FAM45A
2.86221e-26	-0.350397	0.181	0.328	6.67754e-22	CD14 Mono #1	APOL1
2.86978e-26	-0.328201	0.214	0.365	6.69519e-22	CD14 Mono #1	DDIT4
3.74911e-26	0.536957	0.64	0.523	8.74668e-22	CD14 Mono #1	CRIP1
3.77621e-26	-0.351369	0.552	0.714	8.80991e-22	CD14 Mono #1	BTG2
3.79404e-26	-0.288096	0.372	0.532	8.85151e-22	CD14 Mono #1	RASGEF1B
4.19307e-26	0.264421	0.749	0.766	9.78243e-22	CD14 Mono #1	UQCR11
4.52467e-26	0.373476	0.742	0.717	1.05561e-21	CD14 Mono #1	GLUL
5.23193e-26	-0.261824	0.402	0.562	1.22061e-21	CD14 Mono #1	PPDPF
7.43672e-26	0.310802	0.734	0.698	1.73499e-21	CD14 Mono #1	AP2S1
8.85574e-26	0.265406	0.47	0.464	2.06604e-21	CD14 Mono #1	GIMAP4
1.41945e-25	0.270108	0.464	0.43	3.31157e-21	CD14 Mono #1	TXN
1.72842e-25	-0.363559	0.241	0.397	4.0324e-21	CD14 Mono #1	FEM1A
2.28515e-25	0.405114	0.561	0.451	5.33125e-21	CD14 Mono #1	CFP
3.60869e-25	-0.295701	0.255	0.406	8.41908e-21	CD14 Mono #1	SLIRP
3.90421e-25	-0.444384	0.553	0.708	9.10853e-21	CD14 Mono #1	CTSZ
5.12076e-25	-0.330609	0.981	0.987	1.19467e-20	CD14 Mono #1	RPS27
1.19681e-24	0.273831	0.699	0.649	2.79216e-20	CD14 Mono #1	AC116533.1
2.65369e-24	-0.320723	0.287	0.442	6.19106e-20	CD14 Mono #1	ZNF526
7.21176e-24	-0.364802	0.161	0.3	1.6825e-19	CD14 Mono #1	HMCN2
1.26963e-23	-0.748558	0.6	0.731	2.96204e-19	CD14 Mono #1	IFITM2
3.04512e-23	-0.377183	0.368	0.53	7.10425e-19	CD14 Mono #1	TSC22D3
3.07178e-23	-0.372547	0.432	0.594	7.16646e-19	CD14 Mono #1	ZFP36L2
3.14684e-23	0.256409	0.705	0.697	7.34159e-19	CD14 Mono #1	TNFRSF1B
3.15673e-23	0.265684	0.87	0.875	7.36466e-19	CD14 Mono #1	COX4I1
3.32654e-23	0.257556	0.439	0.438	7.76082e-19	CD14 Mono #1	AC004687.1
7.55937e-23	-0.335071	0.208	0.345	1.7636e-18	CD14 Mono #1	MARCKSL1
1.04035e-22	0.355623	0.695	0.628	2.42713e-18	CD14 Mono #1	HBEGF
1.46746e-22	-0.327186	0.437	0.596	3.42358e-18	CD14 Mono #1	CTSH
1.85638e-22	-0.250893	0.192	0.321	4.33093e-18	CD14 Mono #1	MLX
2.18702e-22	-0.373592	0.304	0.458	5.10231e-18	CD14 Mono #1	NFKBID
2.59944e-22	0.274288	0.368	0.35	6.0645e-18	CD14 Mono #1	MYADM
2.98938e-22	0.250198	0.484	0.476	6.97422e-18	CD14 Mono #1	PECAM1
9.81734e-22	-0.297968	0.328	0.476	2.29039e-17	CD14 Mono #1	TPGS1
1.32214e-21	0.262472	0.996	0.985	3.08455e-17	CD14 Mono #1	RPS28
1.88945e-21	-0.420916	0.619	0.762	4.40808e-17	CD14 Mono #1	ZFP36L1
2.11028e-21	0.275945	0.593	0.562	4.92329e-17	CD14 Mono #1	LGALS3
2.39207e-21	-0.303435	0.808	0.898	5.58071e-17	CD14 Mono #1	UBC
5.11748e-21	0.281756	0.581	0.613	1.19391e-16	CD14 Mono #1	TUBA1A
1.01675e-20	-0.439686	0.679	0.792	2.37209e-16	CD14 Mono #1	NAP1L1
1.01767e-20	0.292339	0.893	0.862	2.37422e-16	CD14 Mono #1	RNASEK-C17ORF49
1.7922e-20	-0.28613	0.403	0.548	4.1812e-16	CD14 Mono #1	HSPA5
2.83954e-20	0.415596	0.567	0.472	6.62465e-16	CD14 Mono #1	APOBEC3A
4.77252e-20	-0.284919	0.883	0.936	1.11343e-15	CD14 Mono #1	EEF1G
7.26608e-20	0.270429	0.328	0.302	1.69518e-15	CD14 Mono #1	TRIB1
7.49727e-20	0.373707	0.607	0.537	1.74911e-15	CD14 Mono #1	NR4A3
1.79199e-19	0.373769	0.741	0.68	4.18072e-15	CD14 Mono #1	NFKBIA
4.25983e-19	-0.323632	0.592	0.73	9.93819e-15	CD14 Mono #1	IER2
6.10182e-19	-0.446859	0.726	0.83	1.42356e-14	CD14 Mono #1	CTSB
1.13912e-18	-0.416101	0.289	0.429	2.65758e-14	CD14 Mono #1	AK3
2.01217e-18	-0.279023	0.543	0.682	4.6944e-14	CD14 Mono #1	PRDX1
2.38914e-18	-0.257502	0.884	0.934	5.57386e-14	CD14 Mono #1	RPL5
2.47232e-18	0.300564	0.959	0.934	5.76792e-14	CD14 Mono #1	ATP5F1E
8.95135e-18	-0.316513	0.314	0.451	2.08835e-13	CD14 Mono #1	AC138207.7
1.22778e-17	-0.297366	0.321	0.45	2.86441e-13	CD14 Mono #1	OTUD1
1.38694e-17	-0.321162	0.588	0.721	3.23573e-13	CD14 Mono #1	CSTB
1.63911e-17	0.292721	0.947	0.903	3.82403e-13	CD14 Mono #1	DUSP1
4.19753e-16	-0.514963	0.431	0.564	9.79284e-12	CD14 Mono #1	AC020916.1
4.75228e-16	-0.255672	0.389	0.519	1.10871e-11	CD14 Mono #1	C2CD3
1.57153e-15	-0.31401	0.486	0.618	3.66637e-11	CD14 Mono #1	KLF4
9.21449e-15	-0.322537	0.217	0.332	2.14974e-10	CD14 Mono #1	AC092053.1
1.55082e-14	-0.447174	0.346	0.471	3.61806e-10	CD14 Mono #1	CHST12
2.77475e-14	-0.296933	0.926	0.863	6.4735e-10	CD14 Mono #1	LST1
9.23133e-14	-0.31805	0.811	0.896	2.15367e-09	CD14 Mono #1	RPS17
5.16975e-12	0.319588	0.358	0.329	1.2061e-07	CD14 Mono #1	OLR1
1.37955e-10	0.257034	0.436	0.365	3.21849e-06	CD14 Mono #1	LILRA5
2.05446e-10	-0.385357	0.271	0.371	4.79304e-06	CD14 Mono #1	PLD3
3.54934e-10	-0.296043	0.595	0.696	8.28061e-06	CD14 Mono #1	CEBPD
8.62052e-10	0.295034	0.643	0.582	2.01117e-05	CD14 Mono #1	RPS10-NUDT3
1.32728e-09	0.25956	0.335	0.301	3.09655e-05	CD14 Mono #1	OSM
1.36853e-09	-0.34406	0.213	0.302	3.19278e-05	CD14 Mono #1	RGCC
4.11494e-09	-0.304091	0.879	0.912	9.60017e-05	CD14 Mono #1	JUNB
8.48369e-09	-0.345381	0.387	0.484	0.000197924	CD14 Mono #1	KLF2
3.35546e-08	-0.466894	0.319	0.366	0.00078283	CD14 Mono #1	SMIM25
6.5708e-07	-0.463756	0.341	0.42	0.0153297	CD14 Mono #1	EGR1
3.64154e-06	0.287236	0.336	0.277	0.084957	CD14 Mono #1	CXCL8
4.6653e-05	-0.307067	0.455	0.512	1	CD14 Mono #1	RNASE6
0.00406678	-0.254051	0.334	0.381	1	CD14 Mono #1	PLAC8
0	2.66669	0.985	0.345	0	FCGR3A Mono	FCGR3A
0	2.19824	0.905	0.248	0	FCGR3A Mono	SMIM25
0	2.1336	0.967	0.637	0	FCGR3A Mono	IFITM2
0	1.84663	0.999	0.862	0	FCGR3A Mono	LST1
0	-2.01958	0.678	0.957	0	FCGR3A Mono	GPX1
7.63097e-280	2.18501	0.662	0.068	1.7803e-275	FCGR3A Mono	CDKN1C
4.8133e-253	1.34996	0.983	0.713	1.12294e-248	FCGR3A Mono	NAP1L1
1.44192e-250	1.09803	1	0.98	3.36401e-246	FCGR3A Mono	RPS19
3.38633e-244	1.61758	0.805	0.224	7.90032e-240	FCGR3A Mono	SPN
3.16222e-241	-2.07206	0.307	0.854	7.37746e-237	FCGR3A Mono	MS4A6A
1.11878e-231	1.52708	0.729	0.138	2.61011e-227	FCGR3A Mono	TCF7L2
1.98013e-213	1.01183	0.997	0.934	4.61963e-209	FCGR3A Mono	FCER1G
5.45966e-209	1.44747	0.984	0.589	1.27374e-204	FCGR3A Mono	CD52
5.10716e-208	-2.22844	0.94	0.885	1.1915e-203	FCGR3A Mono	LYZ
2.97633e-204	1.53685	0.818	0.291	6.94378e-200	FCGR3A Mono	RHOC
3.84641e-187	-2.22866	0.333	0.807	8.97368e-183	FCGR3A Mono	CD14
2.65465e-186	1.10007	0.997	0.828	6.1933e-182	FCGR3A Mono	COTL1
2.95508e-176	0.873871	1	0.952	6.8942e-172	FCGR3A Mono	AIF1
2.25741e-169	1.14891	0.962	0.629	5.26654e-165	FCGR3A Mono	SERPINA1
5.77622e-159	-2.339	0.859	0.647	1.34759e-154	FCGR3A Mono	S100A9
8.03301e-156	1.1629	0.722	0.206	1.8741e-151	FCGR3A Mono	MTSS1
1.40248e-153	-1.74915	0.086	0.569	3.27199e-149	FCGR3A Mono	RNASE6
2.79919e-147	1.04402	0.994	0.834	6.53052e-143	FCGR3A Mono	IFI30
2.82017e-146	0.954132	0.389	0.03	6.57945e-142	FCGR3A Mono	CD79B
6.40944e-142	1.15697	0.811	0.31	1.49532e-137	FCGR3A Mono	LILRA5
2.25349e-134	1.03016	0.92	0.61	5.2574e-130	FCGR3A Mono	RAP1B
2.48451e-134	1.08078	0.958	0.702	5.79636e-130	FCGR3A Mono	CFD
5.2161e-133	1.09002	0.795	0.365	1.21692e-128	FCGR3A Mono	LILRB2
1.07264e-131	1.13943	0.707	0.258	2.50248e-127	FCGR3A Mono	LRRC25
1.83358e-129	1.03839	0.885	0.458	4.27775e-125	FCGR3A Mono	LYST
1.07018e-126	1.10922	0.606	0.156	2.49672e-122	FCGR3A Mono	ZNF703
6.4326e-126	1.30462	0.9	0.587	1.50072e-121	FCGR3A Mono	IFITM3
3.52981e-124	-1.4114	0.517	0.764	8.23504e-120	FCGR3A Mono	HLA-DMA
1.10172e-119	0.979104	0.902	0.574	2.57032e-115	FCGR3A Mono	LYN
1.21076e-118	1.05692	0.674	0.242	2.8247e-114	FCGR3A Mono	ABI3
3.8386e-118	1.12776	0.854	0.422	8.95545e-114	FCGR3A Mono	WARS
9.46658e-118	-1.48259	0.914	0.893	2.20855e-113	FCGR3A Mono	HLA-DRB1
2.21225e-117	0.885694	0.985	0.782	5.16118e-113	FCGR3A Mono	EMP3
3.45011e-117	1.23354	0.649	0.209	8.04911e-113	FCGR3A Mono	HES4
3.04706e-116	-1.56788	0.898	0.861	7.10879e-112	FCGR3A Mono	HLA-DPB1
9.9787e-115	1.0506	0.881	0.501	2.32803e-110	FCGR3A Mono	STXBP2
1.8419e-114	0.719365	0.314	0.024	4.29714e-110	FCGR3A Mono	PTP4A3
1.91248e-113	0.799052	0.994	0.916	4.46181e-109	FCGR3A Mono	PFN1
2.04935e-112	1.02299	0.744	0.309	4.78113e-108	FCGR3A Mono	MYO1G
3.73159e-112	0.966661	0.466	0.094	8.70579e-108	FCGR3A Mono	SLC2A6
3.47478e-108	-1.40956	0.98	0.977	8.10666e-104	FCGR3A Mono	HLA-DRA
1.33684e-107	0.947691	0.831	0.429	3.11885e-103	FCGR3A Mono	ABRACL
2.24889e-107	-1.86455	0.103	0.495	5.24666e-103	FCGR3A Mono	GPR183
1.69894e-106	0.828511	0.999	0.86	3.96364e-102	FCGR3A Mono	S100A4
5.50186e-104	0.849202	0.444	0.089	1.28358e-99	FCGR3A Mono	SYTL1
6.03243e-104	0.902434	0.868	0.533	1.40737e-99	FCGR3A Mono	DRAP1
7.3928e-104	0.672906	0.993	0.933	1.72474e-99	FCGR3A Mono	S100A11
2.08975e-101	0.825551	0.972	0.754	4.87538e-97	FCGR3A Mono	MS4A7
2.69478e-101	0.989032	0.728	0.347	6.28692e-97	FCGR3A Mono	HCK
1.00679e-100	0.978219	0.83	0.466	2.34884e-96	FCGR3A Mono	POU2F2
1.69971e-100	0.949291	0.754	0.37	3.96542e-96	FCGR3A Mono	PILRA
7.15599e-100	0.955044	0.709	0.294	1.66949e-95	FCGR3A Mono	PAG1
3.88201e-99	0.94494	0.818	0.455	9.05673e-95	FCGR3A Mono	CYTIP
1.16907e-98	0.967239	0.48	0.118	2.72744e-94	FCGR3A Mono	LTB
1.19559e-98	-2.07435	0.352	0.616	2.78931e-94	FCGR3A Mono	HLA-DQB1
2.45012e-98	-0.913006	0.854	0.9	5.71612e-94	FCGR3A Mono	MCL1
2.94725e-98	-1.77365	0.208	0.594	6.87593e-94	FCGR3A Mono	IER3
3.65915e-98	0.89826	0.549	0.161	8.5368e-94	FCGR3A Mono	SIGLEC10
1.81552e-97	0.817567	0.502	0.128	4.23561e-93	FCGR3A Mono	SIDT2
4.61628e-97	-1.19128	0.36	0.664	1.07698e-92	FCGR3A Mono	HLA-DMB
2.91025e-96	-1.59955	0.981	0.966	6.78962e-92	FCGR3A Mono	CD74
5.09074e-96	0.883406	0.898	0.565	1.18767e-91	FCGR3A Mono	CD48
1.1258e-95	-0.885808	0.707	0.818	2.62649e-91	FCGR3A Mono	GRN
1.21099e-95	-2.88794	0.482	0.57	2.82524e-91	FCGR3A Mono	S100A8
1.94177e-95	0.905946	0.79	0.408	4.53015e-91	FCGR3A Mono	BID
1.37842e-94	0.883531	0.486	0.126	3.21586e-90	FCGR3A Mono	FAM110A
1.75661e-94	0.874004	0.822	0.469	4.09816e-90	FCGR3A Mono	PTPN6
5.28957e-94	-1.59912	0.016	0.335	1.23406e-89	FCGR3A Mono	ALOX5AP
2.5381e-93	0.556875	1	0.957	5.92138e-89	FCGR3A Mono	OAZ1
3.03109e-92	0.769651	0.342	0.053	7.07153e-88	FCGR3A Mono	ADA
4.27218e-92	-2.35404	0.033	0.36	9.967e-88	FCGR3A Mono	S100A12
2.41623e-91	0.765878	0.948	0.713	5.63706e-87	FCGR3A Mono	CORO1A
1.42238e-90	-1.28461	0.013	0.322	3.31841e-86	FCGR3A Mono	CD163
2.20714e-89	0.888118	0.796	0.42	5.14925e-85	FCGR3A Mono	PECAM1
3.02933e-89	0.826087	0.856	0.512	7.06744e-85	FCGR3A Mono	VASP
2.09271e-88	1.01125	0.71	0.373	4.8823e-84	FCGR3A Mono	SOD1
2.84423e-88	1.24361	0.859	0.506	6.6356e-84	FCGR3A Mono	CRIP1
1.05906e-86	-1.80389	0.33	0.625	2.47079e-82	FCGR3A Mono	SGK1
4.76853e-86	0.815182	0.562	0.188	1.1125e-81	FCGR3A Mono	ITGAL
1.50531e-85	0.744268	0.946	0.679	3.51188e-81	FCGR3A Mono	PRELID1
3.02709e-85	0.870298	0.761	0.394	7.06219e-81	FCGR3A Mono	JPT1
5.54229e-85	0.783305	0.967	0.811	1.29302e-80	FCGR3A Mono	PTPRC
1.03999e-84	0.587713	0.999	0.937	2.42629e-80	FCGR3A Mono	PSAP
1.76615e-84	0.798907	0.608	0.232	4.12044e-80	FCGR3A Mono	MAPKAPK3
2.86262e-84	0.610908	0.994	0.93	6.67848e-80	FCGR3A Mono	MYL6
2.36936e-83	0.672069	0.309	0.043	5.52771e-79	FCGR3A Mono	CYFIP2
2.21833e-81	0.853825	0.524	0.172	5.17538e-77	FCGR3A Mono	LILRA1
4.39483e-81	0.617059	0.999	0.976	1.02531e-76	FCGR3A Mono	SAT1
4.5043e-81	-1.21709	0.457	0.692	1.05085e-76	FCGR3A Mono	MAT2A
1.40891e-80	-1.10573	0.099	0.431	3.28699e-76	FCGR3A Mono	IL13RA1
1.81575e-80	0.808979	0.662	0.277	4.23615e-76	FCGR3A Mono	RIPOR2
2.77906e-80	-1.06356	0.678	0.813	6.48354e-76	FCGR3A Mono	NR4A2
1.01439e-79	-2.06702	0.346	0.538	2.36656e-75	FCGR3A Mono	VCAN
1.42683e-79	0.833181	0.546	0.19	3.3288e-75	FCGR3A Mono	TESC
2.16219e-79	-1.18935	0.329	0.627	5.04439e-75	FCGR3A Mono	KCTD12
3.80771e-79	-1.09441	0.109	0.446	8.88338e-75	FCGR3A Mono	CD99
7.06214e-79	0.80743	0.808	0.453	1.6476e-74	FCGR3A Mono	LIMD2
1.49512e-78	0.789935	0.914	0.667	3.48813e-74	FCGR3A Mono	PTP4A2
4.02484e-77	0.802925	0.575	0.22	9.38996e-73	FCGR3A Mono	BIN2
3.19872e-75	0.691057	0.946	0.703	7.46262e-71	FCGR3A Mono	ASAH1
1.64426e-74	0.879359	0.805	0.469	3.83605e-70	FCGR3A Mono	LY6E
1.97424e-74	-1.41586	0.402	0.668	4.60589e-70	FCGR3A Mono	SLC2A3
2.35768e-74	0.741271	0.549	0.2	5.50048e-70	FCGR3A Mono	ICAM2
3.60199e-74	0.724782	0.916	0.667	8.40343e-70	FCGR3A Mono	SPI1
4.87846e-74	0.813015	0.56	0.217	1.13815e-69	FCGR3A Mono	LFNG
2.03261e-73	-1.31288	0.344	0.642	4.74207e-69	FCGR3A Mono	ZNF331
2.65649e-73	0.712567	0.413	0.116	6.19759e-69	FCGR3A Mono	UNC119
2.69009e-73	0.977695	0.761	0.463	6.27598e-69	FCGR3A Mono	PPDPF
5.00039e-73	0.60989	0.996	0.868	1.16659e-68	FCGR3A Mono	S100A6
2.01551e-72	-1.12175	0.601	0.81	4.70218e-68	FCGR3A Mono	FOSB
1.5477e-71	-1.14488	0.026	0.303	3.61079e-67	FCGR3A Mono	VEGFA
2.15855e-71	0.568751	0.996	0.926	5.03591e-67	FCGR3A Mono	NACA
3.19608e-71	0.761318	0.705	0.352	7.45645e-67	FCGR3A Mono	RAC2
2.63514e-70	0.712309	0.546	0.203	6.14778e-66	FCGR3A Mono	C19ORF38
4.92063e-70	-1.05702	0.352	0.601	1.14798e-65	FCGR3A Mono	TPM4
8.07743e-70	-1.19598	0.086	0.383	1.88446e-65	FCGR3A Mono	GGTA1P
8.73566e-70	0.667145	0.482	0.157	2.03803e-65	FCGR3A Mono	GCH1
1.22108e-69	0.72704	0.477	0.154	2.84878e-65	FCGR3A Mono	GPBAR1
2.57792e-69	0.40447	1	1	6.0143e-65	FCGR3A Mono	B2M
2.82593e-69	0.632772	0.881	0.563	6.5929e-65	FCGR3A Mono	CARD16
9.31953e-69	0.534032	0.993	0.9	2.17425e-64	FCGR3A Mono	CFL1
1.45381e-68	-1.1791	0.958	0.888	3.39174e-64	FCGR3A Mono	HLA-DPA1
2.63525e-68	0.606927	0.965	0.771	6.14803e-64	FCGR3A Mono	ARHGDIB
2.77552e-68	-2.32965	0.048	0.3	6.47529e-64	FCGR3A Mono	C1QC
1.50293e-67	-1.58535	0.106	0.409	3.50633e-63	FCGR3A Mono	STAB1
3.36312e-67	0.504004	0.528	0.201	7.84616e-63	FCGR3A Mono	AP000944.2
1.54212e-66	0.5104	0.99	0.883	3.59776e-62	FCGR3A Mono	ARPC2
6.32619e-66	0.691611	0.664	0.312	1.4759e-61	FCGR3A Mono	ADGRE5
1.23953e-65	0.587527	0.965	0.732	2.89182e-61	FCGR3A Mono	TIMP1
3.17369e-65	0.832506	0.61	0.274	7.40421e-61	FCGR3A Mono	HMOX1
5.45136e-65	0.811943	0.758	0.425	1.2718e-60	FCGR3A Mono	TSC22D3
5.80825e-65	0.612136	0.355	0.086	1.35506e-60	FCGR3A Mono	TBC1D10C
6.00975e-65	0.496474	0.514	0.194	1.40207e-60	FCGR3A Mono	CDC42EP2
6.17746e-65	-1.16009	0.134	0.411	1.4412e-60	FCGR3A Mono	GSN
6.99348e-65	0.695786	0.357	0.096	1.63158e-60	FCGR3A Mono	CHST2
1.5681e-64	0.927789	0.649	0.313	3.65839e-60	FCGR3A Mono	PLAC8
2.97883e-64	0.616853	0.709	0.359	6.9496e-60	FCGR3A Mono	SEPT9
1.18777e-63	0.58155	0.967	0.838	2.77108e-59	FCGR3A Mono	UQCRB
1.58192e-63	0.541372	0.972	0.866	3.69062e-59	FCGR3A Mono	YBX1
2.42e-63	0.637287	0.777	0.434	5.64586e-59	FCGR3A Mono	CFP
1.71179e-62	0.736956	0.803	0.534	3.99359e-58	FCGR3A Mono	MTPN
2.09791e-62	-1.33477	0.17	0.452	4.89443e-58	FCGR3A Mono	PPIF
4.54882e-62	-0.759467	0.633	0.706	1.06124e-57	FCGR3A Mono	CPVL
7.0437e-62	0.68114	0.499	0.186	1.6433e-57	FCGR3A Mono	SNX18
1.5858e-61	0.570386	0.662	0.321	3.69966e-57	FCGR3A Mono	MXD3
2.44977e-61	0.489631	0.996	0.912	5.71532e-57	FCGR3A Mono	CTSS
2.906e-61	0.672906	0.884	0.639	6.7797e-57	FCGR3A Mono	CSTB
4.70223e-61	0.726231	0.45	0.162	1.09703e-56	FCGR3A Mono	RRAS
1.341e-60	-0.912011	0.642	0.796	3.12855e-56	FCGR3A Mono	CD63
1.38493e-60	0.651704	0.898	0.663	3.23105e-56	FCGR3A Mono	TNFRSF1B
2.49634e-60	0.606668	0.424	0.136	5.82397e-56	FCGR3A Mono	SLC24A4
4.5701e-60	0.405749	0.996	0.971	1.0662e-55	FCGR3A Mono	RPL8
7.31739e-60	0.544984	0.978	0.843	1.70715e-55	FCGR3A Mono	ARPC1B
7.46869e-60	0.671554	0.742	0.414	1.74245e-55	FCGR3A Mono	FGR
2.38615e-59	-0.442816	1	0.995	5.56689e-55	FCGR3A Mono	RPLP1
9.75338e-59	0.720566	0.796	0.48	2.27546e-54	FCGR3A Mono	BCL2A1
1.12864e-58	-1.01081	0.172	0.449	2.63312e-54	FCGR3A Mono	CAPG
1.6743e-58	-0.550883	0.994	0.995	3.90613e-54	FCGR3A Mono	TPT1
2.04486e-58	0.587469	0.869	0.581	4.77066e-54	FCGR3A Mono	HIGD2A
2.28305e-58	0.770607	0.489	0.195	5.32636e-54	FCGR3A Mono	OAS1
2.68839e-58	0.561617	0.971	0.862	6.27201e-54	FCGR3A Mono	HLA-E
1.87902e-57	0.640071	0.572	0.252	4.38375e-53	FCGR3A Mono	ICAM3
2.92113e-57	0.681554	0.672	0.353	6.815e-53	FCGR3A Mono	NAAA
3.45486e-57	0.563317	0.659	0.33	8.06018e-53	FCGR3A Mono	RAB24
1.02059e-56	0.648246	0.604	0.287	2.38103e-52	FCGR3A Mono	RGS19
1.68592e-56	-1.15504	0.15	0.427	3.93325e-52	FCGR3A Mono	LGALS2
1.09757e-55	0.507683	0.313	0.076	2.56063e-51	FCGR3A Mono	CLIP4
1.28849e-55	0.630213	0.601	0.286	3.00606e-51	FCGR3A Mono	SCIMP
5.24359e-55	-1.12277	0.374	0.594	1.22333e-50	FCGR3A Mono	NR4A3
1.27408e-54	0.651905	0.814	0.527	2.97242e-50	FCGR3A Mono	HSBP1
2.5963e-54	0.613547	0.873	0.611	6.05716e-50	FCGR3A Mono	PGK1
7.80668e-54	-2.90449	0.119	0.37	1.8213e-49	FCGR3A Mono	CCL3L1
1.96901e-53	0.455135	0.32	0.084	4.59371e-49	FCGR3A Mono	CALML4
5.73665e-53	0.569047	0.958	0.79	1.33836e-48	FCGR3A Mono	SLC25A6
1.07261e-52	0.592752	0.907	0.704	2.5024e-48	FCGR3A Mono	WSB1
1.5103e-52	0.629501	0.783	0.489	3.52354e-48	FCGR3A Mono	CTSC
2.01492e-52	0.644433	0.645	0.332	4.70081e-48	FCGR3A Mono	CLEC12A
3.66338e-52	0.501417	0.31	0.08	8.54665e-48	FCGR3A Mono	P2RX1
9.8779e-52	0.72267	0.674	0.386	2.30451e-47	FCGR3A Mono	MBD2
1.05491e-51	0.536046	0.319	0.085	2.46109e-47	FCGR3A Mono	PLAGL2
1.56795e-51	0.597417	0.393	0.134	3.65803e-47	FCGR3A Mono	VPS53
2.07806e-51	0.607508	0.87	0.643	4.84812e-47	FCGR3A Mono	CD37
2.67982e-51	0.514404	0.978	0.883	6.25201e-47	FCGR3A Mono	CALM2
3.30156e-51	-1.17013	0.115	0.38	7.70254e-47	FCGR3A Mono	OLR1
4.35832e-51	0.61348	0.85	0.594	1.0168e-46	FCGR3A Mono	VSIR
8.16133e-51	0.614922	0.579	0.28	1.90404e-46	FCGR3A Mono	PKN1
1.20661e-50	0.617314	0.483	0.2	2.81501e-46	FCGR3A Mono	CNIH4
1.86459e-50	-1.41341	0.186	0.433	4.3501e-46	FCGR3A Mono	EGR1
2.01314e-50	0.563944	0.902	0.697	4.69665e-46	FCGR3A Mono	CMTM6
2.07548e-50	-1.88006	0.109	0.314	4.84209e-46	FCGR3A Mono	RGS1
2.46371e-50	0.787729	0.699	0.406	5.74783e-46	FCGR3A Mono	KLF2
2.81202e-50	0.586422	0.707	0.399	6.56045e-46	FCGR3A Mono	LTA4H
7.06891e-50	0.538102	0.911	0.701	1.64918e-45	FCGR3A Mono	RNASET2
8.53193e-49	-1.25264	0.162	0.389	1.9905e-44	FCGR3A Mono	AC020656.1
9.84244e-49	0.380722	0.999	0.949	2.29624e-44	FCGR3A Mono	H3F3A
1.19851e-48	-2.72255	0.135	0.379	2.79612e-44	FCGR3A Mono	CCL3
2.57182e-48	0.594579	0.483	0.204	6.00004e-44	FCGR3A Mono	TRAF3IP3
5.11521e-48	0.542011	0.921	0.745	1.19338e-43	FCGR3A Mono	GMFG
1.80061e-47	0.496983	0.929	0.722	4.20083e-43	FCGR3A Mono	FKBP1A
3.6211e-47	0.604345	0.786	0.513	8.44802e-43	FCGR3A Mono	PSMB9
3.97619e-47	0.650657	0.483	0.209	9.27646e-43	FCGR3A Mono	RABGAP1L
8.26928e-47	0.370592	1	0.998	1.92922e-42	FCGR3A Mono	FTH1
1.07702e-46	0.538227	0.374	0.128	2.51269e-42	FCGR3A Mono	S1PR4
1.0961e-46	0.651723	0.566	0.285	2.55721e-42	FCGR3A Mono	LILRB1
1.28914e-46	0.464425	0.863	0.593	3.00757e-42	FCGR3A Mono	RHOB
1.90183e-46	0.537576	0.779	0.5	4.43697e-42	FCGR3A Mono	ZNF706
2.02167e-46	-0.836575	0.371	0.573	4.71656e-42	FCGR3A Mono	OGFRL1
3.02351e-46	0.53109	0.56	0.271	7.05384e-42	FCGR3A Mono	FAM45A
3.56176e-46	0.431994	0.981	0.881	8.30958e-42	FCGR3A Mono	ARPC3
4.48615e-46	0.557245	0.789	0.514	1.04662e-41	FCGR3A Mono	CALHM6
5.04684e-46	-0.946018	0.281	0.496	1.17743e-41	FCGR3A Mono	CD93
6.39509e-46	0.613064	0.626	0.347	1.49197e-41	FCGR3A Mono	CD47
8.38622e-46	0.585527	0.499	0.224	1.9565e-41	FCGR3A Mono	SELPLG
2.0805e-45	0.542813	0.435	0.174	4.85381e-41	FCGR3A Mono	RASGRP2
2.22491e-45	-0.98071	0.445	0.604	5.19071e-41	FCGR3A Mono	FCGR2A
2.85189e-45	0.544414	0.718	0.43	6.65345e-41	FCGR3A Mono	TCIRG1
2.93053e-45	0.508956	0.841	0.575	6.83694e-41	FCGR3A Mono	CD55
3.53629e-45	0.554245	0.45	0.185	8.25017e-41	FCGR3A Mono	GNG2
8.94101e-45	-0.832293	0.758	0.808	2.08594e-40	FCGR3A Mono	MNDA
1.31928e-44	0.492727	0.836	0.577	3.07789e-40	FCGR3A Mono	PPP1CA
1.55141e-44	-1.91705	0.23	0.354	3.61943e-40	FCGR3A Mono	C1QA
1.93238e-44	0.406019	0.84	0.567	4.50825e-40	FCGR3A Mono	PSME2
2.03485e-44	0.547502	0.809	0.549	4.74729e-40	FCGR3A Mono	RHOG
2.1109e-44	0.545374	0.304	0.09	4.92473e-40	FCGR3A Mono	BATF3
2.5063e-44	-0.82608	0.119	0.356	5.8472e-40	FCGR3A Mono	NAIP
3.28742e-44	0.528089	0.406	0.156	7.66956e-40	FCGR3A Mono	ARAP2
4.25587e-44	-0.974417	0.836	0.885	9.92894e-40	FCGR3A Mono	FOS
6.98769e-44	-2.04564	0.105	0.305	1.63023e-39	FCGR3A Mono	C1QB
1.35429e-43	-1.49792	0.156	0.379	3.15956e-39	FCGR3A Mono	THBS1
1.92769e-43	0.406281	0.946	0.755	4.49729e-39	FCGR3A Mono	ALDOA
5.25533e-43	-0.572177	0.926	0.836	1.22607e-38	FCGR3A Mono	VIM
6.85524e-43	0.611104	0.445	0.195	1.59933e-38	FCGR3A Mono	SLC31A2
8.12425e-43	-0.940536	0.15	0.373	1.89539e-38	FCGR3A Mono	PLD3
1.49055e-42	-0.310222	0.93	0.865	3.47746e-38	FCGR3A Mono	RPLP0
2.04265e-42	0.528835	0.693	0.41	4.7655e-38	FCGR3A Mono	SLC7A7
2.21497e-42	-0.784593	0.719	0.81	5.16752e-38	FCGR3A Mono	CTSB
2.38454e-42	0.517647	0.735	0.457	5.56314e-38	FCGR3A Mono	MYO1F
3.79221e-42	0.511794	0.431	0.179	8.84723e-38	FCGR3A Mono	AP2A1
5.09541e-42	0.551897	0.624	0.347	1.18876e-37	FCGR3A Mono	CSK
1.28582e-41	0.525256	0.389	0.149	2.99982e-37	FCGR3A Mono	GRK6
1.77465e-41	0.49394	0.844	0.594	4.14027e-37	FCGR3A Mono	HMGN2
2.58907e-41	0.424456	0.686	0.404	6.0403e-37	FCGR3A Mono	POLD4
2.60156e-41	-0.983978	0.263	0.458	6.06944e-37	FCGR3A Mono	CD36
4.29042e-41	0.526906	0.445	0.197	1.00095e-36	FCGR3A Mono	CCDC12
7.52766e-41	0.505909	0.68	0.404	1.7562e-36	FCGR3A Mono	RAB10
8.9737e-41	0.577073	0.838	0.599	2.09356e-36	FCGR3A Mono	LSP1
9.17145e-41	0.575381	0.546	0.281	2.1397e-36	FCGR3A Mono	EVL
9.88031e-41	-0.921141	0.265	0.46	2.30508e-36	FCGR3A Mono	IVNS1ABP
1.0436e-40	0.450821	0.882	0.654	2.43472e-36	FCGR3A Mono	H2AFZ
1.16474e-40	0.504974	0.9	0.682	2.71733e-36	FCGR3A Mono	CEBPB
1.21321e-40	0.797867	0.75	0.491	2.83041e-36	FCGR3A Mono	ISG15
1.42779e-40	-0.666985	0.48	0.573	3.33103e-36	FCGR3A Mono	RGS10
3.33272e-40	-0.599445	0.77	0.804	7.77524e-36	FCGR3A Mono	FCGRT
3.65329e-40	-0.766405	0.753	0.764	8.52313e-36	FCGR3A Mono	HERPUD1
5.36083e-40	0.665921	0.597	0.328	1.25068e-35	FCGR3A Mono	IRF1
5.46671e-40	0.459233	0.945	0.782	1.27538e-35	FCGR3A Mono	TPM3
7.25883e-40	0.514969	0.524	0.259	1.69348e-35	FCGR3A Mono	MARCKSL1
1.18602e-39	0.341237	0.447	0.21	2.76699e-35	FCGR3A Mono	CDA
1.97704e-39	0.538097	0.584	0.315	4.61242e-35	FCGR3A Mono	SEC14L1
5.83606e-39	-1.08346	0.147	0.348	1.36155e-34	FCGR3A Mono	CLEC10A
9.75779e-39	0.500862	0.496	0.239	2.27649e-34	FCGR3A Mono	CAMK1
1.50412e-38	-0.922339	0.293	0.471	3.50912e-34	FCGR3A Mono	RANBP2
1.69403e-38	-1.38002	0.307	0.512	3.95216e-34	FCGR3A Mono	AREG
1.72727e-38	0.460048	0.886	0.685	4.02972e-34	FCGR3A Mono	PYCARD
1.80277e-38	0.475338	0.649	0.379	4.20587e-34	FCGR3A Mono	LSM6
2.10932e-38	0.536734	0.856	0.667	4.92105e-34	FCGR3A Mono	MSN
2.12178e-38	0.399414	0.988	0.916	4.95011e-34	FCGR3A Mono	HLA-C
2.4116e-38	0.421404	0.84	0.595	5.62626e-34	FCGR3A Mono	RBX1
2.83364e-38	0.552552	0.658	0.388	6.61089e-34	FCGR3A Mono	VAMP5
3.5477e-38	0.438158	0.949	0.796	8.27679e-34	FCGR3A Mono	ARPC5
4.42301e-38	-1.00695	0.277	0.41	1.03189e-33	FCGR3A Mono	CD81
5.82735e-38	-0.442956	0.799	0.808	1.35952e-33	FCGR3A Mono	RAC1
7.88182e-38	-0.93698	0.472	0.605	1.83883e-33	FCGR3A Mono	ATF3
1.11958e-37	0.509979	0.745	0.494	2.61199e-33	FCGR3A Mono	PSMA4
1.18121e-37	0.38443	0.377	0.153	2.75576e-33	FCGR3A Mono	AC107871.1
2.02019e-37	-1.20753	0.106	0.303	4.7131e-33	FCGR3A Mono	RGCC
2.15399e-37	-0.770784	0.147	0.362	5.02526e-33	FCGR3A Mono	AHR
2.24313e-37	-0.703819	0.147	0.349	5.23322e-33	FCGR3A Mono	CRTAP
2.36857e-37	0.335325	1	0.999	5.52588e-33	FCGR3A Mono	FTL
2.49853e-37	0.292248	0.796	0.546	5.82906e-33	FCGR3A Mono	FLNA
2.50978e-37	0.393464	0.873	0.641	5.85531e-33	FCGR3A Mono	ANXA2
2.88397e-37	0.519905	0.536	0.278	6.72829e-33	FCGR3A Mono	TSPAN14
3.13023e-37	-0.87582	0.581	0.678	7.30284e-33	FCGR3A Mono	CEBPD
3.95469e-37	0.497971	0.776	0.532	9.2263e-33	FCGR3A Mono	CASP1
4.66243e-37	0.509813	0.352	0.137	1.08774e-32	FCGR3A Mono	MYOF
5.26006e-37	0.449551	0.898	0.71	1.22717e-32	FCGR3A Mono	LRRFIP1
7.35809e-37	0.487546	0.643	0.379	1.71664e-32	FCGR3A Mono	RASSF5
8.19393e-37	-1.09006	0.325	0.489	1.91164e-32	FCGR3A Mono	GADD45B
2.49535e-36	0.357768	0.853	0.616	5.82165e-32	FCGR3A Mono	TKT
2.72803e-36	-0.988923	0.386	0.545	6.3645e-32	FCGR3A Mono	AC020916.1
3.35579e-36	-0.295923	0.932	0.823	7.82906e-32	FCGR3A Mono	PLAUR
1.24856e-35	-0.723328	0.668	0.736	2.9129e-31	FCGR3A Mono	GLUL
1.7394e-35	-0.824127	0.617	0.651	4.05802e-31	FCGR3A Mono	CTSD
2.29243e-35	0.399669	0.523	0.273	5.34823e-31	FCGR3A Mono	LILRA2
3.83809e-35	0.465895	0.399	0.173	8.95427e-31	FCGR3A Mono	TMC6
4.28167e-35	0.562519	0.424	0.199	9.98914e-31	FCGR3A Mono	ANKRD13D
4.3274e-35	0.484338	0.7	0.452	1.00958e-30	FCGR3A Mono	ATG3
7.85348e-35	0.498642	0.582	0.329	1.83222e-30	FCGR3A Mono	SRI
9.33268e-35	0.483334	0.443	0.208	2.17731e-30	FCGR3A Mono	CCND3
1.05583e-34	0.28205	1	0.993	2.46325e-30	FCGR3A Mono	EEF1A1
1.09756e-34	0.460145	0.769	0.531	2.5606e-30	FCGR3A Mono	RNH1
1.32203e-34	-0.394947	0.812	0.794	3.08429e-30	FCGR3A Mono	HMGB1
1.93441e-34	0.49766	0.578	0.328	4.51297e-30	FCGR3A Mono	STK10
3.01799e-34	0.588489	0.326	0.127	7.04097e-30	FCGR3A Mono	PAPSS2
3.17763e-34	0.577421	0.563	0.325	7.41341e-30	FCGR3A Mono	IKZF1
3.65206e-34	-0.699853	0.326	0.468	8.52026e-30	FCGR3A Mono	PLXDC2
4.02961e-34	0.488428	0.578	0.327	9.40109e-30	FCGR3A Mono	TMPO
4.66667e-34	0.48755	0.56	0.31	1.08874e-29	FCGR3A Mono	MYD88
6.19914e-34	-0.783123	0.397	0.562	1.44626e-29	FCGR3A Mono	HIF1A
2.0436e-33	-0.759493	0.176	0.359	4.76771e-29	FCGR3A Mono	CSF3R
2.35047e-33	0.425822	0.512	0.27	5.48364e-29	FCGR3A Mono	BIRC3
2.57e-33	-0.748771	0.493	0.597	5.99582e-29	FCGR3A Mono	CKLF
2.69764e-33	0.399453	0.367	0.157	6.2936e-29	FCGR3A Mono	CHST15
2.91788e-33	0.4417	0.431	0.203	6.80742e-29	FCGR3A Mono	RARA
3.15886e-33	0.487102	0.508	0.268	7.36962e-29	FCGR3A Mono	TBCB
3.5481e-33	0.379382	0.923	0.749	8.27773e-29	FCGR3A Mono	MYL12B
3.76906e-33	0.492328	0.435	0.209	8.79322e-29	FCGR3A Mono	PCGF5
4.97945e-33	0.459339	0.493	0.255	1.16171e-28	FCGR3A Mono	LNPEP
7.63778e-33	0.465317	0.39	0.172	1.78189e-28	FCGR3A Mono	CD300LF
8.95452e-33	0.377297	0.565	0.321	2.08909e-28	FCGR3A Mono	SP110
9.32782e-33	0.363231	0.946	0.786	2.17618e-28	FCGR3A Mono	COX7C
1.16723e-32	-0.740256	0.547	0.661	2.72314e-28	FCGR3A Mono	CREM
1.82862e-32	0.412966	0.53	0.289	4.26616e-28	FCGR3A Mono	MCOLN1
1.85391e-32	0.483123	0.54	0.298	4.32516e-28	FCGR3A Mono	KLF3
2.54343e-32	0.520762	0.761	0.542	5.93381e-28	FCGR3A Mono	PTGES3
3.03873e-32	0.507777	0.555	0.314	7.08937e-28	FCGR3A Mono	SH3BP2
3.55998e-32	0.408349	0.606	0.359	8.30544e-28	FCGR3A Mono	ADGRE2
3.67839e-32	0.381194	0.83	0.605	8.58169e-28	FCGR3A Mono	CAPZB
4.324e-32	-1.21788	0.16	0.348	1.00879e-27	FCGR3A Mono	JUN
5.88423e-32	-0.705883	0.389	0.509	1.37279e-27	FCGR3A Mono	ZFYVE16
6.7307e-32	-0.646997	0.565	0.688	1.57027e-27	FCGR3A Mono	LITAF
8.10879e-32	-0.662091	0.176	0.348	1.89178e-27	FCGR3A Mono	CIITA
8.65928e-32	0.460621	0.662	0.421	2.02021e-27	FCGR3A Mono	PSMB8
1.04914e-31	-0.401252	0.782	0.765	2.44764e-27	FCGR3A Mono	GPX4
1.6674e-31	0.419836	0.659	0.414	3.89005e-27	FCGR3A Mono	NFKBIZ
1.75757e-31	0.41798	0.824	0.603	4.10041e-27	FCGR3A Mono	BLOC1S1
2.47146e-31	0.396682	0.811	0.586	5.76591e-27	FCGR3A Mono	GPSM3
2.48606e-31	0.483775	0.543	0.304	5.79998e-27	FCGR3A Mono	IER5
3.4588e-31	0.504139	0.687	0.453	8.06938e-27	FCGR3A Mono	UTRN
5.4699e-31	-0.688803	0.349	0.513	1.27613e-26	FCGR3A Mono	BNIP3L
6.07836e-31	0.402183	0.721	0.482	1.41808e-26	FCGR3A Mono	UBXN1
6.47224e-31	-0.633315	0.342	0.519	1.50997e-26	FCGR3A Mono	LY86
8.24057e-31	0.407841	0.907	0.752	1.92253e-26	FCGR3A Mono	CAP1
8.43573e-31	-0.404678	0.798	0.72	1.96805e-26	FCGR3A Mono	CD83
8.61878e-31	0.430333	0.75	0.516	2.01076e-26	FCGR3A Mono	WASF2
8.79668e-31	-0.681371	0.143	0.309	2.05227e-26	FCGR3A Mono	BMP2K
1.02862e-30	0.433633	0.684	0.443	2.39977e-26	FCGR3A Mono	STX11
1.72132e-30	-0.568318	0.619	0.666	4.01583e-26	FCGR3A Mono	KDM6B
2.14093e-30	0.375397	0.833	0.614	4.99478e-26	FCGR3A Mono	SLC25A5
2.79506e-30	0.470066	0.627	0.388	6.52087e-26	FCGR3A Mono	UCP2
3.09497e-30	-0.662612	0.14	0.32	7.22055e-26	FCGR3A Mono	TGIF1
3.35398e-30	-0.734836	0.25	0.437	7.82484e-26	FCGR3A Mono	NFKBID
4.40432e-30	0.409954	0.464	0.24	1.02753e-25	FCGR3A Mono	SSH2
4.87991e-30	-0.696503	0.454	0.471	1.13848e-25	FCGR3A Mono	YWHAH
5.65022e-30	0.381222	0.466	0.246	1.3182e-25	FCGR3A Mono	TFRC
6.94697e-30	0.322206	0.994	0.968	1.62073e-25	FCGR3A Mono	HLA-B
9.91392e-30	0.43894	0.691	0.46	2.31292e-25	FCGR3A Mono	PGAM1
1.05811e-29	0.393833	0.652	0.414	2.46858e-25	FCGR3A Mono	GRK2
1.05997e-29	0.39508	0.386	0.179	2.4729e-25	FCGR3A Mono	SNN
1.21168e-29	-0.621496	0.217	0.394	2.82685e-25	FCGR3A Mono	HEXB
2.0261e-29	-0.572751	0.533	0.625	4.72689e-25	FCGR3A Mono	JAML
2.98544e-29	-0.64553	0.47	0.574	6.96504e-25	FCGR3A Mono	BLVRB
3.459e-29	0.441997	0.448	0.23	8.06985e-25	FCGR3A Mono	CTSL
3.64832e-29	0.42637	0.563	0.33	8.51154e-25	FCGR3A Mono	PIK3AP1
3.82074e-29	0.321107	0.902	0.728	8.91378e-25	FCGR3A Mono	AC093512.2
6.22699e-29	0.426528	0.588	0.354	1.45276e-24	FCGR3A Mono	COX17
6.25895e-29	0.480023	0.46	0.243	1.46021e-24	FCGR3A Mono	ZBTB7A
7.89483e-29	-0.62892	0.654	0.725	1.84186e-24	FCGR3A Mono	HCST
1.4434e-28	0.378703	0.828	0.619	3.36746e-24	FCGR3A Mono	COX6C
1.52832e-28	0.382736	0.537	0.309	3.56558e-24	FCGR3A Mono	ARHGAP30
1.60884e-28	-0.66805	0.217	0.39	3.75343e-24	FCGR3A Mono	ATP13A3
1.78098e-28	-0.764688	0.491	0.55	4.15503e-24	FCGR3A Mono	ZFP36L2
1.86165e-28	0.360383	0.344	0.151	4.34323e-24	FCGR3A Mono	ARRB1
1.92806e-28	0.565118	0.443	0.236	4.49817e-24	FCGR3A Mono	TRNAU1AP
2.20993e-28	0.364767	0.75	0.523	5.15576e-24	FCGR3A Mono	ATP5F1B
2.30799e-28	0.463303	0.441	0.228	5.38455e-24	FCGR3A Mono	DOCK5
2.45636e-28	0.424	0.779	0.557	5.7307e-24	FCGR3A Mono	MAFB
2.87191e-28	-0.628969	0.157	0.328	6.70016e-24	FCGR3A Mono	OTULINL
3.01203e-28	0.445856	0.418	0.21	7.02708e-24	FCGR3A Mono	RALB
3.33913e-28	0.370376	0.803	0.59	7.7902e-24	FCGR3A Mono	COX6A1
3.76688e-28	0.324567	1	0.999	8.78812e-24	FCGR3A Mono	TMSB4X
4.36205e-28	-0.622716	0.75	0.766	1.01767e-23	FCGR3A Mono	HNRNPU
4.52883e-28	-1.52235	0.159	0.322	1.05658e-23	FCGR3A Mono	CXCL8
4.58042e-28	0.365807	0.882	0.699	1.06861e-23	FCGR3A Mono	COX5B
5.78497e-28	-0.332218	0.942	0.884	1.34963e-23	FCGR3A Mono	GAPDH
6.37388e-28	0.379621	0.512	0.289	1.48703e-23	FCGR3A Mono	KRAS
1.21693e-27	0.339225	0.309	0.129	2.8391e-23	FCGR3A Mono	APH1B
1.37115e-27	0.402062	0.44	0.228	3.1989e-23	FCGR3A Mono	PPM1F
1.44882e-27	0.382357	0.488	0.268	3.38011e-23	FCGR3A Mono	MPC1
1.72515e-27	0.582818	0.381	0.183	4.02477e-23	FCGR3A Mono	C5AR2
2.76023e-27	-0.682217	0.512	0.618	6.43962e-23	FCGR3A Mono	MEF2C
3.05646e-27	-0.589712	0.376	0.481	7.13072e-23	FCGR3A Mono	TGFBI
3.08958e-27	-0.454724	0.6	0.584	7.208e-23	FCGR3A Mono	AHNAK
4.79968e-27	-0.573811	0.525	0.601	1.11976e-22	FCGR3A Mono	HSP90B1
6.78533e-27	0.403884	0.629	0.404	1.58302e-22	FCGR3A Mono	WAS
7.70933e-27	0.408741	0.546	0.324	1.79859e-22	FCGR3A Mono	OAZ2
9.12303e-27	-0.696567	0.197	0.378	2.1284e-22	FCGR3A Mono	NCF1C
9.30963e-27	-0.608133	0.154	0.31	2.17194e-22	FCGR3A Mono	ITGAM
1.25734e-26	0.374451	0.667	0.441	2.93338e-22	FCGR3A Mono	CAPNS1
1.48796e-26	0.386627	0.387	0.19	3.47141e-22	FCGR3A Mono	TADA3
1.53635e-26	0.441012	0.399	0.2	3.58429e-22	FCGR3A Mono	LYL1
2.08532e-26	0.346778	0.39	0.194	4.86504e-22	FCGR3A Mono	PRAM1
2.56698e-26	0.334117	0.617	0.395	5.98877e-22	FCGR3A Mono	PRKCB
2.57578e-26	-0.533662	0.48	0.556	6.0093e-22	FCGR3A Mono	CTSH
2.97212e-26	0.36376	0.415	0.213	6.93396e-22	FCGR3A Mono	ARHGEF1
3.0042e-26	0.400365	0.827	0.639	7.00879e-22	FCGR3A Mono	ARL6IP4
3.31725e-26	0.328474	0.559	0.341	7.73914e-22	FCGR3A Mono	SMCO4
3.39884e-26	0.346501	0.607	0.386	7.9295e-22	FCGR3A Mono	RXRA
3.72361e-26	0.379895	0.304	0.129	8.68719e-22	FCGR3A Mono	PHTF2
4.33277e-26	-0.924606	0.233	0.368	1.01084e-21	FCGR3A Mono	THBD
5.48621e-26	0.334436	0.86	0.671	1.27993e-21	FCGR3A Mono	NDUFA4
5.48849e-26	0.314182	0.78	0.568	1.28046e-21	FCGR3A Mono	ZFAND5
7.28558e-26	0.358974	0.52	0.304	1.69973e-21	FCGR3A Mono	GBP4
8.26419e-26	0.313208	0.815	0.612	1.92804e-21	FCGR3A Mono	RNF149
1.00672e-25	0.314776	0.904	0.731	2.34867e-21	FCGR3A Mono	ITGB2
1.1722e-25	0.367637	0.67	0.449	2.73473e-21	FCGR3A Mono	CLEC2B
1.70988e-25	-0.38687	0.646	0.651	3.98915e-21	FCGR3A Mono	GLIPR1
1.97186e-25	0.273103	0.796	0.59	4.60035e-21	FCGR3A Mono	MINOS1
2.26535e-25	0.362469	0.555	0.337	5.28505e-21	FCGR3A Mono	LSM8
2.45881e-25	0.363494	0.319	0.142	5.7364e-21	FCGR3A Mono	KDM1B
2.6353e-25	0.344376	0.601	0.383	6.14815e-21	FCGR3A Mono	CPPED1
3.20828e-25	0.39316	0.541	0.327	7.48493e-21	FCGR3A Mono	RAB8A
4.01586e-25	0.339405	0.943	0.838	9.369e-21	FCGR3A Mono	MYL12A
4.34276e-25	-0.553006	0.36	0.483	1.01317e-20	FCGR3A Mono	RAB32
5.51559e-25	0.3937	0.834	0.666	1.28679e-20	FCGR3A Mono	ACTR3
5.54006e-25	0.357805	0.498	0.288	1.2925e-20	FCGR3A Mono	UBE2J1
8.7408e-25	0.35348	0.616	0.398	2.03923e-20	FCGR3A Mono	LGALS9
9.08923e-25	0.321804	0.771	0.564	2.12052e-20	FCGR3A Mono	CAPZA1
9.73403e-25	-0.486932	0.476	0.552	2.27095e-20	FCGR3A Mono	CANX
1.02706e-24	0.336377	0.766	0.557	2.39613e-20	FCGR3A Mono	PSME1
1.10619e-24	-0.665432	0.16	0.321	2.58074e-20	FCGR3A Mono	ARL5B
1.11849e-24	0.33048	0.87	0.691	2.60944e-20	FCGR3A Mono	TPI1
1.15003e-24	0.275446	0.627	0.412	2.68303e-20	FCGR3A Mono	SUPT4H1
1.16202e-24	0.328779	0.623	0.407	2.71099e-20	FCGR3A Mono	NINJ1
1.71052e-24	0.357475	0.665	0.45	3.99064e-20	FCGR3A Mono	SNRPB
1.87838e-24	-0.59116	0.493	0.571	4.38226e-20	FCGR3A Mono	YBX3
1.90278e-24	0.322952	0.828	0.637	4.43918e-20	FCGR3A Mono	EVI2B
2.87477e-24	0.383754	0.424	0.227	6.70684e-20	FCGR3A Mono	CD300A
3.19245e-24	0.302298	0.392	0.204	7.44799e-20	FCGR3A Mono	NUDT16
4.20191e-24	0.389574	0.847	0.674	9.80305e-20	FCGR3A Mono	SRSF5
4.68853e-24	0.369474	0.415	0.22	1.09383e-19	FCGR3A Mono	BTK
5.05086e-24	0.332006	0.399	0.209	1.17837e-19	FCGR3A Mono	RGS18
5.07599e-24	-0.443486	0.507	0.5	1.18423e-19	FCGR3A Mono	HSPA5
6.04734e-24	0.398332	0.467	0.265	1.41084e-19	FCGR3A Mono	CX3CR1
6.26261e-24	0.309024	0.84	0.652	1.46107e-19	FCGR3A Mono	COX8A
6.50084e-24	0.357606	0.953	0.853	1.51665e-19	FCGR3A Mono	UBC
6.90658e-24	0.258874	0.814	0.618	1.6113e-19	FCGR3A Mono	SAMSN1
7.66199e-24	0.368991	0.581	0.369	1.78754e-19	FCGR3A Mono	FAM49A
8.03936e-24	0.426989	0.466	0.268	1.87558e-19	FCGR3A Mono	C9ORF78
8.04616e-24	-0.608011	0.424	0.55	1.87717e-19	FCGR3A Mono	JMJD1C
8.85781e-24	-0.503356	0.501	0.574	2.06653e-19	FCGR3A Mono	QKI
1.19261e-23	-0.347078	0.703	0.64	2.78236e-19	FCGR3A Mono	HBEGF
1.21099e-23	0.343344	0.703	0.494	2.82524e-19	FCGR3A Mono	VPS29
1.28986e-23	0.257264	0.434	0.245	3.00924e-19	FCGR3A Mono	DSTN
1.30654e-23	0.334352	0.773	0.573	3.04816e-19	FCGR3A Mono	GDI2
1.49122e-23	0.282363	0.54	0.337	3.47901e-19	FCGR3A Mono	MAP3K1
1.61364e-23	-0.310435	0.78	0.766	3.76461e-19	FCGR3A Mono	VAMP8
1.84326e-23	0.468072	0.624	0.413	4.30032e-19	FCGR3A Mono	G0S2
2.10068e-23	0.402823	0.514	0.309	4.90088e-19	FCGR3A Mono	ITGA4
2.67368e-23	-0.467774	0.802	0.817	6.23771e-19	FCGR3A Mono	PNRC1
2.67651e-23	0.300475	0.335	0.162	6.2443e-19	FCGR3A Mono	SH3BP1
2.89838e-23	-0.608601	0.499	0.602	6.76191e-19	FCGR3A Mono	PHACTR1
3.57878e-23	-0.329386	0.624	0.6	8.34929e-19	FCGR3A Mono	DBI
7.19819e-23	0.393861	0.428	0.236	1.67934e-18	FCGR3A Mono	SMAD2
9.49299e-23	0.722678	0.38	0.202	2.21471e-18	FCGR3A Mono	VMO1
1.476e-22	-0.952107	0.569	0.592	3.4435e-18	FCGR3A Mono	KLF6
1.56074e-22	-0.300968	0.668	0.635	3.64121e-18	FCGR3A Mono	SEC61B
1.85939e-22	0.284929	0.381	0.204	4.33796e-18	FCGR3A Mono	TMEM154
2.3793e-22	0.454232	0.636	0.436	5.55091e-18	FCGR3A Mono	NBPF9
2.39878e-22	0.252765	0.645	0.443	5.59634e-18	FCGR3A Mono	KCNQ1OT1
2.40369e-22	0.371201	0.533	0.33	5.60782e-18	FCGR3A Mono	EHBP1L1
2.58362e-22	0.299199	0.624	0.419	6.02758e-18	FCGR3A Mono	BAX
2.66087e-22	0.308819	0.413	0.228	6.20781e-18	FCGR3A Mono	ARAP1
2.67776e-22	0.354715	0.342	0.168	6.2472e-18	FCGR3A Mono	CCDC115
2.98257e-22	0.318056	0.686	0.482	6.95833e-18	FCGR3A Mono	GNB2
3.11211e-22	0.256621	0.55	0.349	7.26054e-18	FCGR3A Mono	AP003419.1
3.14736e-22	0.333871	0.536	0.333	7.34279e-18	FCGR3A Mono	DBNL
3.21886e-22	0.331168	0.429	0.24	7.5096e-18	FCGR3A Mono	IRF9
3.35455e-22	0.377508	0.349	0.176	7.82616e-18	FCGR3A Mono	FAM32A
3.36321e-22	-0.585797	0.234	0.398	7.84636e-18	FCGR3A Mono	NCF1
3.40225e-22	0.294719	0.757	0.559	7.93744e-18	FCGR3A Mono	ARPC4
3.67223e-22	0.383311	0.456	0.262	8.56731e-18	FCGR3A Mono	FGD2
4.35962e-22	-0.61446	0.272	0.406	1.0171e-17	FCGR3A Mono	B4GALT1
5.04557e-22	0.314103	0.662	0.458	1.17713e-17	FCGR3A Mono	NDUFA1
5.26846e-22	0.389618	0.322	0.154	1.22913e-17	FCGR3A Mono	SFMBT2
5.50979e-22	-0.514263	0.402	0.526	1.28543e-17	FCGR3A Mono	PLSCR1
5.70997e-22	0.366878	0.469	0.275	1.33214e-17	FCGR3A Mono	DECR1
7.13586e-22	0.281815	0.924	0.784	1.6648e-17	FCGR3A Mono	CLIC1
7.90609e-22	-0.540545	0.218	0.367	1.84449e-17	FCGR3A Mono	NCF1B
7.93207e-22	0.387398	0.346	0.173	1.85055e-17	FCGR3A Mono	TOB1
8.60755e-22	-0.346957	0.683	0.653	2.00814e-17	FCGR3A Mono	CTSZ
8.64369e-22	0.292418	0.697	0.496	2.01657e-17	FCGR3A Mono	ANP32B
1.06991e-21	-0.679037	0.571	0.658	2.4961e-17	FCGR3A Mono	IL1B
1.08213e-21	0.333927	0.307	0.144	2.52462e-17	FCGR3A Mono	ARHGAP27
1.20318e-21	-0.590117	0.274	0.408	2.80703e-17	FCGR3A Mono	PLBD1
1.26544e-21	-0.415877	0.721	0.72	2.95227e-17	FCGR3A Mono	APLP2
1.28977e-21	0.37203	0.473	0.28	3.00904e-17	FCGR3A Mono	ACAA1
1.36023e-21	0.319157	0.755	0.562	3.17342e-17	FCGR3A Mono	PRR13
1.47064e-21	0.358302	0.619	0.416	3.431e-17	FCGR3A Mono	DOK2
1.66474e-21	0.349982	0.314	0.15	3.88383e-17	FCGR3A Mono	HAGH
1.73825e-21	-0.361814	0.655	0.672	4.05535e-17	FCGR3A Mono	AC245033.1
2.22336e-21	-0.340823	0.723	0.65	5.18709e-17	FCGR3A Mono	BTG2
2.43322e-21	-0.52689	0.198	0.332	5.67671e-17	FCGR3A Mono	IL6R
2.49765e-21	0.316267	0.367	0.192	5.82703e-17	FCGR3A Mono	PMVK
2.74624e-21	0.448457	0.562	0.363	6.40698e-17	FCGR3A Mono	TNFSF10
3.45933e-21	-0.585292	0.338	0.464	8.07061e-17	FCGR3A Mono	EVI2A
3.62995e-21	-0.541767	0.218	0.37	8.46867e-17	FCGR3A Mono	IRF2BP2
3.63213e-21	-0.560917	0.304	0.413	8.47376e-17	FCGR3A Mono	SORL1
3.95696e-21	0.444168	0.576	0.394	9.23159e-17	FCGR3A Mono	TRIM38
4.44041e-21	0.29685	0.313	0.152	1.03595e-16	FCGR3A Mono	SLC9A3R1
4.99977e-21	0.413801	0.344	0.175	1.16645e-16	FCGR3A Mono	RUNX3
5.18365e-21	0.313822	0.738	0.544	1.20935e-16	FCGR3A Mono	ATP5MC3
6.05935e-21	0.261426	0.837	0.661	1.41365e-16	FCGR3A Mono	YWHAZ
6.19176e-21	0.375548	0.392	0.214	1.44454e-16	FCGR3A Mono	FAM89B
6.85146e-21	-0.349118	0.627	0.637	1.59845e-16	FCGR3A Mono	MTDH
7.17242e-21	-0.639768	0.464	0.524	1.67333e-16	FCGR3A Mono	CHMP1B
7.34459e-21	0.298858	0.929	0.817	1.71349e-16	FCGR3A Mono	RHOA
7.8145e-21	0.3334	0.338	0.17	1.82312e-16	FCGR3A Mono	TMEM134
8.0898e-21	0.289755	0.459	0.273	1.88735e-16	FCGR3A Mono	BLVRA
9.14642e-21	0.337019	0.333	0.167	2.13386e-16	FCGR3A Mono	RELT
1.04283e-20	-0.764982	0.667	0.725	2.43292e-16	FCGR3A Mono	ZFP36L1
1.07231e-20	0.313748	0.37	0.196	2.50169e-16	FCGR3A Mono	CDK2AP2
1.2063e-20	0.27913	0.795	0.611	2.8143e-16	FCGR3A Mono	CD53
1.22507e-20	0.259342	0.779	0.592	2.8581e-16	FCGR3A Mono	NOP10
1.28569e-20	0.280145	0.731	0.538	2.99951e-16	FCGR3A Mono	ENY2
1.29525e-20	0.36129	0.665	0.473	3.02183e-16	FCGR3A Mono	CHCHD10
1.2961e-20	0.295288	0.434	0.252	3.02381e-16	FCGR3A Mono	TNFRSF14
1.38475e-20	0.33033	0.831	0.659	3.23063e-16	FCGR3A Mono	COX7A2
1.48768e-20	0.282252	0.71	0.516	3.47076e-16	FCGR3A Mono	SAP18
1.59557e-20	0.344153	0.339	0.172	3.72246e-16	FCGR3A Mono	VCL
1.80622e-20	-0.257237	0.779	0.732	4.21392e-16	FCGR3A Mono	HSP90AB1
1.84731e-20	-0.266113	0.776	0.668	4.30978e-16	FCGR3A Mono	IER2
1.86929e-20	0.25908	0.36	0.192	4.36105e-16	FCGR3A Mono	CCM2
2.33279e-20	0.257204	0.656	0.462	5.44241e-16	FCGR3A Mono	SNRPG
2.36599e-20	-0.63451	0.242	0.38	5.51985e-16	FCGR3A Mono	GK
2.50072e-20	-0.273794	0.987	0.942	5.83419e-16	FCGR3A Mono	RPL37A
2.63072e-20	-0.345339	0.578	0.556	6.13747e-16	FCGR3A Mono	CALR
2.80263e-20	-0.54788	0.349	0.437	6.53853e-16	FCGR3A Mono	FPR1
4.537e-20	-0.276349	0.652	0.581	1.05848e-15	FCGR3A Mono	CSTA
4.69793e-20	0.276103	0.467	0.286	1.09603e-15	FCGR3A Mono	RYBP
6.41561e-20	0.364996	0.485	0.297	1.49676e-15	FCGR3A Mono	MIS18BP1
6.63314e-20	-0.356946	0.997	0.984	1.54751e-15	FCGR3A Mono	SRGN
6.71317e-20	-0.552723	0.242	0.337	1.56618e-15	FCGR3A Mono	STX4
6.84791e-20	-0.354727	0.592	0.608	1.59762e-15	FCGR3A Mono	ALDH2
1.19909e-19	-0.576293	0.646	0.664	2.79748e-15	FCGR3A Mono	MARCKS
1.39656e-19	0.281519	0.335	0.176	3.25816e-15	FCGR3A Mono	RNF141
1.54081e-19	0.312067	0.339	0.176	3.59471e-15	FCGR3A Mono	SCLT1
1.59632e-19	0.348111	0.371	0.202	3.72423e-15	FCGR3A Mono	SPG11
1.61055e-19	0.336605	0.908	0.78	3.7574e-15	FCGR3A Mono	AL031281.2
1.79109e-19	-0.734801	0.245	0.328	4.17862e-15	FCGR3A Mono	MSR1
1.81894e-19	-0.332865	0.806	0.75	4.24359e-15	FCGR3A Mono	AC027290.2
1.95652e-19	0.303292	0.776	0.597	4.56456e-15	FCGR3A Mono	NOP53
2.03191e-19	-0.257121	1	0.995	4.74046e-15	FCGR3A Mono	RPL13
2.15865e-19	0.310163	0.357	0.191	5.03612e-15	FCGR3A Mono	CDC42EP3
2.18356e-19	0.251247	0.485	0.303	5.09424e-15	FCGR3A Mono	PET100
2.48386e-19	0.286804	0.656	0.466	5.79485e-15	FCGR3A Mono	LAMTOR5
2.51277e-19	-0.428872	0.543	0.584	5.8623e-15	FCGR3A Mono	CD302
2.58268e-19	0.326415	0.622	0.431	6.02538e-15	FCGR3A Mono	VPS35
2.76168e-19	0.306317	0.496	0.312	6.44301e-15	FCGR3A Mono	HLA-F
2.89542e-19	0.320952	0.507	0.32	6.75501e-15	FCGR3A Mono	TAF10
3.14758e-19	-0.523678	0.192	0.319	7.34331e-15	FCGR3A Mono	PURB
3.15676e-19	0.25958	0.332	0.175	7.36473e-15	FCGR3A Mono	ADSS
3.97904e-19	-0.430194	0.563	0.588	9.28309e-15	FCGR3A Mono	SOCS3
5.46085e-19	-0.257301	1	0.989	1.27402e-14	FCGR3A Mono	RPS3A
5.54849e-19	0.283131	0.509	0.325	1.29446e-14	FCGR3A Mono	GRK3
5.64918e-19	0.308641	0.846	0.691	1.31795e-14	FCGR3A Mono	SH3BGRL
5.66837e-19	0.271138	0.457	0.28	1.32243e-14	FCGR3A Mono	EIF6
5.85409e-19	-0.492155	0.207	0.331	1.36576e-14	FCGR3A Mono	SPINT2
5.89508e-19	0.332153	0.335	0.175	1.37532e-14	FCGR3A Mono	NBN
6.79572e-19	0.295257	0.37	0.204	1.58544e-14	FCGR3A Mono	NECAP2
7.44035e-19	-0.532974	0.319	0.428	1.73583e-14	FCGR3A Mono	METTL9
7.77277e-19	-0.328667	0.648	0.645	1.81339e-14	FCGR3A Mono	PPT1
7.87706e-19	-0.255001	0.991	0.968	1.83772e-14	FCGR3A Mono	RPL37
1.28858e-18	0.27776	0.4	0.232	3.00627e-14	FCGR3A Mono	TLE4
1.33786e-18	0.326625	0.403	0.232	3.12123e-14	FCGR3A Mono	CCNDBP1
1.74101e-18	-0.515113	0.259	0.357	4.06177e-14	FCGR3A Mono	RASSF4
1.84333e-18	-0.432264	0.425	0.472	4.30048e-14	FCGR3A Mono	RBPJ
1.95548e-18	0.424903	0.445	0.271	4.56215e-14	FCGR3A Mono	IRF7
1.99129e-18	-0.383334	0.671	0.644	4.64569e-14	FCGR3A Mono	SELENOK
2.22222e-18	0.272014	0.563	0.379	5.18444e-14	FCGR3A Mono	CALM3
2.27869e-18	0.288697	0.521	0.34	5.31618e-14	FCGR3A Mono	TANK
2.4799e-18	0.318235	0.45	0.273	5.78561e-14	FCGR3A Mono	RNPEP
3.2116e-18	0.278765	0.754	0.578	7.49266e-14	FCGR3A Mono	CAPZA2
3.23144e-18	-0.374267	0.64	0.676	7.53896e-14	FCGR3A Mono	SFPQ
3.37902e-18	0.325255	0.767	0.595	7.88326e-14	FCGR3A Mono	ARL6IP5
3.76766e-18	0.332631	0.317	0.164	8.78995e-14	FCGR3A Mono	SNAP29
4.09228e-18	0.382628	0.32	0.167	9.5473e-14	FCGR3A Mono	RNF144B
4.14878e-18	0.283636	0.448	0.274	9.67911e-14	FCGR3A Mono	APBB1IP
4.17681e-18	0.255863	0.3	0.154	9.74449e-14	FCGR3A Mono	PDLIM2
4.21741e-18	0.308387	0.304	0.154	9.83921e-14	FCGR3A Mono	B4GALT5
4.51418e-18	-0.500683	0.683	0.738	1.05316e-13	FCGR3A Mono	RPL9P9
5.05342e-18	0.313512	0.384	0.219	1.17896e-13	FCGR3A Mono	FBP1
5.80535e-18	-0.303427	0.681	0.681	1.35439e-13	FCGR3A Mono	SRSF3
6.2269e-18	-0.512692	0.182	0.309	1.45274e-13	FCGR3A Mono	NCF4
6.38588e-18	-0.416472	0.543	0.577	1.48983e-13	FCGR3A Mono	TAGLN2
6.55646e-18	0.301634	0.413	0.245	1.52962e-13	FCGR3A Mono	CDKN1B
6.55913e-18	0.319073	0.611	0.428	1.53025e-13	FCGR3A Mono	OSTF1
7.65042e-18	0.297378	0.47	0.294	1.78484e-13	FCGR3A Mono	PCMT1
8.21861e-18	0.392301	0.428	0.257	1.9174e-13	FCGR3A Mono	GBP2
9.32158e-18	0.373616	0.406	0.24	2.17472e-13	FCGR3A Mono	MIEN1
9.34791e-18	0.360775	0.421	0.254	2.18087e-13	FCGR3A Mono	SSNA1
1.07932e-17	-0.26308	0.997	0.99	2.51805e-13	FCGR3A Mono	RPL32
1.09516e-17	-0.502812	0.172	0.307	2.55502e-13	FCGR3A Mono	TRPS1
1.10994e-17	0.279329	0.329	0.177	2.5895e-13	FCGR3A Mono	ISG20
1.1259e-17	0.345389	0.443	0.271	2.62672e-13	FCGR3A Mono	RIN3
1.34918e-17	0.371134	0.448	0.278	3.14764e-13	FCGR3A Mono	ERICH1
1.35394e-17	-0.297735	0.69	0.671	3.15873e-13	FCGR3A Mono	DDX17
1.40196e-17	0.355691	0.997	0.97	3.27076e-13	FCGR3A Mono	NEAT1
1.42948e-17	-0.530773	0.298	0.435	3.33499e-13	FCGR3A Mono	CDKN1A
1.6249e-17	0.285036	0.469	0.295	3.79089e-13	FCGR3A Mono	ZFAND6
1.81454e-17	-0.260278	0.527	0.469	4.23331e-13	FCGR3A Mono	SNX6
1.90315e-17	0.433289	0.598	0.424	4.44004e-13	FCGR3A Mono	PNPT1
2.29679e-17	0.260945	0.75	0.576	5.35841e-13	FCGR3A Mono	RSRP1
2.4512e-17	-0.664633	0.252	0.326	5.71866e-13	FCGR3A Mono	LPAR6
2.60176e-17	0.280182	0.715	0.538	6.06992e-13	FCGR3A Mono	ATP5MD
2.65844e-17	-0.431725	0.37	0.439	6.20214e-13	FCGR3A Mono	ETF1
2.71957e-17	-0.48232	0.213	0.305	6.34476e-13	FCGR3A Mono	CREG1
2.73751e-17	0.304791	0.406	0.24	6.3866e-13	FCGR3A Mono	MMP24OS
3.12405e-17	0.316787	0.376	0.215	7.28841e-13	FCGR3A Mono	SSBP4
3.23082e-17	-0.376513	0.441	0.437	7.53751e-13	FCGR3A Mono	AC004687.1
3.52063e-17	-0.427082	0.399	0.488	8.21362e-13	FCGR3A Mono	SSR1
3.62913e-17	0.264602	0.466	0.294	8.46677e-13	FCGR3A Mono	TMEM9B
3.77681e-17	0.285157	0.344	0.189	8.81131e-13	FCGR3A Mono	MRPL13
4.20497e-17	-0.289194	0.623	0.592	9.8102e-13	FCGR3A Mono	IFNGR1
4.27689e-17	-0.292291	0.652	0.644	9.978e-13	FCGR3A Mono	RNF130
5.67575e-17	0.283905	0.574	0.395	1.32415e-12	FCGR3A Mono	PSMD8
6.93702e-17	-0.456684	0.965	0.937	1.61841e-12	FCGR3A Mono	ITM2B
7.0194e-17	-0.32727	0.393	0.433	1.63763e-12	FCGR3A Mono	AC010422.3
9.54596e-17	0.280345	0.355	0.202	2.22707e-12	FCGR3A Mono	SECTM1
1.19022e-16	0.272956	0.384	0.225	2.77678e-12	FCGR3A Mono	NDUFA7
1.25301e-16	0.257481	0.422	0.259	2.92328e-12	FCGR3A Mono	MKRN1
1.41395e-16	0.250678	0.425	0.263	3.29876e-12	FCGR3A Mono	MPHOSPH8
1.62219e-16	0.257552	0.668	0.493	3.78457e-12	FCGR3A Mono	CELF2
1.81688e-16	0.356099	0.78	0.621	4.23878e-12	FCGR3A Mono	TXNIP
2.4311e-16	-0.461403	0.271	0.363	5.67176e-12	FCGR3A Mono	MEF2A
2.55427e-16	0.277226	0.443	0.278	5.95911e-12	FCGR3A Mono	COL4A3BP
2.62577e-16	-0.417479	0.279	0.341	6.12593e-12	FCGR3A Mono	PPA1
2.67478e-16	0.302547	0.358	0.204	6.24025e-12	FCGR3A Mono	NMI
2.87379e-16	-0.269514	0.923	0.858	6.70455e-12	FCGR3A Mono	NAMPT
3.04236e-16	-0.450536	0.18	0.3	7.09782e-12	FCGR3A Mono	ENTPD1
3.86391e-16	0.351286	0.326	0.179	9.01451e-12	FCGR3A Mono	APOBEC3C
4.1055e-16	0.264517	0.432	0.269	9.57814e-12	FCGR3A Mono	BLOC1S2
4.56242e-16	0.341203	0.82	0.695	1.06441e-11	FCGR3A Mono	BRI3
5.95428e-16	-0.27093	0.652	0.654	1.38913e-11	FCGR3A Mono	SSR4
7.82151e-16	0.292457	0.463	0.297	1.82476e-11	FCGR3A Mono	C20ORF27
8.41307e-16	0.271162	0.812	0.659	1.96277e-11	FCGR3A Mono	COX7B
8.60533e-16	0.280188	0.341	0.193	2.00762e-11	FCGR3A Mono	FYN
9.79812e-16	0.298516	0.761	0.604	2.2859e-11	FCGR3A Mono	GNG5
1.02603e-15	-0.429686	0.806	0.849	2.39373e-11	FCGR3A Mono	JUND
1.08516e-15	0.250675	0.377	0.225	2.53168e-11	FCGR3A Mono	ME2
1.10585e-15	0.291352	0.425	0.264	2.57995e-11	FCGR3A Mono	DGUOK
1.10856e-15	-0.394501	0.435	0.478	2.58627e-11	FCGR3A Mono	CLTC
1.17095e-15	0.293004	0.311	0.17	2.73184e-11	FCGR3A Mono	TENT5A
1.21532e-15	-0.279966	0.632	0.626	2.83534e-11	FCGR3A Mono	SET
1.31471e-15	-0.269931	0.757	0.715	3.06721e-11	FCGR3A Mono	SNHG5
1.33445e-15	0.289769	0.437	0.275	3.11327e-11	FCGR3A Mono	NAPRT
1.41227e-15	-0.443745	0.285	0.325	3.29482e-11	FCGR3A Mono	TTC19
1.48894e-15	-0.492096	0.325	0.375	3.4737e-11	FCGR3A Mono	RB1
1.7528e-15	-0.543934	0.297	0.358	4.08929e-11	FCGR3A Mono	ADAP2
1.99557e-15	-0.504456	0.378	0.462	4.65567e-11	FCGR3A Mono	ETS2
2.18224e-15	0.29089	0.408	0.25	5.09118e-11	FCGR3A Mono	DCTN3
3.20456e-15	0.294615	0.381	0.229	7.47624e-11	FCGR3A Mono	NDUFA5
3.30996e-15	0.295929	0.448	0.288	7.72213e-11	FCGR3A Mono	BUD31
3.34745e-15	0.314074	0.301	0.163	7.80959e-11	FCGR3A Mono	WDR11
3.35384e-15	0.302465	0.499	0.334	7.82451e-11	FCGR3A Mono	CAT
3.43735e-15	-0.303476	0.46	0.484	8.01934e-11	FCGR3A Mono	MAN2B1
3.52247e-15	-0.501109	0.311	0.401	8.21792e-11	FCGR3A Mono	MGAT4A
3.84893e-15	0.304198	0.515	0.349	8.97956e-11	FCGR3A Mono	LMO2
4.29057e-15	0.289569	0.438	0.279	1.00099e-10	FCGR3A Mono	TIMM8B
6.07253e-15	-0.448387	0.215	0.329	1.41672e-10	FCGR3A Mono	LINC00963
7.92451e-15	-0.423558	0.706	0.719	1.84879e-10	FCGR3A Mono	ANXA1
8.25789e-15	-0.535328	0.364	0.455	1.92657e-10	FCGR3A Mono	TXN
8.83918e-15	-0.302954	0.703	0.677	2.06218e-10	FCGR3A Mono	ATP2B1
1.00541e-14	0.265736	0.868	0.735	2.34561e-10	FCGR3A Mono	TMA7
1.13495e-14	-0.323516	0.469	0.489	2.64785e-10	FCGR3A Mono	TIMP2
1.14635e-14	0.304554	0.502	0.34	2.67442e-10	FCGR3A Mono	NOTCH2
1.16136e-14	0.273039	0.546	0.381	2.70945e-10	FCGR3A Mono	GNS
1.58724e-14	0.269037	0.39	0.24	3.70304e-10	FCGR3A Mono	AIP
1.59432e-14	0.261528	0.64	0.478	3.71955e-10	FCGR3A Mono	APOBEC3A
1.6041e-14	0.263125	0.301	0.167	3.74238e-10	FCGR3A Mono	ARID3A
1.64372e-14	-0.442339	0.249	0.354	3.83479e-10	FCGR3A Mono	PEBP1
1.69857e-14	-0.457604	0.326	0.413	3.96277e-10	FCGR3A Mono	BAZ2B
1.99087e-14	0.298485	0.642	0.48	4.64471e-10	FCGR3A Mono	SLC43A2
2.45572e-14	-0.391863	0.282	0.351	5.72919e-10	FCGR3A Mono	DPYD
2.53438e-14	-0.373551	0.352	0.417	5.91271e-10	FCGR3A Mono	DPYSL2
3.00306e-14	-0.262535	0.726	0.658	7.00614e-10	FCGR3A Mono	VMP1
3.32741e-14	0.252258	0.351	0.208	7.76285e-10	FCGR3A Mono	HIGD1A
3.46093e-14	0.263279	0.569	0.407	8.07434e-10	FCGR3A Mono	UBE2R2
3.59596e-14	0.296858	0.879	0.759	8.38937e-10	FCGR3A Mono	GNAI2
3.87145e-14	-0.320313	0.53	0.54	9.0321e-10	FCGR3A Mono	IFI16
3.89317e-14	-0.455546	0.231	0.306	9.08277e-10	FCGR3A Mono	ITPR2
3.97731e-14	0.286696	0.403	0.253	9.27907e-10	FCGR3A Mono	HSPA4L
4.10692e-14	0.257788	0.384	0.238	9.58145e-10	FCGR3A Mono	ELF2
4.57373e-14	0.28111	0.322	0.185	1.06705e-09	FCGR3A Mono	NADK
4.60294e-14	0.27154	0.408	0.258	1.07387e-09	FCGR3A Mono	SAMD9
4.99198e-14	-0.261949	0.689	0.673	1.16463e-09	FCGR3A Mono	HNRNPA3
5.07787e-14	-0.268988	0.61	0.599	1.18467e-09	FCGR3A Mono	ATP6V1F
6.46347e-14	0.319539	0.378	0.235	1.50793e-09	FCGR3A Mono	IFNAR2
6.62876e-14	0.264164	0.311	0.177	1.54649e-09	FCGR3A Mono	CNOT6L
6.74539e-14	-0.409466	0.253	0.335	1.5737e-09	FCGR3A Mono	SPAG9
7.80175e-14	0.280755	0.582	0.422	1.82015e-09	FCGR3A Mono	THEMIS2
7.93807e-14	-0.284646	0.651	0.635	1.85195e-09	FCGR3A Mono	DDX3X
8.22269e-14	-0.354555	0.335	0.369	1.91835e-09	FCGR3A Mono	LRP1
8.73414e-14	-0.368917	0.475	0.492	2.03768e-09	FCGR3A Mono	DYNC1H1
8.95055e-14	0.259107	0.344	0.206	2.08816e-09	FCGR3A Mono	IQSEC1
9.52001e-14	0.307357	0.314	0.181	2.22102e-09	FCGR3A Mono	PDLIM5
1.41477e-13	-0.51151	0.255	0.336	3.30065e-09	FCGR3A Mono	RPL18AP3
1.52018e-13	-0.327163	0.638	0.67	3.54658e-09	FCGR3A Mono	PCBP2
1.75585e-13	-0.368781	0.482	0.515	4.09639e-09	FCGR3A Mono	RAB31
1.8601e-13	-0.378376	0.236	0.315	4.3396e-09	FCGR3A Mono	CEP170
1.87085e-13	-0.313846	0.948	0.895	4.36468e-09	FCGR3A Mono	MTATP6P1
2.00751e-13	-0.388295	0.345	0.415	4.68352e-09	FCGR3A Mono	SYK
2.05151e-13	-0.454208	0.362	0.444	4.78617e-09	FCGR3A Mono	LAP3
2.07537e-13	0.299679	0.459	0.306	4.84184e-09	FCGR3A Mono	MFSD4B
2.1111e-13	-0.374545	0.381	0.44	4.9252e-09	FCGR3A Mono	MFSD1
3.33124e-13	-0.392021	0.328	0.393	7.77179e-09	FCGR3A Mono	CCNH
4.66462e-13	0.275101	0.339	0.204	1.08826e-08	FCGR3A Mono	CCZ1
5.04317e-13	-0.326714	0.456	0.453	1.17657e-08	FCGR3A Mono	GCA
5.4901e-13	-0.458834	0.373	0.423	1.28084e-08	FCGR3A Mono	IRS2
6.4063e-13	0.263994	0.344	0.208	1.49459e-08	FCGR3A Mono	EML4
6.45323e-13	0.289681	0.466	0.316	1.50554e-08	FCGR3A Mono	NKTR
6.62346e-13	-0.442695	0.304	0.378	1.54525e-08	FCGR3A Mono	PRNP
6.96611e-13	-0.420191	0.259	0.32	1.62519e-08	FCGR3A Mono	TRIB1
7.76996e-13	0.25605	0.361	0.223	1.81273e-08	FCGR3A Mono	CBL
8.45349e-13	-0.447076	0.275	0.373	1.9722e-08	FCGR3A Mono	XBP1
8.4684e-13	-0.270995	0.492	0.474	1.97568e-08	FCGR3A Mono	PLEKHO1
9.54773e-13	0.253432	0.528	0.376	2.22749e-08	FCGR3A Mono	AC019205.1
9.72121e-13	-0.268358	0.415	0.423	2.26796e-08	FCGR3A Mono	TTC3
1.1674e-12	0.275162	0.464	0.316	2.72355e-08	FCGR3A Mono	CCT5
1.20659e-12	-0.381528	0.281	0.381	2.81498e-08	FCGR3A Mono	LDHB
1.37008e-12	-0.271906	0.591	0.573	3.19641e-08	FCGR3A Mono	CCNL1
1.40844e-12	0.257163	0.509	0.359	3.28589e-08	FCGR3A Mono	PABPC4
1.48789e-12	0.259745	0.368	0.231	3.47124e-08	FCGR3A Mono	CHMP4B
1.62665e-12	-0.358228	0.358	0.413	3.79496e-08	FCGR3A Mono	NUCKS1
1.7658e-12	-0.32706	0.386	0.429	4.11962e-08	FCGR3A Mono	TMED10
2.14097e-12	-0.291002	0.517	0.504	4.99489e-08	FCGR3A Mono	GAS5
2.18052e-12	-0.366927	0.392	0.457	5.08716e-08	FCGR3A Mono	GNAQ
3.51265e-12	-0.27693	0.47	0.451	8.19502e-08	FCGR3A Mono	LIPA
3.52073e-12	0.264192	0.841	0.719	8.21387e-08	FCGR3A Mono	CDC42
4.15013e-12	-0.377727	0.447	0.508	9.68225e-08	FCGR3A Mono	AC021078.1
4.37914e-12	-0.313639	0.396	0.393	1.02165e-07	FCGR3A Mono	PNPLA8
5.38255e-12	0.264782	0.671	0.524	1.25575e-07	FCGR3A Mono	RPS27L
5.57319e-12	-0.461132	0.426	0.496	1.30022e-07	FCGR3A Mono	RPL3P4
7.18775e-12	-0.299549	0.415	0.418	1.6769e-07	FCGR3A Mono	GPCPD1
7.91532e-12	-0.290109	0.393	0.403	1.84664e-07	FCGR3A Mono	LAMP2
9.5143e-12	-0.436538	0.221	0.307	2.21969e-07	FCGR3A Mono	SERTAD1
9.86389e-12	-0.337619	0.491	0.536	2.30125e-07	FCGR3A Mono	TPP1
1.03206e-11	-0.266307	0.435	0.441	2.40779e-07	FCGR3A Mono	AOAH
1.25935e-11	-0.329513	0.413	0.434	2.93806e-07	FCGR3A Mono	ARL6IP1
1.69015e-11	-0.338974	0.295	0.323	3.94313e-07	FCGR3A Mono	TMEM176A
1.77181e-11	-0.44019	0.229	0.3	4.13362e-07	FCGR3A Mono	ACSL1
1.81455e-11	-0.832803	0.333	0.329	4.23335e-07	FCGR3A Mono	IGKC
1.81562e-11	-0.258518	0.453	0.461	4.23584e-07	FCGR3A Mono	PICALM
2.00261e-11	0.264178	0.447	0.307	4.6721e-07	FCGR3A Mono	CD82
2.02892e-11	0.334648	0.349	0.221	4.73348e-07	FCGR3A Mono	C1ORF56
2.43553e-11	-0.305895	0.488	0.493	5.68209e-07	FCGR3A Mono	C6ORF62
2.64389e-11	-0.396111	0.367	0.311	6.16818e-07	FCGR3A Mono	LINC01660
2.7191e-11	-0.407974	0.419	0.478	6.34366e-07	FCGR3A Mono	SYAP1
3.43945e-11	0.267423	0.371	0.241	8.02424e-07	FCGR3A Mono	ZNF605
3.89565e-11	-0.312629	0.467	0.489	9.08855e-07	FCGR3A Mono	SQSTM1
4.05228e-11	0.259091	0.4	0.267	9.45398e-07	FCGR3A Mono	KYNU
4.12527e-11	-0.250544	0.508	0.494	9.62424e-07	FCGR3A Mono	SEC62
4.16168e-11	-0.25689	0.493	0.497	9.70921e-07	FCGR3A Mono	DEK
4.1786e-11	-0.380084	0.309	0.377	9.74868e-07	FCGR3A Mono	RBM47
4.88547e-11	-0.373886	0.227	0.303	1.13978e-06	FCGR3A Mono	HEBP2
5.19995e-11	-0.369727	0.306	0.335	1.21315e-06	FCGR3A Mono	ATP2B1-AS1
6.25319e-11	-0.328173	0.339	0.378	1.45887e-06	FCGR3A Mono	IQGAP2
8.61023e-11	-0.355328	0.242	0.343	2.00877e-06	FCGR3A Mono	LAT2
8.91242e-11	-0.32699	0.387	0.434	2.07927e-06	FCGR3A Mono	ATF4
9.83489e-11	-0.338847	0.294	0.347	2.29448e-06	FCGR3A Mono	GLIPR2
1.3448e-10	-0.371128	0.275	0.335	3.13743e-06	FCGR3A Mono	FAM53C
1.55337e-10	-0.403524	0.261	0.335	3.62401e-06	FCGR3A Mono	CSF2RA
1.92159e-10	-0.276474	0.504	0.506	4.48306e-06	FCGR3A Mono	TRA2B
2.64079e-10	-0.310686	0.261	0.309	6.16095e-06	FCGR3A Mono	CAB39
2.82861e-10	0.258107	0.52	0.383	6.59914e-06	FCGR3A Mono	SAMD4B
3.35836e-10	-0.308764	0.501	0.54	7.83506e-06	FCGR3A Mono	TMEM123
4.83105e-10	-0.316413	0.371	0.395	1.12708e-05	FCGR3A Mono	ISG20L2
6.45542e-10	-0.288305	0.358	0.389	1.50605e-05	FCGR3A Mono	ARL5A
6.78566e-10	-0.264593	0.41	0.416	1.58309e-05	FCGR3A Mono	MAP3K2
6.82147e-10	-0.412009	0.55	0.587	1.59145e-05	FCGR3A Mono	CXCR4
6.95699e-10	-0.339035	0.31	0.386	1.62307e-05	FCGR3A Mono	HNMT
7.47614e-10	-0.271738	0.362	0.402	1.74418e-05	FCGR3A Mono	P4HB
9.83272e-10	-0.32359	0.266	0.346	2.29397e-05	FCGR3A Mono	GTF2I
1.11858e-09	-0.362811	0.304	0.354	2.60965e-05	FCGR3A Mono	PDE4B
1.32917e-09	-0.283755	0.422	0.416	3.10095e-05	FCGR3A Mono	STAT1
1.36785e-09	-0.34613	0.344	0.387	3.19121e-05	FCGR3A Mono	LAMP1
1.40807e-09	-0.319623	0.464	0.509	3.28503e-05	FCGR3A Mono	HMGN1
1.51616e-09	-0.329835	0.258	0.326	3.53719e-05	FCGR3A Mono	PCF11
1.65326e-09	-0.253587	0.505	0.499	3.85704e-05	FCGR3A Mono	PPP1R15A
1.80084e-09	-0.310055	0.399	0.44	4.20136e-05	FCGR3A Mono	GNA13
1.88149e-09	-0.313412	0.258	0.311	4.38951e-05	FCGR3A Mono	CCNY
2.01742e-09	-0.331073	0.335	0.394	4.70663e-05	FCGR3A Mono	TMEM14C
2.05886e-09	-0.305693	0.393	0.422	4.80332e-05	FCGR3A Mono	TET2
2.57867e-09	-0.574917	0.403	0.48	6.01603e-05	FCGR3A Mono	BASP1
2.90933e-09	-0.338693	0.23	0.315	6.78746e-05	FCGR3A Mono	CSRNP1
3.06707e-09	-0.297522	0.41	0.439	7.15548e-05	FCGR3A Mono	SNHG6
3.17141e-09	0.251755	0.333	0.22	7.3989e-05	FCGR3A Mono	SDHB
5.60435e-09	-0.297492	0.249	0.322	0.00013075	FCGR3A Mono	PEA15
5.95173e-09	-0.319484	0.309	0.328	0.000138854	FCGR3A Mono	IFRD1
6.79003e-09	-0.317971	0.412	0.471	0.000158411	FCGR3A Mono	HSPA9
9.56777e-09	-0.302925	0.303	0.361	0.000223216	FCGR3A Mono	NORAD
1.38306e-08	-0.283646	0.319	0.341	0.000322669	FCGR3A Mono	MAP3K8
1.39323e-08	-0.255147	0.429	0.404	0.00032504	FCGR3A Mono	OTUD1
2.05836e-08	-0.281919	0.311	0.299	0.000480215	FCGR3A Mono	PLIN2
2.12275e-08	-0.310383	0.707	0.698	0.000495237	FCGR3A Mono	NFKBIA
2.16407e-08	-0.441867	0.31	0.346	0.000504879	FCGR3A Mono	PTGS2
2.68268e-08	-0.278364	0.271	0.305	0.000625869	FCGR3A Mono	GAS7
3.42492e-08	-0.257281	0.301	0.273	0.000799034	FCGR3A Mono	HSPB1
3.66123e-08	-0.282108	0.769	0.828	0.000854166	FCGR3A Mono	RPL21P16
4.27846e-08	0.496662	0.396	0.293	0.000998165	FCGR3A Mono	TMSB4XP4
5.86216e-08	-0.571471	0.303	0.344	0.00136764	FCGR3A Mono	EREG
6.52433e-08	-0.252753	0.358	0.394	0.00152213	FCGR3A Mono	SIK1B
7.3427e-08	0.252111	0.453	0.339	0.00171305	FCGR3A Mono	SLIRP
7.87465e-08	-0.36029	0.247	0.314	0.00183716	FCGR3A Mono	NLRP3
1.03279e-07	-0.288246	0.351	0.376	0.00240951	FCGR3A Mono	MDM4
2.85664e-07	-0.257531	0.262	0.307	0.00666455	FCGR3A Mono	CMIP
2.85726e-07	-0.32504	0.528	0.536	0.00666599	FCGR3A Mono	DUSP2
3.10218e-07	-0.269566	0.319	0.333	0.00723738	FCGR3A Mono	RAB11FIP1
3.1473e-07	-0.269444	0.24	0.308	0.00734265	FCGR3A Mono	APEX1
3.93647e-07	-0.256939	0.405	0.435	0.00918378	FCGR3A Mono	REX1BD
1.13342e-06	-0.275411	0.293	0.323	0.0264428	FCGR3A Mono	HMGB2
1.55202e-06	-0.35759	0.247	0.324	0.0362085	FCGR3A Mono	OSM
1.60461e-06	-0.25376	0.309	0.349	0.0374356	FCGR3A Mono	PTTG1IP
2.01281e-06	-0.252213	0.268	0.301	0.046959	FCGR3A Mono	NDEL1
2.28317e-06	-0.329597	0.444	0.488	0.0532664	FCGR3A Mono	RPL7P9
6.02849e-06	-0.265893	0.304	0.331	0.140645	FCGR3A Mono	EIF4A3
2.75248e-05	-0.257284	0.277	0.33	0.642153	FCGR3A Mono	CAMTA1
5.91304e-05	-0.256347	0.255	0.3	1	FCGR3A Mono	REV3L
0.00486004	-0.356316	0.539	0.515	1	FCGR3A Mono	HSPA1A
1.88058e-104	-1.43081	0.802	0.513	4.3874e-100	CD14 Mono #2	S100A8
2.37899e-103	0.83676	0.994	0.836	5.55019e-99	CD14 Mono #2	IFI30
3.84077e-95	0.700192	0.997	0.829	8.96051e-91	CD14 Mono #2	COTL1
4.95853e-93	0.883894	0.982	0.731	1.15682e-88	CD14 Mono #2	TIMP1
9.43528e-91	0.909429	0.793	0.394	2.20125e-86	CD14 Mono #2	LIPA
2.82105e-90	0.707968	0.951	0.598	6.5815e-86	CD14 Mono #2	CD52
9.90715e-86	0.585747	0.947	0.592	2.31134e-81	CD14 Mono #2	FCN1
2.40586e-84	-0.262597	0.787	0.459	5.61286e-80	CD14 Mono #2	VCAN
8.71659e-84	0.717192	0.83	0.43	2.03358e-79	CD14 Mono #2	WARS
1.27291e-83	-0.733706	0.951	0.633	2.96969e-79	CD14 Mono #2	S100A9
1.51316e-81	1.02459	0.702	0.307	3.5302e-77	CD14 Mono #2	PLAC8
2.24472e-81	-0.826557	0.735	0.547	5.23694e-77	CD14 Mono #2	HLA-DQB1
7.35839e-80	0.703403	0.545	0.179	1.71671e-75	CD14 Mono #2	AVPI1
2.24565e-78	0.576549	0.995	0.863	5.2391e-74	CD14 Mono #2	YBX1
4.0219e-76	0.66105	0.898	0.543	9.38309e-72	CD14 Mono #2	ZNF331
1.6417e-74	0.595374	0.997	0.888	3.83009e-70	CD14 Mono #2	SH3BGRL3
1.51197e-73	0.678141	0.615	0.245	3.52742e-69	CD14 Mono #2	MARCKSL1
2.09604e-73	0.536341	0.725	0.353	4.89005e-69	CD14 Mono #2	CD300E
5.15487e-71	0.650279	0.965	0.754	1.20263e-66	CD14 Mono #2	LCP1
6.22174e-69	0.56546	0.986	0.807	1.45153e-64	CD14 Mono #2	RHOA
4.03361e-67	0.625767	0.872	0.534	9.4104e-63	CD14 Mono #2	FLNA
7.06984e-66	0.535691	0.788	0.434	1.64939e-61	CD14 Mono #2	CFP
3.80143e-65	0.369587	0.588	0.269	8.86874e-61	CD14 Mono #2	CLEC10A
1.4602e-63	0.904229	0.784	0.454	3.40666e-59	CD14 Mono #2	APOBEC3A
4.15525e-63	0.535517	0.947	0.681	9.6942e-59	CD14 Mono #2	PRELID1
8.14115e-62	0.577866	0.784	0.438	1.89933e-57	CD14 Mono #2	UTRN
2.90697e-60	0.42828	0.712	0.378	6.78196e-56	CD14 Mono #2	CD36
7.53434e-60	0.270753	0.772	0.456	1.75776e-55	CD14 Mono #2	SLC11A1
4.62932e-59	0.64186	0.973	0.786	1.08002e-54	CD14 Mono #2	EMP3
1.10943e-57	0.658216	0.843	0.524	2.58829e-53	CD14 Mono #2	LGALS3
1.58625e-57	0.692282	0.837	0.532	3.70073e-53	CD14 Mono #2	LIMS1
1.95472e-57	0.544278	0.874	0.564	4.56037e-53	CD14 Mono #2	PSME2
1.08333e-56	-1.42037	0.318	0.307	2.5274e-52	CD14 Mono #2	S100A12
1.59359e-56	0.525817	0.869	0.563	3.71784e-52	CD14 Mono #2	EFHD2
4.83928e-56	0.659648	0.775	0.448	1.129e-51	CD14 Mono #2	EZR
8.48536e-56	0.558719	0.778	0.449	1.97964e-51	CD14 Mono #2	ITGAX
1.60242e-55	0.388902	0.689	0.373	3.73844e-51	CD14 Mono #2	RXRA
2.58629e-55	0.440944	0.633	0.316	6.03382e-51	CD14 Mono #2	ATP13A3
1.58129e-54	0.258304	0.629	0.346	3.68915e-50	CD14 Mono #2	LILRA5
3.06023e-54	-0.624068	0.638	0.569	7.13951e-50	CD14 Mono #2	FCGR2A
3.39618e-54	0.484744	0.805	0.487	7.92329e-50	CD14 Mono #2	DUSP2
6.66225e-54	0.475655	0.403	0.136	1.5543e-49	CD14 Mono #2	SASH1
6.18418e-53	0.412536	0.682	0.367	1.44277e-48	CD14 Mono #2	SEPT9
7.61994e-53	0.32881	0.72	0.42	1.77773e-48	CD14 Mono #2	FGR
6.06338e-52	0.684612	0.746	0.431	1.41459e-47	CD14 Mono #2	ARL4C
1.17509e-51	0.431144	0.653	0.342	2.74148e-47	CD14 Mono #2	EMILIN2
3.47632e-51	0.545706	0.909	0.657	8.11025e-47	CD14 Mono #2	CPVL
4.98889e-51	0.431533	0.682	0.37	1.16391e-46	CD14 Mono #2	CPPED1
8.79822e-51	1.53719	0.438	0.191	2.05262e-46	CD14 Mono #2	FABP5
1.01517e-50	0.451478	0.992	0.857	2.36839e-46	CD14 Mono #2	TYMP
1.98611e-50	0.414704	0.825	0.525	4.6336e-46	CD14 Mono #2	FOSL2
2.08384e-50	0.256772	0.609	0.336	4.86161e-46	CD14 Mono #2	MYO1G
2.46713e-50	0.257977	0.598	0.326	5.75582e-46	CD14 Mono #2	PIK3AP1
2.60488e-50	0.424428	0.989	0.884	6.07719e-46	CD14 Mono #2	ARPC2
4.15925e-50	-0.553606	0.539	0.485	9.70352e-46	CD14 Mono #2	RNASE6
6.51168e-50	0.301925	1	0.861	1.51917e-45	CD14 Mono #2	S100A4
6.68406e-50	0.521312	0.922	0.69	1.55939e-45	CD14 Mono #2	SAMHD1
1.27338e-49	0.389695	1	0.996	2.9708e-45	CD14 Mono #2	ACTB
1.55913e-48	0.276072	0.813	0.528	3.63744e-44	CD14 Mono #2	NCF2
2.04523e-48	0.438469	0.857	0.57	4.77151e-44	CD14 Mono #2	EIF3A
3.23564e-48	0.4297	0.921	0.667	7.54875e-44	CD14 Mono #2	PTP4A2
3.41524e-48	0.454028	0.828	0.533	7.96775e-44	CD14 Mono #2	GSTO1
3.58728e-48	0.537649	0.371	0.123	8.36914e-44	CD14 Mono #2	MARCO
4.77284e-48	0.393776	0.994	0.855	1.1135e-43	CD14 Mono #2	RPLP0
6.48784e-48	0.557068	0.603	0.302	1.51361e-43	CD14 Mono #2	THBD
7.88456e-48	-1.08555	0.808	0.89	1.83947e-43	CD14 Mono #2	FOS
2.39587e-47	0.42748	0.661	0.358	5.58958e-43	CD14 Mono #2	MALT1
5.09761e-47	-1.08498	0.078	0.321	1.18927e-42	CD14 Mono #2	ALOX5AP
1.28279e-46	-0.460085	0.721	0.658	2.99274e-42	CD14 Mono #2	EVI2B
1.49978e-46	-2.84344	0.19	0.355	3.49899e-42	CD14 Mono #2	CCL3L1
4.16325e-46	0.453307	0.9	0.638	9.71287e-42	CD14 Mono #2	ANXA2
4.8454e-46	0.347957	0.664	0.374	1.13043e-41	CD14 Mono #2	GPCPD1
7.26704e-46	-0.605287	0.498	0.338	1.6954e-41	CD14 Mono #2	STAB1
9.15817e-46	0.446666	0.918	0.673	2.1366e-41	CD14 Mono #2	AP2S1
1.03794e-45	0.513509	0.651	0.353	2.42152e-41	CD14 Mono #2	ADGRE2
1.30934e-45	0.547971	0.425	0.162	3.05468e-41	CD14 Mono #2	RUNX3
5.96621e-45	0.300064	0.928	0.686	1.39192e-40	CD14 Mono #2	C5AR1
8.61096e-45	-0.463138	0.764	0.713	2.00894e-40	CD14 Mono #2	RAB3B
9.9202e-45	-1.96567	0.202	0.357	2.31438e-40	CD14 Mono #2	C1QA
1.05132e-44	0.407914	0.648	0.358	2.45274e-40	CD14 Mono #2	FAM49A
1.17166e-44	0.398962	0.81	0.526	2.73347e-40	CD14 Mono #2	RNH1
2.52343e-44	0.420918	0.951	0.74	5.88715e-40	CD14 Mono #2	ANXA5
3.76222e-44	-0.439654	0.753	0.703	8.77725e-40	CD14 Mono #2	LINC01551
4.01579e-44	-0.692153	0.96	0.938	9.36883e-40	CD14 Mono #2	ITM2B
6.20694e-44	-0.657254	0.683	0.561	1.44808e-39	CD14 Mono #2	SGK1
7.22835e-44	0.386915	0.542	0.268	1.68637e-39	CD14 Mono #2	ABI3
7.33229e-44	0.341467	0.945	0.72	1.71062e-39	CD14 Mono #2	FKBP1A
8.43292e-44	-0.404786	0.589	0.42	1.9674e-39	CD14 Mono #2	FCGR3A
1.31272e-43	0.445769	0.801	0.516	3.06258e-39	CD14 Mono #2	YBX3
2.01545e-43	0.351491	0.645	0.366	4.70204e-39	CD14 Mono #2	PPIF
2.39036e-43	-0.764	0.913	0.833	5.57672e-39	CD14 Mono #2	RPS29
3.21412e-43	0.394455	0.723	0.435	7.49855e-39	CD14 Mono #2	EIF5A
3.98432e-43	0.411031	0.839	0.565	9.29541e-39	CD14 Mono #2	MOB1A
6.92584e-43	0.441726	0.478	0.215	1.6158e-38	CD14 Mono #2	PID1
8.3291e-43	0.627412	0.472	0.205	1.94318e-38	CD14 Mono #2	FBP1
1.40371e-42	0.469574	0.511	0.239	3.27485e-38	CD14 Mono #2	CAMK1
2.23085e-42	0.548161	0.58	0.303	5.20458e-38	CD14 Mono #2	THBS1
2.73367e-42	0.43549	0.72	0.438	6.37766e-38	CD14 Mono #2	AREG
3.20814e-42	0.330395	0.941	0.717	7.48459e-38	CD14 Mono #2	CORO1A
3.30722e-42	-0.407622	0.997	0.844	7.71575e-38	CD14 Mono #2	HLA-DPB1
3.61839e-42	0.294575	0.775	0.503	8.4417e-38	CD14 Mono #2	ATP6V0D1
1.77989e-41	-0.427306	0.715	0.667	4.15247e-37	CD14 Mono #2	SYTL2
2.18708e-41	0.368013	0.985	0.818	5.10247e-37	CD14 Mono #2	LGALS1
2.41585e-41	0.344324	0.335	0.122	5.63617e-37	CD14 Mono #2	STARD4
2.61003e-41	0.379403	0.913	0.677	6.0892e-37	CD14 Mono #2	ATP1B3
2.8973e-41	0.257538	0.645	0.387	6.75939e-37	CD14 Mono #2	BACH1
3.58519e-41	0.348445	0.549	0.29	8.36424e-37	CD14 Mono #2	LILRB1
3.66811e-41	0.298393	0.728	0.455	8.55769e-37	CD14 Mono #2	PGAM1
4.014e-41	0.410503	0.659	0.378	9.36467e-37	CD14 Mono #2	RASSF5
4.0443e-41	0.351138	0.674	0.4	9.43535e-37	CD14 Mono #2	AOAH
5.12686e-41	0.371462	0.779	0.502	1.1961e-36	CD14 Mono #2	NDUFS6
5.23224e-41	0.282612	0.533	0.284	1.22068e-36	CD14 Mono #2	SLC15A3
7.66461e-41	0.348083	0.533	0.272	1.78815e-36	CD14 Mono #2	GTF3C6
7.98942e-41	0.513913	0.791	0.518	1.86393e-36	CD14 Mono #2	CALR
1.18284e-40	0.420125	0.866	0.61	2.75957e-36	CD14 Mono #2	SLC25A5
2.60027e-40	0.329516	0.763	0.493	6.06644e-36	CD14 Mono #2	PSMA4
2.98758e-40	0.432432	0.769	0.492	6.97002e-36	CD14 Mono #2	BZW1
3.64623e-40	-1.99551	0.102	0.304	8.50666e-36	CD14 Mono #2	C1QB
4.13209e-40	0.428615	0.941	0.755	9.64016e-36	CD14 Mono #2	ACTR2
4.66559e-40	0.387494	0.855	0.598	1.08848e-35	CD14 Mono #2	METRNL
4.70329e-40	-2.63271	0.205	0.365	1.09728e-35	CD14 Mono #2	CCL3
8.46853e-40	-1.26462	0.268	0.416	1.97571e-35	CD14 Mono #2	EGR1
9.12223e-40	0.265014	0.63	0.371	2.12822e-35	CD14 Mono #2	NDUFAB1
9.24274e-40	0.280393	0.906	0.671	2.15633e-35	CD14 Mono #2	SPI1
1.07986e-39	0.278156	0.546	0.301	2.51932e-35	CD14 Mono #2	MAP3K8
1.15078e-39	0.263272	0.869	0.622	2.68478e-35	CD14 Mono #2	KDM6B
1.43802e-39	0.329221	0.627	0.363	3.3549e-35	CD14 Mono #2	NAAA
1.57341e-39	0.318098	0.56	0.302	3.67076e-35	CD14 Mono #2	ERBIN
1.60285e-39	0.429655	0.951	0.782	3.73946e-35	CD14 Mono #2	TPM3
1.88173e-39	0.299646	0.788	0.526	4.39008e-35	CD14 Mono #2	VASP
2.29297e-39	0.304687	0.466	0.227	5.34949e-35	CD14 Mono #2	AGO2
2.30138e-39	0.376476	0.854	0.598	5.36913e-35	CD14 Mono #2	APRT
2.31307e-39	0.290347	0.79	0.531	5.3964e-35	CD14 Mono #2	CASP1
2.5248e-39	0.269752	0.537	0.291	5.89035e-35	CD14 Mono #2	PLXNC1
3.47123e-39	0.32155	0.785	0.521	8.09838e-35	CD14 Mono #2	SRSF9
5.59691e-39	0.335038	0.868	0.618	1.30576e-34	CD14 Mono #2	MAT2A
7.02544e-39	0.473165	0.793	0.525	1.63904e-34	CD14 Mono #2	CYCS
8.99346e-39	0.294675	0.959	0.762	2.09817e-34	CD14 Mono #2	C1ORF162
9.10472e-39	0.433853	0.956	0.768	2.12413e-34	CD14 Mono #2	CTSB
1.19861e-38	0.4351	0.682	0.407	2.79635e-34	CD14 Mono #2	DOK2
1.2909e-38	0.371346	0.747	0.478	3.01168e-34	CD14 Mono #2	PAK2
1.62058e-38	0.332287	0.623	0.359	3.78081e-34	CD14 Mono #2	SYNCRIP
1.65064e-38	0.271791	0.808	0.552	3.85095e-34	CD14 Mono #2	ARPC4
1.75025e-38	0.440878	0.813	0.55	4.08334e-34	CD14 Mono #2	HSP90B1
1.9869e-38	0.310285	0.89	0.653	4.63543e-34	CD14 Mono #2	YWHAZ
3.6159e-38	0.262863	0.775	0.518	8.4359e-34	CD14 Mono #2	SRSF2
3.68135e-38	0.2594	0.443	0.221	8.58858e-34	CD14 Mono #2	ICAM2
3.81557e-38	0.471125	0.953	0.815	8.90172e-34	CD14 Mono #2	PTPRC
3.91729e-38	0.401962	0.548	0.29	9.13905e-34	CD14 Mono #2	GABARAPL1
5.71598e-38	-0.489247	0.886	0.771	1.33354e-33	CD14 Mono #2	MS4A7
6.28082e-38	0.275972	0.715	0.46	1.46531e-33	CD14 Mono #2	M6PR
6.52138e-38	0.412985	0.641	0.369	1.52144e-33	CD14 Mono #2	VDAC1
9.99219e-38	0.383018	0.697	0.428	2.33118e-33	CD14 Mono #2	BID
1.17432e-37	0.372493	0.562	0.3	2.7397e-33	CD14 Mono #2	HNRNPAB
1.17499e-37	0.456095	0.804	0.542	2.74124e-33	CD14 Mono #2	CXCR4
1.20186e-37	0.370786	0.944	0.747	2.80394e-33	CD14 Mono #2	CAP1
1.26098e-37	0.334004	0.995	0.9	2.94186e-33	CD14 Mono #2	CFL1
1.5135e-37	-0.412669	0.854	0.712	3.53099e-33	CD14 Mono #2	CD14
2.69719e-37	0.321363	0.402	0.182	6.29255e-33	CD14 Mono #2	RASGRP2
4.44349e-37	0.385166	0.892	0.662	1.03667e-32	CD14 Mono #2	MSN
5.0848e-37	0.351586	0.557	0.303	1.18628e-32	CD14 Mono #2	ITGA4
5.22126e-37	-0.608879	0.473	0.475	1.21812e-32	CD14 Mono #2	KCNQ1OT1
5.37331e-37	0.409674	0.892	0.667	1.25359e-32	CD14 Mono #2	AP1S2
5.64211e-37	0.357753	0.737	0.473	1.3163e-32	CD14 Mono #2	LDHA
5.74375e-37	0.286023	0.662	0.409	1.34002e-32	CD14 Mono #2	RAB10
8.89616e-37	0.399123	0.998	0.97	2.07547e-32	CD14 Mono #2	NEAT1
1.02654e-36	0.353296	0.98	0.843	2.39493e-32	CD14 Mono #2	RPSA
1.38667e-36	0.354049	0.892	0.662	3.2351e-32	CD14 Mono #2	RBM3
1.3903e-36	0.406875	0.959	0.814	3.24356e-32	CD14 Mono #2	FGL2
1.41721e-36	0.401438	0.481	0.242	3.30636e-32	CD14 Mono #2	HES4
1.49219e-36	0.272828	0.481	0.248	3.48129e-32	CD14 Mono #2	ILF3
1.75458e-36	0.390108	0.887	0.658	4.09343e-32	CD14 Mono #2	ACTR3
2.01239e-36	0.313056	0.664	0.409	4.69491e-32	CD14 Mono #2	HNRNPM
2.13729e-36	0.390964	0.54	0.284	4.98631e-32	CD14 Mono #2	EPB41L3
2.46155e-36	-1.0746	0.563	0.593	5.74279e-32	CD14 Mono #2	KLF6
2.52626e-36	0.305992	0.528	0.285	5.89376e-32	CD14 Mono #2	UBE2J1
3.17538e-36	0.270895	0.865	0.626	7.40816e-32	CD14 Mono #2	MPEG1
3.56514e-36	0.345449	0.33	0.128	8.31747e-32	CD14 Mono #2	PAPSS2
5.8347e-36	0.335256	0.893	0.666	1.36124e-31	CD14 Mono #2	TNFRSF1B
7.30522e-36	0.303729	0.382	0.174	1.70431e-31	CD14 Mono #2	GPBAR1
7.5599e-36	0.306381	0.998	0.938	1.76372e-31	CD14 Mono #2	PSAP
7.72203e-36	0.332827	0.875	0.641	1.80155e-31	CD14 Mono #2	HNRNPA3
9.67366e-36	0.316328	0.763	0.506	2.25686e-31	CD14 Mono #2	RAN
1.18053e-35	0.369459	0.764	0.505	2.75417e-31	CD14 Mono #2	DDX21
1.51214e-35	0.288367	0.752	0.504	3.52782e-31	CD14 Mono #2	IGSF6
1.65622e-35	0.309122	0.945	0.751	3.86395e-31	CD14 Mono #2	CHCHD2
1.76158e-35	0.404846	0.74	0.479	4.10977e-31	CD14 Mono #2	PDIA3
2.10212e-35	0.331566	0.814	0.567	4.90425e-31	CD14 Mono #2	PKM
2.5475e-35	-0.790487	0.814	0.778	5.94332e-31	CD14 Mono #2	RPL31
2.6939e-35	-0.298732	0.583	0.459	6.28487e-31	CD14 Mono #2	TSC22D3
3.47486e-35	0.276583	0.408	0.193	8.10684e-31	CD14 Mono #2	HK1
4.17961e-35	0.2754	0.613	0.37	9.75103e-31	CD14 Mono #2	COPA
4.54967e-35	0.381518	0.932	0.736	1.06144e-30	CD14 Mono #2	PPIA
6.25024e-35	0.37949	0.927	0.734	1.45818e-30	CD14 Mono #2	SLC25A3
6.39777e-35	-0.975942	0.578	0.508	1.4926e-30	CD14 Mono #2	HSPA1A
6.6219e-35	0.301322	0.513	0.275	1.54489e-30	CD14 Mono #2	IL6R
6.74335e-35	0.416127	0.903	0.69	1.57322e-30	CD14 Mono #2	HSPA8
6.97166e-35	0.298717	0.511	0.276	1.62649e-30	CD14 Mono #2	DIAPH1
9.07676e-35	0.347746	0.613	0.359	2.11761e-30	CD14 Mono #2	CCT6A
9.22554e-35	0.526126	0.871	0.644	2.15232e-30	CD14 Mono #2	CSTB
9.71412e-35	-0.360659	0.773	0.643	2.2663e-30	CD14 Mono #2	CEBPD
9.71784e-35	0.257877	0.737	0.493	2.26717e-30	CD14 Mono #2	MGAT1
1.1311e-34	0.329168	0.694	0.438	2.63886e-30	CD14 Mono #2	CAPNS1
1.19333e-34	0.299991	0.616	0.369	2.78405e-30	CD14 Mono #2	WDR1
1.23415e-34	0.312843	0.784	0.534	2.87927e-30	CD14 Mono #2	CHD1
1.50654e-34	0.265594	0.446	0.228	3.51475e-30	CD14 Mono #2	PPM1F
1.91053e-34	0.355603	0.788	0.537	4.45726e-30	CD14 Mono #2	ATP5MC3
2.31674e-34	0.276933	0.802	0.56	5.40494e-30	CD14 Mono #2	CAPZA1
2.32249e-34	0.294821	0.493	0.263	5.41838e-30	CD14 Mono #2	ACOT9
2.55696e-34	-0.274522	0.487	0.398	5.9654e-30	CD14 Mono #2	METTL9
3.14255e-34	0.340129	0.861	0.629	7.33156e-30	CD14 Mono #2	H2AFY
3.19887e-34	0.309852	0.6	0.353	7.46296e-30	CD14 Mono #2	CSK
3.3342e-34	-0.264967	0.674	0.569	7.77869e-30	CD14 Mono #2	N4BP2L2
4.35639e-34	0.256338	0.557	0.324	1.01635e-29	CD14 Mono #2	G3BP2
4.87325e-34	-0.475222	0.548	0.5	1.13693e-29	CD14 Mono #2	ORC4
5.31305e-34	0.291574	0.866	0.636	1.23954e-29	CD14 Mono #2	SFPQ
6.74539e-34	-0.291202	0.887	0.74	1.5737e-29	CD14 Mono #2	HERPUD1
7.95357e-34	0.292252	0.903	0.687	1.85557e-29	CD14 Mono #2	TPI1
8.41805e-34	0.274873	0.764	0.524	1.96393e-29	CD14 Mono #2	NR4A3
1.29237e-33	-0.625719	0.696	0.683	3.0151e-29	CD14 Mono #2	IER2
1.62546e-33	0.270877	0.592	0.354	3.79219e-29	CD14 Mono #2	TUFM
1.75892e-33	-0.314995	0.732	0.646	4.10357e-29	CD14 Mono #2	CIRBP
1.93437e-33	-0.471318	0.619	0.574	4.51288e-29	CD14 Mono #2	CKLF
2.21904e-33	-0.581037	1	0.999	5.17702e-29	CD14 Mono #2	MALAT1
2.24533e-33	-0.393225	0.642	0.603	5.23835e-29	CD14 Mono #2	ZNF385D
3.06512e-33	0.354396	0.546	0.303	7.15093e-29	CD14 Mono #2	CCT5
3.11638e-33	0.31849	0.828	0.59	7.27052e-29	CD14 Mono #2	LYN
3.32181e-33	0.310057	0.454	0.233	7.74978e-29	CD14 Mono #2	SULF2
4.96919e-33	0.362772	0.446	0.219	1.15931e-28	CD14 Mono #2	CBX6
5.16856e-33	0.40064	0.865	0.641	1.20582e-28	CD14 Mono #2	ENO1
5.78464e-33	0.292462	0.998	0.932	1.34956e-28	CD14 Mono #2	S100A11
5.92144e-33	0.267714	0.396	0.193	1.38147e-28	CD14 Mono #2	SLFN11
8.20355e-33	0.307628	0.734	0.488	1.91389e-28	CD14 Mono #2	PTPN6
1.07218e-32	0.359241	0.654	0.404	2.50139e-28	CD14 Mono #2	HSPD1
2.10501e-32	0.26789	0.417	0.209	4.91099e-28	CD14 Mono #2	EIF4G1
2.79822e-32	0.320488	0.834	0.602	6.52825e-28	CD14 Mono #2	PRDX1
3.78159e-32	0.270505	0.444	0.234	8.82245e-28	CD14 Mono #2	TLE3
6.92052e-32	0.270176	0.444	0.233	1.61456e-27	CD14 Mono #2	ACSL4
7.48467e-32	0.26802	0.435	0.226	1.74617e-27	CD14 Mono #2	IFNAR2
1.0571e-31	0.276914	0.708	0.469	2.46621e-27	CD14 Mono #2	JAK1
1.31113e-31	0.293675	0.845	0.618	3.05886e-27	CD14 Mono #2	PGK1
1.55158e-31	-0.506969	0.444	0.436	3.61984e-27	CD14 Mono #2	AC019322.4
1.71909e-31	0.32252	0.616	0.377	4.01063e-27	CD14 Mono #2	ARL4A
2.04605e-31	-0.557097	0.374	0.323	4.77344e-27	CD14 Mono #2	MS4A4A
2.38968e-31	0.275279	0.635	0.395	5.57513e-27	CD14 Mono #2	SPCS3
3.46229e-31	0.334198	0.708	0.464	8.07753e-27	CD14 Mono #2	HSPA5
4.19208e-31	0.263247	0.795	0.567	9.78013e-27	CD14 Mono #2	ATP6V1F
4.82119e-31	0.260294	0.457	0.245	1.12478e-26	CD14 Mono #2	KCTD20
4.89529e-31	0.321051	0.475	0.255	1.14207e-26	CD14 Mono #2	KYNU
1.01275e-30	0.293964	0.928	0.741	2.36275e-26	CD14 Mono #2	VAMP8
1.19052e-30	0.307273	0.933	0.75	2.77749e-26	CD14 Mono #2	GNAI2
1.39275e-30	-0.302851	0.997	0.879	3.24928e-26	CD14 Mono #2	HLA-DRB1
1.76546e-30	0.260237	0.49	0.274	4.11883e-26	CD14 Mono #2	PFKL
1.99249e-30	0.267755	0.697	0.464	4.64847e-26	CD14 Mono #2	AC021078.1
2.37374e-30	-0.272919	0.446	0.353	5.53793e-26	CD14 Mono #2	RB1
2.61593e-30	0.342374	0.368	0.169	6.10297e-26	CD14 Mono #2	ATF5
3.63063e-30	0.252702	0.342	0.163	8.47027e-26	CD14 Mono #2	CHST15
3.86418e-30	-0.642487	0.314	0.315	9.01513e-26	CD14 Mono #2	MSR1
5.19232e-30	0.297549	0.399	0.197	1.21137e-25	CD14 Mono #2	IQSEC1
6.10365e-30	0.288959	0.7	0.471	1.42398e-25	CD14 Mono #2	SLC43A2
7.46522e-30	0.252998	0.833	0.614	1.74163e-25	CD14 Mono #2	PPP1CB
9.33107e-30	0.255762	0.957	0.796	2.17694e-25	CD14 Mono #2	ARPC5
1.14109e-29	0.345021	0.898	0.7	2.66217e-25	CD14 Mono #2	ZEB2
1.16684e-29	-1.18447	0.222	0.336	2.72224e-25	CD14 Mono #2	JUN
1.17736e-29	0.279463	0.673	0.44	2.74678e-25	CD14 Mono #2	HNRNPD
1.43565e-29	0.291055	0.416	0.218	3.34936e-25	CD14 Mono #2	FPR3
1.4659e-29	0.350089	0.956	0.823	3.41993e-25	CD14 Mono #2	JUND
1.73441e-29	0.299783	0.559	0.334	4.04639e-25	CD14 Mono #2	ADGRE5
1.75289e-29	0.476077	0.613	0.373	4.08949e-25	CD14 Mono #2	INSIG1
1.7608e-29	0.267298	0.653	0.424	4.10795e-25	CD14 Mono #2	XRCC6
2.32188e-29	0.318784	0.397	0.191	5.41695e-25	CD14 Mono #2	RAPGEF1
2.38447e-29	0.261534	0.746	0.52	5.56296e-25	CD14 Mono #2	GRB2
2.41917e-29	0.272743	0.397	0.199	5.64393e-25	CD14 Mono #2	EML4
2.57052e-29	0.277457	0.731	0.501	5.99703e-25	CD14 Mono #2	SERBP1
2.64973e-29	0.303103	0.513	0.291	6.18181e-25	CD14 Mono #2	KRAS
2.67439e-29	-0.316591	0.654	0.562	6.23936e-25	CD14 Mono #2	AC074117.1
3.07632e-29	0.309638	0.438	0.23	7.17705e-25	CD14 Mono #2	FNIP2
4.01971e-29	0.25997	0.414	0.215	9.37798e-25	CD14 Mono #2	CBL
6.20956e-29	0.402864	0.525	0.305	1.44869e-24	CD14 Mono #2	EREG
6.31453e-29	-0.743987	0.495	0.525	1.47318e-24	CD14 Mono #2	AC020916.1
6.71414e-29	-0.454574	0.947	0.854	1.56641e-24	CD14 Mono #2	RPS17
6.83027e-29	0.280075	0.686	0.455	1.5935e-24	CD14 Mono #2	DYNC1H1
7.29339e-29	0.302377	0.936	0.759	1.70155e-24	CD14 Mono #2	S100A10
7.40836e-29	0.260548	0.653	0.427	1.72837e-24	CD14 Mono #2	VPS35
7.83958e-29	-0.578721	0.33	0.338	1.82897e-24	CD14 Mono #2	GGTA1P
9.12107e-29	0.341337	0.63	0.395	2.12794e-24	CD14 Mono #2	PDIA6
9.69571e-29	-0.558274	0.793	0.754	2.26201e-24	CD14 Mono #2	ZFP36
1.45335e-28	0.288744	0.995	0.914	3.39068e-24	CD14 Mono #2	ACTG1
1.54186e-28	-0.32787	0.545	0.498	3.59715e-24	CD14 Mono #2	EIF4A2
1.93821e-28	0.304308	0.627	0.398	4.52185e-24	CD14 Mono #2	UBE2R2
2.38092e-28	0.273806	0.95	0.789	5.55469e-24	CD14 Mono #2	YWHAB
2.44513e-28	0.299461	0.431	0.223	5.70448e-24	CD14 Mono #2	FUOM
2.51013e-28	0.250401	0.598	0.381	5.85613e-24	CD14 Mono #2	NDUFA12
3.03471e-28	0.258227	0.886	0.687	7.07998e-24	CD14 Mono #2	PCBP1
4.14437e-28	0.258571	0.454	0.253	9.66882e-24	CD14 Mono #2	MTHFD2
5.30657e-28	-0.362365	0.995	0.882	1.23802e-23	CD14 Mono #2	HLA-DPA1
6.33928e-28	0.352016	0.393	0.196	1.47895e-23	CD14 Mono #2	ZNF703
1.64502e-27	0.265762	0.74	0.517	3.83783e-23	CD14 Mono #2	GNAI3
2.11146e-27	-0.490057	0.469	0.469	4.92603e-23	CD14 Mono #2	NMNAT3
2.6197e-27	0.251972	0.481	0.281	6.11175e-23	CD14 Mono #2	PEA15
3.58344e-27	0.329368	0.397	0.199	8.36016e-23	CD14 Mono #2	ZBTB1
3.90398e-27	-0.376037	0.335	0.321	9.10799e-23	CD14 Mono #2	CSF2RA
5.15905e-27	0.262989	0.338	0.159	1.20361e-22	CD14 Mono #2	SRM
6.06346e-27	0.250439	0.46	0.262	1.41461e-22	CD14 Mono #2	CNDP2
1.28892e-26	0.270429	0.568	0.352	3.00704e-22	CD14 Mono #2	PRCP
1.31189e-26	-0.416836	0.668	0.633	3.06065e-22	CD14 Mono #2	YIPF6
1.4469e-26	0.290005	0.419	0.225	3.37561e-22	CD14 Mono #2	CCNT1
1.56657e-26	-0.539095	0.39	0.42	3.6548e-22	CD14 Mono #2	IRS2
1.61424e-26	0.337159	0.449	0.242	3.76603e-22	CD14 Mono #2	PPP1R14B
1.84432e-26	-0.783244	0.244	0.327	4.30281e-22	CD14 Mono #2	LPAR6
3.2655e-26	0.280795	0.901	0.718	7.61842e-22	CD14 Mono #2	CYBB
3.89268e-26	-0.264887	0.467	0.388	9.08161e-22	CD14 Mono #2	AC019205.1
4.115e-26	-0.257566	0.492	0.416	9.60029e-22	CD14 Mono #2	LAIR1
5.07713e-26	-0.339997	0.397	0.376	1.18449e-21	CD14 Mono #2	IL13RA1
6.76355e-26	0.267751	0.577	0.361	1.57794e-21	CD14 Mono #2	HNRNPR
7.24968e-26	0.270186	0.527	0.321	1.69135e-21	CD14 Mono #2	SH3BP2
8.06318e-26	-0.325226	0.945	0.875	1.88114e-21	CD14 Mono #2	RPL38
8.9668e-26	0.47426	0.46	0.249	2.09195e-21	CD14 Mono #2	TFRC
9.72912e-26	0.260628	0.721	0.504	2.2698e-21	CD14 Mono #2	ARHGDIA
1.13862e-25	-0.54572	0.393	0.388	2.65641e-21	CD14 Mono #2	CD81
1.21569e-25	-0.293758	0.481	0.416	2.83621e-21	CD14 Mono #2	SEMA6B
1.39937e-25	-0.252659	0.986	0.911	3.26473e-21	CD14 Mono #2	RPS20
1.43045e-25	-0.407441	0.507	0.486	3.33724e-21	CD14 Mono #2	FBXO48
2.79109e-25	0.308313	0.822	0.617	6.51161e-21	CD14 Mono #2	SELENOK
2.83244e-25	-0.286643	0.583	0.53	6.60808e-21	CD14 Mono #2	IFI16
2.992e-25	0.256029	0.368	0.188	6.98034e-21	CD14 Mono #2	RCOR1
3.08146e-25	-1.46321	0.189	0.315	7.18904e-21	CD14 Mono #2	CXCL8
3.89762e-25	0.283557	0.443	0.247	9.09315e-21	CD14 Mono #2	ZBTB7A
5.67779e-25	-0.322202	0.412	0.337	1.32463e-20	CD14 Mono #2	ADAP2
9.89385e-25	0.261244	0.998	0.991	2.30824e-20	CD14 Mono #2	CST3
1.15133e-24	0.266825	0.367	0.186	2.68605e-20	CD14 Mono #2	DAZAP1
1.25238e-24	-0.322248	0.983	0.913	2.92181e-20	CD14 Mono #2	RPL36A
1.49774e-24	-0.301225	0.414	0.394	3.49422e-20	CD14 Mono #2	ESCO2
1.62101e-24	-0.631172	0.516	0.545	3.78182e-20	CD14 Mono #2	ZFP36L2
1.9214e-24	0.25986	0.537	0.336	4.48263e-20	CD14 Mono #2	YME1L1
1.99671e-24	-0.260742	0.893	0.801	4.65833e-20	CD14 Mono #2	PNRC1
2.0508e-24	0.26608	0.466	0.268	4.78452e-20	CD14 Mono #2	ACADVL
5.06372e-24	-0.528317	0.504	0.456	1.18137e-19	CD14 Mono #2	GADD45B
6.50342e-24	0.311213	0.387	0.203	1.51725e-19	CD14 Mono #2	SATB1
7.39779e-24	-0.278926	0.501	0.432	1.7259e-19	CD14 Mono #2	LTBR
8.66181e-24	-0.42011	0.703	0.654	2.0208e-19	CD14 Mono #2	BTG2
1.0035e-23	0.261444	0.479	0.287	2.34117e-19	CD14 Mono #2	DDIT4
1.48521e-23	-0.287435	0.708	0.617	3.46499e-19	CD14 Mono #2	NNT-AS1
1.52804e-23	-0.28844	0.505	0.416	3.56493e-19	CD14 Mono #2	IVNS1ABP
1.91838e-23	-0.546808	0.26	0.313	4.47557e-19	CD14 Mono #2	UGDH-AS1
2.1564e-23	-0.376505	0.454	0.443	5.03088e-19	CD14 Mono #2	EVI2A
2.8216e-23	-0.412641	0.566	0.529	6.5828e-19	CD14 Mono #2	LINC00887
4.22463e-23	-0.470253	0.329	0.353	9.85605e-19	CD14 Mono #2	LINC02503
4.33988e-23	-0.348244	0.399	0.362	1.01249e-18	CD14 Mono #2	GSN
5.68678e-23	0.263251	0.461	0.271	1.32672e-18	CD14 Mono #2	GSPT1
6.27542e-23	-0.413622	0.367	0.333	1.46406e-18	CD14 Mono #2	PLD3
6.41767e-23	0.281813	0.487	0.293	1.49724e-18	CD14 Mono #2	EVL
6.90375e-23	-0.263752	0.895	0.784	1.61064e-18	CD14 Mono #2	MNDA
8.05924e-23	-0.446292	0.376	0.389	1.88022e-18	CD14 Mono #2	MGAT4A
1.65227e-22	0.280362	0.998	0.995	3.85475e-18	CD14 Mono #2	TPT1
1.66203e-22	-0.318008	0.382	0.34	3.87752e-18	CD14 Mono #2	FEM1A
2.67037e-22	-0.251132	0.422	0.377	6.22997e-18	CD14 Mono #2	ISCU
2.91699e-22	-0.263003	0.551	0.498	6.80535e-18	CD14 Mono #2	CXCL16
3.03714e-22	-0.750186	0.259	0.318	7.08565e-18	CD14 Mono #2	TMSB4XP4
3.44698e-22	0.263548	0.527	0.334	8.04181e-18	CD14 Mono #2	IKZF1
4.77136e-22	-0.356511	0.353	0.326	1.11316e-17	CD14 Mono #2	MFSD4B
6.88329e-22	-0.323858	0.362	0.341	1.60587e-17	CD14 Mono #2	LINC00504
1.70592e-21	-0.658305	0.702	0.718	3.9799e-17	CD14 Mono #2	ZFP36L1
1.9486e-21	0.282121	0.356	0.189	4.54608e-17	CD14 Mono #2	C5AR2
2.32716e-21	0.284581	0.973	0.884	5.42926e-17	CD14 Mono #2	CALM2
2.45707e-21	-0.332319	0.441	0.409	5.73235e-17	CD14 Mono #2	DUOX2
2.92724e-21	0.287341	0.309	0.148	6.82925e-17	CD14 Mono #2	ZMIZ1
3.44947e-21	0.25482	0.382	0.21	8.04762e-17	CD14 Mono #2	CCT2
4.53753e-21	-0.292823	0.734	0.657	1.05861e-16	CD14 Mono #2	VMP1
5.6716e-21	-0.524596	0.744	0.678	1.32319e-16	CD14 Mono #2	IFITM2
1.63013e-20	-0.518193	0.272	0.301	3.80308e-16	CD14 Mono #2	AC025580.3
1.98765e-20	0.251898	0.311	0.153	4.6372e-16	CD14 Mono #2	ITPA
2.2252e-20	-0.519805	0.297	0.328	5.1914e-16	CD14 Mono #2	RPL18AP3
2.27062e-20	-0.310205	0.37	0.35	5.29735e-16	CD14 Mono #2	HIST2H2AA3
2.27062e-20	-0.310205	0.37	0.35	5.29735e-16	CD14 Mono #2	HIST2H2AA4
6.14424e-20	-0.308296	0.362	0.323	1.43345e-15	CD14 Mono #2	DSG3
6.61435e-20	-0.276381	0.311	0.28	1.54313e-15	CD14 Mono #2	ZFHX3
6.77491e-20	-0.252082	0.327	0.297	1.58059e-15	CD14 Mono #2	OTULINL
7.55616e-20	-0.433762	0.374	0.385	1.76285e-15	CD14 Mono #2	AK3
8.52918e-20	-0.448265	0.3	0.287	1.98986e-15	CD14 Mono #2	DNAJB1
8.8684e-20	0.439431	0.613	0.417	2.069e-15	CD14 Mono #2	G0S2
4.32575e-19	-0.333698	0.326	0.298	1.0092e-14	CD14 Mono #2	SLC16A7
7.00408e-19	-0.266814	0.402	0.382	1.63405e-14	CD14 Mono #2	TMEM14C
9.1628e-19	-0.293723	0.501	0.442	2.13768e-14	CD14 Mono #2	PNPT1
9.40932e-19	-0.324093	0.447	0.422	2.19519e-14	CD14 Mono #2	SOD1
1.18334e-18	-0.278129	0.412	0.393	2.76074e-14	CD14 Mono #2	SORL1
1.24989e-18	-0.388019	0.349	0.339	2.916e-14	CD14 Mono #2	AL592211.1
1.39544e-18	-0.262114	0.431	0.394	3.25557e-14	CD14 Mono #2	BAZ2B
1.98312e-18	-0.280909	0.434	0.414	4.62661e-14	CD14 Mono #2	HSD17B11
2.41325e-18	-0.285534	0.67	0.59	5.6301e-14	CD14 Mono #2	MEF2C
2.52053e-18	-0.263117	0.368	0.347	5.88039e-14	CD14 Mono #2	YPEL3
3.34086e-18	0.288849	0.896	0.752	7.79422e-14	CD14 Mono #2	EIF4A1
3.52832e-18	-0.354416	0.336	0.343	8.23157e-14	CD14 Mono #2	RASSF4
4.7618e-18	-0.703315	0.288	0.325	1.11093e-13	CD14 Mono #2	LINC01660
4.80084e-18	0.277602	0.346	0.196	1.12004e-13	CD14 Mono #2	IL1RN
5.58934e-18	-0.344978	0.598	0.523	1.30399e-13	CD14 Mono #2	IER3
6.03043e-18	-0.333836	0.3	0.249	1.4069e-13	CD14 Mono #2	EGR3
6.36121e-18	-0.682419	0.346	0.445	1.48407e-13	CD14 Mono #2	CHST12
7.10317e-18	-0.268932	0.965	0.892	1.65717e-13	CD14 Mono #2	MTATP6P1
1.29081e-17	0.355494	0.414	0.248	3.01146e-13	CD14 Mono #2	RGCC
1.64637e-17	-0.334887	0.321	0.309	3.84098e-13	CD14 Mono #2	TRIB1
2.51347e-17	-0.40034	0.327	0.331	5.86392e-13	CD14 Mono #2	ATP2B1-AS1
2.54041e-17	0.258049	0.438	0.276	5.92678e-13	CD14 Mono #2	PLIN2
3.28448e-17	-0.307788	0.499	0.463	7.6627e-13	CD14 Mono #2	YWHAH
3.38044e-17	0.40366	0.487	0.313	7.88656e-13	CD14 Mono #2	OLR1
3.89162e-17	-0.604982	0.317	0.345	9.07915e-13	CD14 Mono #2	ID2
5.30838e-17	-0.301722	0.297	0.314	1.23844e-12	CD14 Mono #2	SPINT2
8.90945e-17	-0.312065	0.394	0.381	2.07857e-12	CD14 Mono #2	ZBED3-AS1
1.42438e-15	-0.324549	0.368	0.361	3.32308e-11	CD14 Mono #2	AC008079.1
3.11277e-15	-0.319589	0.32	0.318	7.26209e-11	CD14 Mono #2	HMGB2
3.42228e-15	-0.332967	0.3	0.223	7.98417e-11	CD14 Mono #2	CXCL2
4.39542e-15	-0.309168	0.384	0.368	1.02545e-10	CD14 Mono #2	LINC01873
7.63323e-15	-0.277551	0.329	0.293	1.78083e-10	CD14 Mono #2	FP671120.3
3.79342e-14	-0.824154	0.26	0.342	8.85004e-10	CD14 Mono #2	IGKC
8.67371e-14	-0.262445	0.434	0.388	2.02358e-09	CD14 Mono #2	TNFSF10
1.22664e-13	-0.412432	0.804	0.805	2.86175e-09	CD14 Mono #2	NABP1
2.03919e-13	-0.294905	0.373	0.379	4.75742e-09	CD14 Mono #2	FOXP1
2.22139e-13	-0.258693	0.32	0.314	5.1825e-09	CD14 Mono #2	RPS6KA5
2.42736e-13	-0.369283	0.3	0.31	5.66303e-09	CD14 Mono #2	AC134407.2
3.45993e-13	0.250986	0.979	0.935	8.07202e-09	CD14 Mono #2	RPL9
5.13428e-13	-0.485736	0.382	0.455	1.19783e-08	CD14 Mono #2	TBC1D15
9.33217e-13	0.286737	0.664	0.508	2.17719e-08	CD14 Mono #2	ISG15
1.16746e-12	-0.29071	0.467	0.45	2.72369e-08	CD14 Mono #2	NFKBIZ
6.18475e-12	-0.464459	0.998	0.983	1.4429e-07	CD14 Mono #2	RPS27
7.37503e-12	-0.275835	0.3	0.306	1.7206e-07	CD14 Mono #2	AL354919.1
1.6493e-11	-0.273959	0.425	0.402	3.84782e-07	CD14 Mono #2	AC138207.7
2.06162e-10	-0.67631	0.998	0.963	4.80977e-06	CD14 Mono #2	CD74
6.81912e-10	-0.601764	0.487	0.452	1.5909e-05	CD14 Mono #2	MT2A
4.47995e-06	-0.277389	0.405	0.425	0.104517	CD14 Mono #2	DNAJC21
3.78304e-05	-0.319247	1	0.99	0.882582	CD14 Mono #2	RPL21
0	4.85741	0.926	0.118	0	Res-like Mac	RNASE1
0	4.41385	0.75	0.118	0	Res-like Mac	CCL2
0	4.38565	0.96	0.12	0	Res-like Mac	SELENOP
0	3.24762	0.962	0.225	0	Res-like Mac	C1QA
0	3.10296	0.937	0.143	0	Res-like Mac	C1QC
0	3.08062	0.946	0.157	0	Res-like Mac	C1QB
0	2.83113	0.762	0.151	0	Res-like Mac	DAB2
0	2.80943	0.77	0.148	0	Res-like Mac	MAF
0	2.77277	0.696	0.067	0	Res-like Mac	FOLR2
0	2.59969	0.718	0.3	0	Res-like Mac	STAB1
0	-2.69704	0.314	0.948	0	Res-like Mac	COTL1
0	-3.09123	0.376	0.977	0	Res-like Mac	S100A6
0	-3.27098	0.433	0.973	0	Res-like Mac	LYZ
0	-3.49995	0.368	0.971	0	Res-like Mac	S100A4
0	-3.1878	0.015	0.754	0	Res-like Mac	FCN1
0	-2.40888	0.359	0.946	1.8871e-307	Res-like Mac	IFI30
1.61715e-307	-1.00834	0.919	0.998	3.77281e-303	Res-like Mac	RPL28
8.69169e-290	-1.85747	0.544	0.967	2.02777e-285	Res-like Mac	SH3BGRL3
1.88311e-284	2.76275	0.626	0.122	4.39329e-280	Res-like Mac	LGMN
3.37399e-283	-5.06514	0.087	0.783	7.87153e-279	Res-like Mac	S100A9
1.58253e-281	2.06915	0.676	0.27	3.69205e-277	Res-like Mac	MS4A4A
1.84142e-279	-2.23496	0.35	0.937	4.29603e-275	Res-like Mac	VIM
4.32581e-279	2.55542	0.646	0.103	1.00921e-274	Res-like Mac	SLC40A1
2.24713e-275	-3.04915	0.051	0.755	5.24255e-271	Res-like Mac	CD52
1.145e-273	2.46135	0.748	0.163	2.67128e-269	Res-like Mac	MRC1
3.59957e-268	-1.17756	0.989	1	8.39779e-264	Res-like Mac	FTH1
3.6263e-259	-1.91178	0.052	0.738	8.46015e-255	Res-like Mac	LSP1
3.22503e-257	-2.73196	0.233	0.862	7.52399e-253	Res-like Mac	TIMP1
3.08316e-251	-2.02611	0.044	0.716	7.19301e-247	Res-like Mac	CD48
3.85325e-250	2.23342	0.613	0.118	8.98963e-246	Res-like Mac	GPR34
1.05517e-242	3.0864	0.779	0.265	2.46171e-238	Res-like Mac	CCL3
[truncated: 3,241 more rows]

## Sheet: Immunecell_MarkerGenes_HF_Rao
p_val	avg_log2FC	pct.1	pct.2	p_val_adj	cluster	gene
0	2.83	0.753	0.087	0	T-Cells	TRAC
0	2.53349	0.443	0.043	0	T-Cells	IL7R
0	2.53167	0.799	0.102	0	T-Cells	CD3D
0	2.50395	0.394	0.061	0	T-Cells	GZMK
0	2.20966	0.626	0.061	0	T-Cells	CD3G
0	2.03385	0.651	0.171	0	T-Cells	TRBC2
0	1.96021	0.674	0.146	0	T-Cells	CD2
0	1.90329	0.943	0.304	0	T-Cells	IL32
0	1.85714	0.761	0.305	0	T-Cells	CD69
0	1.81698	0.658	0.123	0	T-Cells	CD3E
0	1.74531	0.38	0.044	0	T-Cells	CD8A
0	1.67706	0.313	0.026	0	T-Cells	CD8B
0	1.61561	0.886	0.421	0	T-Cells	CD52
0	1.60082	0.903	0.595	0	T-Cells	CXCR4
0	1.53203	0.924	0.712	0	T-Cells	ZFP36L2
0	1.45643	0.335	0.101	0	T-Cells	LTB
0	1.39811	0.379	0.087	0	T-Cells	ITM2A
0	1.38463	0.487	0.152	0	T-Cells	CLEC2D
0	1.37857	0.37	0.161	0	T-Cells	TOB1
0	1.32606	0.303	0.063	0	T-Cells	TRGC2
0	1.3122	0.973	0.797	0	T-Cells	BTG1
0	1.29371	0.878	0.376	0	T-Cells	CCL5
0	1.24574	0.48	0.202	0	T-Cells	TRBC1
0	1.23371	0.335	0.112	0	T-Cells	AIM1
0	1.21752	0.628	0.313	0	T-Cells	PPP2R5C
0	1.16123	0.867	0.7	0	T-Cells	TSC22D3
0	1.14807	0.364	0.118	0	T-Cells	TUBA4A
0	1.1223	0.301	0.076	0	T-Cells	GPR171
0	1.1136	0.325	0.136	0	T-Cells	TSPYL2
0	1.11055	0.586	0.268	0	T-Cells	GZMH
0	1.0934	0.478	0.155	0	T-Cells	LCK
0	1.07781	0.421	0.147	0	T-Cells	ACAP1
0	1.06447	0.423	0.143	0	T-Cells	ETS1
0	1.05209	0.728	0.306	0	T-Cells	GZMA
0	1.04499	0.677	0.446	0	T-Cells	DUSP2
0	1.04074	0.386	0.221	0	T-Cells	PIK3R1
0	1.03822	0.303	0.126	0	T-Cells	RP11-138A9.1
0	1.02187	0.301	0.09	0	T-Cells	LINC01871
0	1.01466	0.321	0.097	0	T-Cells	IKZF3
0	1.00459	0.57	0.347	0	T-Cells	STK4
0	0.994017	0.343	0.11	0	T-Cells	RORA
0	0.986277	0.862	0.679	0	T-Cells	PTPRC
0	0.972777	0.461	0.237	0	T-Cells	PRDM1
0	0.971999	0.409	0.183	0	T-Cells	RUNX3
0	0.970337	0.386	0.213	0	T-Cells	LEPROTL1
0	0.964715	0.357	0.129	0	T-Cells	RHOH
0	0.964312	0.42	0.157	0	T-Cells	SYNE2
0	0.928128	0.375	0.204	0	T-Cells	KIAA1551
0	0.926605	0.326	0.114	0	T-Cells	SLC38A1
0	0.921814	0.34	0.141	0	T-Cells	PIK3IP1
0	0.915775	0.335	0.117	0	T-Cells	LBH
0	0.909623	0.389	0.175	0	T-Cells	FYN
0	0.901347	0.46	0.304	0	T-Cells	LDHB
0	0.8925	0.434	0.3	0	T-Cells	CITED2
0	0.890199	0.57	0.272	0	T-Cells	IL2RG
0	0.874815	0.429	0.271	0	T-Cells	TERF2IP
0	0.870996	0.37	0.156	0	T-Cells	SYTL3
0	0.867671	0.323	0.152	0	T-Cells	CNOT6L
0	0.86601	0.374	0.205	0	T-Cells	TMEM2
0	0.84947	0.328	0.169	0	T-Cells	LYAR
0	0.848233	0.383	0.224	0	T-Cells	SMCHD1
0	0.847248	0.4	0.195	0	T-Cells	SOCS1
0	0.842832	0.529	0.371	0	T-Cells	SRSF7
0	0.822469	0.498	0.274	0	T-Cells	ISG20
0	0.820723	0.425	0.176	0	T-Cells	GZMM
0	0.820589	0.392	0.189	0	T-Cells	STK17A
0	0.791027	0.873	0.764	0	T-Cells	TXNIP
0	0.790796	0.313	0.16	0	T-Cells	TAGAP
0	0.788512	0.368	0.198	0	T-Cells	PCSK7
0	0.78067	0.337	0.195	0	T-Cells	PTGER4
0	0.77883	0.996	0.991	0	T-Cells	RPS29
0	0.776698	0.335	0.216	0	T-Cells	PPP1R2
0	0.775731	0.504	0.318	0	T-Cells	PCED1B-AS1
0	0.775417	0.628	0.533	0	T-Cells	SARAF
0	0.77445	0.998	0.997	0	T-Cells	RPS27
0	0.773301	0.31	0.118	0	T-Cells	SAMD3
0	0.767699	0.444	0.262	0	T-Cells	RP11-463O12.5
0	0.747313	0.392	0.244	0	T-Cells	CDC42SE2
0	0.744197	0.532	0.324	0	T-Cells	EVL
0	0.742278	0.345	0.176	0	T-Cells	APOBEC3G
0	0.737404	0.584	0.412	0	T-Cells	CYTIP
0	0.736605	0.673	0.3	0	T-Cells	IFITM1
0	0.720152	0.992	0.976	0	T-Cells	RPS3
0	0.716531	0.992	0.967	0	T-Cells	RPL3
0	0.70607	0.732	0.56	0	T-Cells	CORO1A
0	0.702399	0.329	0.178	0	T-Cells	AKNA
0	0.699616	0.322	0.156	0	T-Cells	ICAM3
0	0.696753	0.305	0.193	0	T-Cells	PDCD4
0	0.686777	0.508	0.35	0	T-Cells	VAMP2
0	0.685536	0.362	0.173	0	T-Cells	C12orf75
0	0.677563	0.446	0.318	0	T-Cells	DDX24
0	0.666307	0.428	0.279	0	T-Cells	GIMAP7
0	0.664674	0.325	0.176	0	T-Cells	TRAF3IP3
0	0.664338	0.333	0.197	0	T-Cells	IKZF1
0	0.663603	0.315	0.195	0	T-Cells	ZC3HAV1
0	0.663254	0.476	0.344	0	T-Cells	RNF213
0	0.661554	0.302	0.142	0	T-Cells	TBC1D10C
0	0.661018	0.822	0.702	0	T-Cells	CCL4
0	0.659699	0.453	0.264	0	T-Cells	RARRES3
0	0.654223	0.448	0.273	0	T-Cells	BIN2
0	0.653518	1	0.998	0	T-Cells	MALAT1
0	0.651424	0.741	0.595	0	T-Cells	ID2
0	0.645971	0.484	0.327	0	T-Cells	CD48
0	0.644158	0.865	0.816	0	T-Cells	RPSA
0	0.638452	0.806	0.804	0	T-Cells	JUNB
0	0.63722	0.426	0.301	0	T-Cells	AAK1
0	0.636916	0.418	0.268	0	T-Cells	HLA-F
0	0.627924	0.972	0.904	0	T-Cells	HLA-A
0	0.627684	0.988	0.976	0	T-Cells	RPL23A
0	0.626367	0.313	0.222	0	T-Cells	CCNH
0	0.620607	0.466	0.307	0	T-Cells	ARL4C
0	0.619453	0.354	0.169	0	T-Cells	PYHIN1
0	0.617484	1	0.999	0	T-Cells	B2M
0	0.612135	0.339	0.243	0	T-Cells	NKTR
0	0.610568	0.463	0.382	0	T-Cells	ELF1
0	0.606976	0.404	0.358	0	T-Cells	ITGB1
0	0.593845	0.372	0.289	0	T-Cells	EZR
0	0.593287	0.303	0.23	0	T-Cells	YPEL5
0	0.581884	0.306	0.173	0	T-Cells	ANXA6
0	0.574429	0.343	0.26	0	T-Cells	TNRC6B
0	0.574065	0.498	0.422	0	T-Cells	FYB
0	0.565932	0.52	0.432	0	T-Cells	RSRP1
0	0.561669	0.901	0.841	0	T-Cells	MYL12A
0	0.560468	0.372	0.291	0	T-Cells	FNBP1
0	0.546024	0.566	0.4	0	T-Cells	RAC2
0	0.544959	0.504	0.454	0	T-Cells	GAS5
0	0.541277	0.532	0.45	0	T-Cells	PPDPF
0	0.537699	0.318	0.23	0	T-Cells	POLR2J3
0	0.537613	0.454	0.349	0	T-Cells	AES
0	0.534036	0.975	0.91	0	T-Cells	HLA-C
0	0.531509	0.334	0.233	0	T-Cells	PIP4K2A
0	0.512924	0.373	0.304	0	T-Cells	SF1
0	0.5094	0.58	0.538	0	T-Cells	HINT1
0	0.503722	0.997	0.994	0	T-Cells	RPL13A
0	0.503622	0.333	0.255	0	T-Cells	DDX6
0	0.502685	0.997	0.993	0	T-Cells	RPS18
0	0.502668	0.746	0.697	0	T-Cells	HSPA8
0	0.501273	0.547	0.462	0	T-Cells	EIF4A2
0	0.500395	0.632	0.307	0	T-Cells	CST7
0	0.497967	0.477	0.405	0	T-Cells	ARF6
0	0.493502	0.468	0.361	0	T-Cells	PSMB9
0	0.490794	0.815	0.744	0	T-Cells	CALM1
0	0.488042	0.524	0.471	0	T-Cells	SNRPD2
0	0.483225	0.984	0.952	0	T-Cells	HLA-B
0	0.481206	0.524	0.469	0	T-Cells	FUS
0	0.480801	0.822	0.784	0	T-Cells	ARHGDIB
0	0.473412	0.99	0.985	0	T-Cells	RPS15A
0	0.472355	0.992	0.989	0	T-Cells	RPS27A
0	0.471932	0.303	0.255	0	T-Cells	UGP2
0	0.469347	0.654	0.593	0	T-Cells	RBM39
0	0.468812	0.519	0.456	0	T-Cells	N4BP2L2
0	0.467373	0.452	0.405	0	T-Cells	STK17B
0	0.465957	0.4	0.355	0	T-Cells	ANKRD12
0	0.458684	0.368	0.311	0	T-Cells	WIPF1
0	0.452344	0.998	0.997	0	T-Cells	RPL41
0	0.451963	0.887	0.851	0	T-Cells	DDX5
0	0.44627	0.409	0.378	0	T-Cells	GSTK1
0	0.430626	0.994	0.991	0	T-Cells	RPS19
0	0.428275	0.306	0.258	0	T-Cells	NCOR1
0	0.42796	0.573	0.541	0	T-Cells	SUB1
0	0.425072	0.908	0.847	0	T-Cells	HLA-E
0	0.42192	0.992	0.985	0	T-Cells	RPS2
0	0.418066	0.409	0.359	0	T-Cells	CLK1
0	0.416308	0.953	0.944	0	T-Cells	RPL14
0	0.411435	0.69	0.67	0	T-Cells	RPL36AL
0	0.407209	0.377	0.338	0	T-Cells	GPBP1
0	0.400428	0.445	0.404	0	T-Cells	PNISR
0	0.400161	0.357	0.376	0	T-Cells	CREM
0	0.396288	0.591	0.544	0	T-Cells	PSME1
0	0.391741	0.491	0.462	0	T-Cells	SSR2
0	0.390344	0.974	0.966	0	T-Cells	RPS4X
0	0.389651	0.643	0.637	0	T-Cells	RPS4Y1
0	0.388921	0.335	0.3	0	T-Cells	ATRX
0	0.387098	0.312	0.277	0	T-Cells	YWHAQ
0	0.382442	0.933	0.919	0	T-Cells	RPL10A
0	0.382426	0.849	0.841	0	T-Cells	EEF1D
0	0.379685	0.354	0.314	0	T-Cells	CUTA
0	0.379394	0.435	0.401	0	T-Cells	ARGLU1
0	0.376624	0.559	0.283	0	T-Cells	CTSW
0	0.376025	0.338	0.317	0	T-Cells	AKAP9
0	0.373318	0.358	0.319	0	T-Cells	GIMAP4
0	0.373028	0.996	0.994	0	T-Cells	RPS14
0	0.372373	0.81	0.8	0	T-Cells	RPLP0
0	0.371231	0.423	0.4	0	T-Cells	ANAPC16
0	0.368701	0.417	0.382	0	T-Cells	HNRNPA0
0	0.367458	0.544	0.538	0	T-Cells	GLTSCR2
0	0.359957	0.728	0.41	0	T-Cells	NKG7
0	0.359925	0.43	0.408	0	T-Cells	SOD1
0	0.357485	0.338	0.296	0	T-Cells	TAPBP
0	0.356286	0.404	0.388	0	T-Cells	APRT
0	0.351915	0.966	0.967	0	T-Cells	RPL31
0	0.350542	0.774	0.775	0	T-Cells	TMA7
0	0.349425	0.353	0.336	0	T-Cells	UBE2D2
0	0.347831	0.549	0.51	0	T-Cells	SEPT7
0	0.346476	0.562	0.551	0	T-Cells	SON
0	0.344735	0.969	0.963	0	T-Cells	RPL30
0	0.343384	0.37	0.354	0	T-Cells	ABRACL
0	0.340513	0.344	0.304	0	T-Cells	PSMB8
0	0.338135	0.967	0.962	0	T-Cells	RPS25
0	0.33808	0.485	0.464	0	T-Cells	ARL6IP5
0	0.335185	0.431	0.422	0	T-Cells	PRRC2C
0	0.331296	0.657	0.655	0	T-Cells	NPM1
0	0.330086	0.996	0.995	0	T-Cells	RPL13
0	0.329335	0.319	0.298	0	T-Cells	TAF7
0	0.328763	0.391	0.373	0	T-Cells	SLA
0	0.328209	0.349	0.328	0	T-Cells	CIB1
0	0.328167	0.388	0.37	0	T-Cells	RBM8A
0	0.323234	0.434	0.422	0	T-Cells	GPSM3
0	0.322415	0.988	0.986	0	T-Cells	RPL27A
0	0.321605	0.994	0.993	0	T-Cells	RPL21
0	0.318171	0.376	0.364	0	T-Cells	KMT2E
0	0.317572	0.987	0.987	0	T-Cells	RPS6
0	0.316995	0.317	0.305	0	T-Cells	SF3B1
0	0.31648	0.781	0.78	0	T-Cells	HNRNPA1
0	0.313073	0.544	0.542	0	T-Cells	YWHAZ
0	0.312832	0.92	0.919	0	T-Cells	RPL18
0	0.308791	0.985	0.978	0	T-Cells	RPL28
0	0.30788	0.818	0.827	0	T-Cells	RPS21
0	0.306587	0.316	0.305	0	T-Cells	BRD2
0	0.302042	0.368	0.373	0	T-Cells	SRSF2
0	0.30152	0.371	0.359	0	T-Cells	PRPF38B
0	0.299866	0.56	0.568	0	T-Cells	SKP1
0	0.295226	0.997	0.997	0	T-Cells	RPL10
0	0.294723	0.679	0.687	0	T-Cells	MYL12B
0	0.289615	0.318	0.311	0	T-Cells	SP100
0	0.285196	0.377	0.359	0	T-Cells	JAK1
0	0.282623	0.43	0.452	0	T-Cells	AKAP13
0	0.281359	0.477	0.489	0	T-Cells	HNRNPDL
0	0.280433	0.679	0.69	0	T-Cells	OST4
0	0.276927	0.475	0.474	0	T-Cells	SRSF5
0	0.276301	0.992	0.99	0	T-Cells	RPLP2
0	0.274156	0.366	0.37	0	T-Cells	SRSF11
0	0.270536	0.985	0.981	0	T-Cells	RPL18A
0	0.266675	0.352	0.371	0	T-Cells	HNRNPH1
0	0.264152	0.722	0.746	0	T-Cells	RPL17
0	0.262295	0.447	0.451	0	T-Cells	NCL
0	0.261798	0.311	0.311	0	T-Cells	GTF3A
0	0.258272	0.987	0.987	0	T-Cells	RPS15
0	0.257449	0.332	0.336	0	T-Cells	ERP29
0	0.253064	0.311	0.314	0	T-Cells	RSRC2
0	-0.251098	0.179	0.308	0	T-Cells	NDUFA2
0	-0.257772	0.252	0.406	0	T-Cells	ST13
0	-0.258091	0.196	0.323	0	T-Cells	DDX21
0	-0.261299	0.975	0.988	0	T-Cells	PTMA
0	-0.265673	0.356	0.509	0	T-Cells	C14orf2
0	-0.269696	0.179	0.314	0	T-Cells	BANF1
0	-0.271449	0.249	0.406	0	T-Cells	WASF2
0	-0.27159	0.328	0.485	0	T-Cells	NDUFB2
0	-0.273385	0.222	0.381	0	T-Cells	ENY2
0	-0.274457	0.44	0.605	0	T-Cells	PCBP1
0	-0.274743	0.274	0.434	0	T-Cells	PSMB3
0	-0.275146	0.235	0.386	0	T-Cells	BLOC1S1
0	-0.275368	0.435	0.596	0	T-Cells	ELOB
0	-0.276847	0.215	0.364	0	T-Cells	COX5A
0	-0.277671	0.744	0.867	0	T-Cells	RPL22
0	-0.27956	0.968	0.983	0	T-Cells	MT-CO3
0	-0.280489	0.336	0.506	0	T-Cells	SLC25A5
0	-0.283282	0.224	0.365	0	T-Cells	RNF149
0	-0.292232	0.36	0.504	0	T-Cells	CTSC
0	-0.294268	0.363	0.514	0	T-Cells	AHNAK
0	-0.295511	0.322	0.486	0	T-Cells	DEK
0	-0.298062	0.368	0.544	0	T-Cells	ATP5I
0	-0.300284	0.174	0.319	0	T-Cells	ANAPC11
0	-0.306931	0.214	0.372	0	T-Cells	PRDX5
0	-0.307294	0.184	0.331	0	T-Cells	ATP6AP2
0	-0.307635	0.257	0.401	0	T-Cells	PRELID1
0	-0.307901	0.465	0.645	0	T-Cells	COX6B1
0	-0.309255	0.173	0.317	0	T-Cells	HMGN3
0	-0.309506	0.369	0.542	0	T-Cells	SERP1
0	-0.310715	0.228	0.375	0	T-Cells	PRDX1
0	-0.311354	0.408	0.596	0	T-Cells	DYNLL1
0	-0.31344	0.982	0.993	0	T-Cells	ACTB
0	-0.314916	0.177	0.34	0	T-Cells	SFT2D1
0	-0.321978	0.279	0.451	0	T-Cells	IQGAP1
0	-0.322516	0.165	0.309	0	T-Cells	SH3GLB1
0	-0.325847	0.394	0.57	0	T-Cells	COX5B
0	-0.326999	0.272	0.454	0	T-Cells	TMBIM4
0	-0.327924	0.162	0.313	0	T-Cells	CANX
0	-0.33219	0.345	0.531	0	T-Cells	ACTR2
0	-0.335222	0.175	0.334	0	T-Cells	LAMTOR1
0	-0.335655	0.185	0.346	0	T-Cells	ZNF706
0	-0.342075	0.228	0.368	0	T-Cells	CARD16
0	-0.346915	0.153	0.301	0	T-Cells	HSD17B11
0	-0.347058	0.206	0.377	0	T-Cells	RHOG
0	-0.347292	0.281	0.464	0	T-Cells	VAPA
0	-0.352475	0.201	0.358	0	T-Cells	LAMP1
0	-0.356354	0.272	0.416	0	T-Cells	TUBB
0	-0.357812	0.203	0.372	0	T-Cells	GDI2
0	-0.363714	0.295	0.467	0	T-Cells	UQCRQ
0	-0.368856	0.172	0.34	0	T-Cells	MTPN
0	-0.369134	0.336	0.582	0	T-Cells	ZEB2
0	-0.382245	0.212	0.385	0	T-Cells	EFHD2
0	-0.385013	0.187	0.338	0	T-Cells	IFNGR1
0	-0.385741	0.221	0.406	0	T-Cells	RAB7A
0	-0.388535	0.188	0.371	0	T-Cells	GNB2
0	-0.395437	0.278	0.451	0	T-Cells	PKM
0	-0.398973	0.141	0.314	0	T-Cells	SSR3
0	-0.400243	0.333	0.538	0	T-Cells	LAMTOR4
0	-0.402389	0.299	0.491	0	T-Cells	ATP5J2
0	-0.403008	0.177	0.352	0	T-Cells	MT-ND4L
0	-0.406488	0.26	0.448	0	T-Cells	NDUFB1
0	-0.408003	0.249	0.421	0	T-Cells	TPM4
0	-0.408216	0.877	0.937	0	T-Cells	RPS11
0	-0.417149	0.273	0.471	0	T-Cells	GNAS
0	-0.422077	0.185	0.367	0	T-Cells	GRB2
0	-0.424119	0.817	0.887	0	T-Cells	MT-ND1
0	-0.426074	0.238	0.433	0	T-Cells	ATP5H
0	-0.430534	0.79	0.901	0	T-Cells	MT-ND3
0	-0.433529	0.841	0.914	0	T-Cells	ATP5E
0	-0.441435	0.185	0.348	0	T-Cells	SNX6
0	-0.444544	0.919	0.958	0	T-Cells	RPS24
0	-0.449502	0.133	0.311	0	T-Cells	PGLS
0	-0.449873	0.626	0.76	0	T-Cells	DUSP1
0	-0.451274	0.163	0.327	0	T-Cells	RHOC
0	-0.451877	0.2	0.397	0	T-Cells	RAB5C
0	-0.456264	0.21	0.418	0	T-Cells	SEC11A
0	-0.458728	0.287	0.443	0	T-Cells	FOSB
0	-0.458912	0.486	0.694	0	T-Cells	ARPC1B
0	-0.459002	0.985	0.994	0	T-Cells	TMSB10
0	-0.464089	0.172	0.368	0	T-Cells	RNH1
0	-0.468393	0.234	0.441	0	T-Cells	ATP6V1F
0	-0.470331	0.219	0.413	0	T-Cells	BST2
0	-0.475079	0.423	0.628	0	T-Cells	TPI1
0	-0.476688	0.385	0.569	0	T-Cells	DBI
0	-0.492155	0.201	0.385	0	T-Cells	RGS10
0	-0.493677	0.128	0.31	0	T-Cells	PTMS
0	-0.49662	0.154	0.34	0	T-Cells	GLRX
0	-0.497132	0.888	0.934	0	T-Cells	SRGN
0	-0.503064	0.17	0.354	0	T-Cells	ATP2B1
0	-0.513689	0.198	0.342	0	T-Cells	HSPH1
0	-0.532109	0.81	0.896	0	T-Cells	RPL23
0	-0.533539	0.824	0.918	0	T-Cells	OAZ1
0	-0.537669	0.255	0.472	0	T-Cells	WSB1
0	-0.539341	0.188	0.394	0	T-Cells	SAMHD1
0	-0.556078	0.858	0.941	0	T-Cells	SERF2
0	-0.566561	0.258	0.486	0	T-Cells	NOP10
0	-0.567718	0.804	0.928	0	T-Cells	CYBA
0	-0.570613	0.172	0.402	0	T-Cells	ARRB2
0	-0.575615	0.252	0.472	0	T-Cells	NFE2L2
0	-0.576308	0.293	0.544	0	T-Cells	POMP
0	-0.594005	0.295	0.533	0	T-Cells	GPX4
0	-0.595895	0.101	0.303	0	T-Cells	RNF13
0	-0.597888	0.155	0.371	0	T-Cells	TALDO1
0	-0.598713	0.412	0.667	0	T-Cells	ARPC5
0	-0.603347	0.584	0.795	0	T-Cells	ARPC3
0	-0.604739	0.196	0.441	0	T-Cells	YWHAE
0	-0.626186	0.438	0.691	0	T-Cells	RHOA
0	-0.633475	0.163	0.38	0	T-Cells	SERPINB1
0	-0.646303	0.206	0.412	0	T-Cells	VMP1
0	-0.647731	0.143	0.377	0	T-Cells	CMTM6
0	-0.657539	0.254	0.515	0	T-Cells	GNG5
0	-0.658452	0.23	0.461	0	T-Cells	SQSTM1
0	-0.668666	0.114	0.319	0	T-Cells	YWHAH
0	-0.685427	0.244	0.5	0	T-Cells	FKBP1A
0	-0.686954	0.124	0.333	0	T-Cells	TKT
0	-0.691381	0.673	0.836	0	T-Cells	CALM2
0	-0.694053	0.225	0.491	0	T-Cells	GNAI2
0	-0.695409	0.081	0.308	0	T-Cells	COMT
0	-0.697783	0.151	0.391	0	T-Cells	GSTO1
0	-0.703411	0.537	0.737	0	T-Cells	LGALS1
0	-0.703732	0.108	0.337	0	T-Cells	MGAT1
0	-0.708974	0.266	0.547	0	T-Cells	SNX3
0	-0.712806	0.415	0.598	0	T-Cells	TUBA1B
0	-0.714373	0.888	0.944	0	T-Cells	MT-RNR2
0	-0.71809	0.657	0.856	0	T-Cells	H3F3A
0	-0.720064	0.392	0.612	0	T-Cells	TAGLN2
0	-0.722692	0.692	0.832	0	T-Cells	ITM2B
0	-0.723618	0.257	0.539	0	T-Cells	SH3BGRL
0	-0.725879	0.345	0.63	0	T-Cells	GSTP1
0	-0.730395	0.193	0.466	0	T-Cells	ATP6V0B
0	-0.732964	0.168	0.43	0	T-Cells	H2AFY
0	-0.736831	0.261	0.512	0	T-Cells	PLEK
0	-0.743572	0.923	0.965	0	T-Cells	TPT1
0	-0.757473	0.158	0.405	0	T-Cells	NR4A1
0	-0.758362	0.078	0.304	0	T-Cells	SNX2
0	-0.76786	0.159	0.432	0	T-Cells	CAPZA2
0	-0.791257	0.414	0.672	0	T-Cells	HSPA1A
0	-0.796655	0.095	0.342	0	T-Cells	BNIP3L
0	-0.805756	0.165	0.445	0	T-Cells	PYCARD
0	-0.818888	0.138	0.4	0	T-Cells	CLTA
0	-0.824694	0.312	0.589	0	T-Cells	TSPO
0	-0.829843	0.216	0.52	0	T-Cells	RTN4
0	-0.846804	0.152	0.436	0	T-Cells	LAPTM4A
0	-0.859091	0.206	0.448	0	T-Cells	CTSD
0	-0.864561	0.134	0.416	0	T-Cells	GABARAP
0	-0.8679	0.831	0.869	0	T-Cells	S100A6
0	-0.871322	0.241	0.53	0	T-Cells	ANXA5
0	-0.884516	0.142	0.41	0	T-Cells	PTPRE
0	-0.899479	0.315	0.57	0	T-Cells	CSTB
0	-0.908243	0.238	0.438	0	T-Cells	RGS2
0	-0.910743	0.231	0.522	0	T-Cells	RNASET2
0	-0.912941	0.368	0.628	0	T-Cells	ANXA2
0	-0.951541	0.078	0.344	0	T-Cells	YBX3
0	-0.952093	0.633	0.843	0	T-Cells	YBX1
0	-0.960406	0.166	0.375	0	T-Cells	ZFAND5
0	-0.967385	0.378	0.678	0	T-Cells	VAMP8
0	-0.983371	0.372	0.579	0	T-Cells	PPP1R15A
0	-0.993359	0.654	0.756	0	T-Cells	S100A10
0	-0.997225	0.035	0.307	0	T-Cells	DPYSL2
0	-1.00204	0.172	0.492	0	T-Cells	AP2S1
0	-1.02033	0.066	0.313	0	T-Cells	CDKN1A
0	-1.021	0.135	0.357	0	T-Cells	LMNA
0	-1.03212	0.087	0.392	0	T-Cells	HSBP1
0	-1.04655	0.258	0.603	0	T-Cells	SDCBP
0	-1.07389	0.594	0.715	0	T-Cells	NFKBIA
0	-1.07732	0.088	0.419	0	T-Cells	APLP2
0	-1.08456	0.499	0.787	0	T-Cells	MT-RNR1
0	-1.10179	0.148	0.456	0	T-Cells	RBPJ
0	-1.12942	0.522	0.772	0	T-Cells	S100A11
0	-1.17844	0.079	0.392	0	T-Cells	ASAH1
0	-1.19093	0.031	0.344	0	T-Cells	CTSH
0	-1.19767	0.183	0.524	0	T-Cells	GLUL
0	-1.20543	0.008	0.309	0	T-Cells	CD302
0	-1.23762	0.077	0.373	0	T-Cells	LGALS3
0	-1.25442	0.045	0.355	0	T-Cells	HLA-DMB
0	-1.25501	0.228	0.482	0	T-Cells	HSPB1
0	-1.25809	0.228	0.517	0	T-Cells	GADD45B
0	-1.26417	0.234	0.462	0	T-Cells	PLIN2
0	-1.26968	0.101	0.36	0	T-Cells	NFKBIZ
0	-1.27746	0.009	0.305	0	T-Cells	CPVL
0	-1.31304	0.275	0.674	0	T-Cells	RAC1
0	-1.31858	0.048	0.386	0	T-Cells	BRI3
0	-1.33242	0.429	0.705	0	T-Cells	FOS
0	-1.34306	0.34	0.714	0	T-Cells	CD63
0	-1.3497	0.087	0.424	0	T-Cells	FGL2
0	-1.37572	0.641	0.77	0	T-Cells	VIM
0	-1.38943	0.097	0.358	0	T-Cells	HLA-DQA2
0	-1.40273	0.104	0.489	0	T-Cells	AP1S2
0	-1.40975	0.032	0.415	0	T-Cells	RNF130
0	-1.42192	0.007	0.343	0	T-Cells	KCTD12
0	-1.44745	0.018	0.358	0	T-Cells	LY96
0	-1.47083	0.252	0.589	0	T-Cells	FTH1P10
0	-1.47825	0.119	0.503	0	T-Cells	TYMP
0	-1.48322	0.041	0.391	0	T-Cells	BLVRB
0	-1.496	0.361	0.643	0	T-Cells	ZFP36L1
0	-1.50502	0.011	0.321	0	T-Cells	SERPINA1
0	-1.51439	0.016	0.328	0	T-Cells	GSN
0	-1.51519	0.751	0.921	0	T-Cells	NEAT1
0	-1.51794	0.18	0.571	0	T-Cells	FCGR3A
0	-1.52404	0.004	0.357	0	T-Cells	CD68
0	-1.52441	0.007	0.341	0	T-Cells	GGTA1P
0	-1.52486	0.087	0.487	0	T-Cells	C1orf162
0	-1.56873	0.01	0.339	0	T-Cells	CLEC10A
0	-1.58706	0.008	0.404	0	T-Cells	SPI1
0	-1.59298	0.006	0.375	0	T-Cells	CYBB
0	-1.61837	0.015	0.352	0	T-Cells	FCGR2B
0	-1.63881	0.193	0.592	0	T-Cells	CEBPB
0	-1.6779	0.015	0.379	0	T-Cells	MNDA
0	-1.68991	0.008	0.371	0	T-Cells	CD163
0	-1.69067	0.042	0.472	0	T-Cells	GRN
0	-1.69792	0.005	0.412	0	T-Cells	MEF2C
0	-1.6998	0.013	0.356	0	T-Cells	C5AR1
0	-1.70102	0.019	0.348	0	T-Cells	IFI30
0	-1.71546	0.053	0.39	0	T-Cells	RHOB
0	-1.71809	0.034	0.348	0	T-Cells	ATF3
0	-1.74436	0.022	0.42	0	T-Cells	RNASE6
0	-1.74901	0.083	0.457	0	T-Cells	NAMPT
0	-1.76049	0.013	0.329	0	T-Cells	KLF4
0	-1.78882	0.017	0.413	0	T-Cells	TGFBI
0	-1.83125	0.008	0.407	0	T-Cells	MARCKS
0	-1.84432	0.013	0.433	0	T-Cells	FCGR2A
0	-1.85026	0.013	0.37	0	T-Cells	MS4A4A
0	-1.85722	0.049	0.502	0	T-Cells	FCGRT
0	-1.88961	0.212	0.557	0	T-Cells	HLA-DQB1
0	-1.93431	0.153	0.532	0	T-Cells	TIMP1
0	-1.93443	0.22	0.659	0	T-Cells	CTSS
0	-1.954	0.133	0.57	0	T-Cells	HLA-DMA
0	-1.97763	0.008	0.342	0	T-Cells	DAB2
0	-1.97823	0.013	0.347	0	T-Cells	FOLR2
0	-1.98743	0.049	0.404	0	T-Cells	CD83
0	-2.06278	0.098	0.569	0	T-Cells	HLA-DRB6
0	-2.07108	0.037	0.384	0	T-Cells	PLAUR
0	-2.08866	0.16	0.559	0	T-Cells	HLA-DQA1
0	-2.09803	0.129	0.481	0	T-Cells	SOD2
0	-2.09978	0.036	0.47	0	T-Cells	CTSZ
0	-2.10197	0.558	0.835	0	T-Cells	SAT1
0	-2.12752	0.017	0.423	0	T-Cells	VSIG4
0	-2.19006	0.249	0.739	0	T-Cells	PSAP
0	-2.19736	0.533	0.795	0	T-Cells	HLA-DPB1
0	-2.20583	0.032	0.429	0	T-Cells	CFD
0	-2.2818	0.942	0.982	0	T-Cells	FTH1
0	-2.30184	0.006	0.308	0	T-Cells	LYVE1
0	-2.36704	0.058	0.544	0	T-Cells	LST1
0	-2.38898	0.294	0.577	0	T-Cells	CCL3
0	-2.39175	0.078	0.453	0	T-Cells	IER3
0	-2.39648	0.017	0.515	0	T-Cells	MS4A7
0	-2.39913	0.071	0.596	0	T-Cells	CEBPD
0	-2.42826	0.443	0.761	0	T-Cells	HLA-DPA1
0	-2.45854	0.485	0.786	0	T-Cells	HLA-DRB1
0	-2.57274	0.016	0.448	0	T-Cells	CD14
0	-2.6017	0.201	0.688	0	T-Cells	GPX1
0	-2.63033	0.008	0.319	0	T-Cells	F13A1
0	-2.63481	0.112	0.593	0	T-Cells	CTSB
0	-2.63793	0.023	0.499	0	T-Cells	MAFB
0	-2.64891	0.07	0.608	0	T-Cells	IFITM3
0	-2.84598	0.057	0.34	0	T-Cells	IL1B
0	-2.89247	0.145	0.697	0	T-Cells	NPC2
0	-2.92609	0.034	0.582	0	T-Cells	MS4A6A
0	-2.94502	0.679	0.904	0	T-Cells	CD74
0	-2.96179	0.05	0.354	0	T-Cells	CXCL2
0	-2.98435	0.92	0.98	0	T-Cells	FTL
0	-3.19925	0.032	0.415	0	T-Cells	SELENOP
0	-3.23968	0.024	0.46	0	T-Cells	C1QC
0	-3.32576	0.077	0.374	0	T-Cells	CXCL8
0	-3.42364	0.041	0.46	0	T-Cells	C1QB
0	-3.44468	0.064	0.767	0	T-Cells	FCER1G
0	-3.46575	0.07	0.666	0	T-Cells	AIF1
0	-3.4875	0.125	0.893	0	T-Cells	TYROBP
0	-3.55382	0.439	0.816	0	T-Cells	HLA-DRA
0	-3.56873	0.072	0.576	0	T-Cells	LYZ
0	-3.82406	0.044	0.43	0	T-Cells	RNASE1
0	-3.83327	0.064	0.522	0	T-Cells	C1QA
0	-3.93928	0.065	0.412	0	T-Cells	S100A9
0	-4.13061	0.14	0.731	0	T-Cells	CST3
0	0.511577	0.309	0.181	0	T-Cells	CHST12
0	0.291305	0.963	0.962	0	T-Cells	RPL36
0	-0.509202	0.369	0.526	0	T-Cells	COTL1
0	-0.261546	0.52	0.669	1.05943e-307	T-Cells	LAPTM5
4.45358e-308	0.398502	0.387	0.362	1.0795e-303	T-Cells	BTG2
4.76298e-301	-0.316666	0.587	0.733	1.1545e-296	T-Cells	MT-ND5
5.12052e-301	0.341841	0.345	0.309	1.24116e-296	T-Cells	ADGRE5
6.28272e-300	0.262369	0.975	0.98	1.52287e-295	T-Cells	RPL19
6.93935e-287	0.300713	0.808	0.814	1.68203e-282	T-Cells	UBC
5.84473e-286	-0.267789	0.346	0.476	1.4167e-281	T-Cells	HSP90B1
2.0096e-285	0.256622	0.941	0.94	4.87107e-281	T-Cells	RPS7
1.87022e-284	0.26442	0.892	0.894	4.53322e-280	T-Cells	RPS5
6.48119e-275	-0.296617	0.852	0.92	1.57097e-270	T-Cells	MYL6
5.82446e-272	0.284359	0.982	0.98	1.41179e-267	T-Cells	RPS12
4.36813e-268	0.425203	0.342	0.242	1.05879e-263	T-Cells	CCND3
1.15736e-266	0.383059	0.442	0.343	2.80533e-262	T-Cells	LY6E
2.42335e-255	0.402332	0.412	0.336	5.87395e-251	T-Cells	SAMSN1
1.28352e-251	-0.308914	0.221	0.337	3.11113e-247	T-Cells	VSIR
1.07838e-247	-0.274727	0.222	0.329	2.61387e-243	T-Cells	CD55
1.17652e-245	-0.450464	0.542	0.666	2.85176e-241	T-Cells	JUN
4.68696e-233	-0.86702	0.299	0.419	1.13607e-228	T-Cells	GPR183
2.91173e-220	0.510921	0.465	0.424	7.05775e-216	T-Cells	RGS1
1.76683e-210	-0.328035	0.659	0.775	4.28261e-206	T-Cells	IFITM2
8.72263e-193	0.327787	0.33	0.276	2.11428e-188	T-Cells	IRF1
1.19472e-189	-0.276398	0.695	0.798	2.89587e-185	T-Cells	ZFP36
5.63336e-189	0.278279	0.533	0.475	1.36547e-184	T-Cells	LSP1
2.51187e-188	0.33416	0.3	0.237	6.08852e-184	T-Cells	GPR65
6.531e-185	-0.323379	0.471	0.591	1.58305e-180	T-Cells	LITAF
3.34962e-183	-0.274768	0.778	0.856	8.11915e-179	T-Cells	GAPDH
2.0932e-169	-0.280804	0.631	0.738	5.0737e-165	T-Cells	EMP3
4.16753e-140	-0.758666	0.271	0.357	1.01017e-135	T-Cells	MT2A
5.65524e-121	0.39331	0.649	0.645	1.37077e-116	T-Cells	DNAJB1
4.92112e-120	-0.50562	0.372	0.439	1.19283e-115	T-Cells	TNFAIP3
1.75674e-108	0.406694	0.302	0.224	4.25816e-104	T-Cells	KLRB1
3.26558e-108	-0.299217	0.902	0.91	7.91543e-104	T-Cells	S100A4
1.71931e-81	-0.303629	0.501	0.581	4.16743e-77	T-Cells	IER2
2.46785e-78	-0.369875	0.487	0.565	5.98182e-74	T-Cells	HERPUD1
0	4.19078	0.859	0.087	0	Mac/DC	C1QA
0	4.07923	0.706	0.067	0	Mac/DC	RNASE1
0	3.86947	0.78	0.057	0	Mac/DC	C1QB
0	3.79753	0.8	0.038	0	Mac/DC	C1QC
0	3.72114	0.698	0.051	0	Mac/DC	SELENOP
0	3.34106	0.985	0.505	0	Mac/DC	HLA-DRA
0	3.29977	0.992	0.245	0	Mac/DC	CST3
0	3.18247	0.543	0.113	0	Mac/DC	CXCL8
0	3.12425	0.546	0.025	0	Mac/DC	F13A1
0	3.12261	0.908	0.096	0	Mac/DC	MS4A6A
0	2.93385	0.995	0.722	0	Mac/DC	CD74
0	2.85477	0.957	0.236	0	Mac/DC	NPC2
0	2.84881	0.54	0.017	0	Mac/DC	LYVE1
0	2.83495	0.865	0.172	0	Mac/DC	CTSB
0	2.79731	0.947	0.526	0	Mac/DC	HLA-DRB1
0	2.79299	0.417	0.072	0	Mac/DC	CXCL3
0	2.7692	0.703	0.065	0	Mac/DC	CD14
0	2.72992	0.92	0.492	0	Mac/DC	HLA-DPA1
0	2.71395	0.734	0.032	0	Mac/DC	VSIG4
0	2.56887	0.506	0.096	0	Mac/DC	CXCL2
0	2.56865	0.931	0.275	0	Mac/DC	GPX1
0	2.56415	0.747	0.091	0	Mac/DC	MAFB
0	2.55766	0.603	0.026	0	Mac/DC	FOLR2
0	2.55325	0.928	0.572	0	Mac/DC	HLA-DPB1
0	2.54269	0.81	0.198	0	Mac/DC	HLA-DQA1
0	2.52088	0.661	0.127	0	Mac/DC	IER3
0	2.51914	0.353	0.144	0	Mac/DC	CCL3L3
0	2.49767	0.4	0.036	0	Mac/DC	PDK4
0	2.43469	0.571	0.032	0	Mac/DC	DAB2
0	2.42221	1	0.934	0	Mac/DC	FTL
0	2.41923	0.963	0.161	0	Mac/DC	AIF1
0	2.3616	0.826	0.16	0	Mac/DC	HLA-DRB6
0	2.36144	0.397	0.016	0	Mac/DC	PLTP
0	2.34769	0.703	0.095	0	Mac/DC	CTSZ
0	2.33771	0.834	0.181	0	Mac/DC	HLA-DMA
0	2.3107	0.613	0.04	0	Mac/DC	MS4A4A
0	2.29927	0.769	0.248	0	Mac/DC	HLA-DQB1
0	2.28697	0.785	0.084	0	Mac/DC	MS4A7
0	2.26347	0.458	0.066	0	Mac/DC	EGR1
0	2.18189	0.695	0.055	0	Mac/DC	FCGR2A
0	2.15052	0.605	0.03	0	Mac/DC	FCGR2B
0	2.1454	0.663	0.055	0	Mac/DC	TGFBI
0	2.13486	0.584	0.102	0	Mac/DC	CD83
0	2.12371	0.455	0.112	0	Mac/DC	IL1B
0	2.09943	0.446	0.021	0	Mac/DC	LGMN
0	2.09306	0.586	0.024	0	Mac/DC	CLEC10A
0	2.08418	0.797	0.178	0	Mac/DC	CEBPD
0	2.07462	0.61	0.038	0	Mac/DC	CD163
0	2.05938	0.747	0.11	0	Mac/DC	FCGRT
0	2.05507	0.533	0.07	0	Mac/DC	ATF3
0	2.0494	0.592	0.022	0	Mac/DC	GGTA1P
0	2.04222	0.618	0.096	0	Mac/DC	CFD
0	1.98534	0.999	0.95	0	Mac/DC	FTH1
0	1.97805	0.653	0.068	0	Mac/DC	RNASE6
0	1.96975	0.505	0.013	0	Mac/DC	MRC1
0	1.96496	0.489	0.06	0	Mac/DC	KLF4
0	1.94977	0.615	0.066	0	Mac/DC	MARCKS
0	1.91155	0.81	0.393	0	Mac/DC	ZFP36L1
0	1.85453	0.403	0.022	0	Mac/DC	EMP1
0	1.82396	0.949	0.245	0	Mac/DC	FCER1G
0	1.81094	0.614	0.382	0	Mac/DC	CCL3
0	1.8043	0.461	0.069	0	Mac/DC	SGK1
0	1.79725	0.926	0.621	0	Mac/DC	VIM
0	1.78236	0.325	0.017	0	Mac/DC	MARCO
0	1.77881	0.517	0.124	0	Mac/DC	HLA-DQA2
0	1.75024	0.886	0.452	0	Mac/DC	FOS
0	1.7332	0.982	0.37	0	Mac/DC	TYROBP
0	1.71517	0.677	0.112	0	Mac/DC	GRN
0	1.70286	0.919	0.352	0	Mac/DC	PSAP
0	1.67788	0.572	0.092	0	Mac/DC	BLVRB
0	1.67726	0.576	0.122	0	Mac/DC	LMNA
0	1.66979	0.444	0.027	0	Mac/DC	CPM
0	1.66942	0.545	0.063	0	Mac/DC	LY96
0	1.66578	0.47	0.02	0	Mac/DC	MSR1
0	1.66157	0.8	0.185	0	Mac/DC	IFITM3
0	1.65865	0.532	0.049	0	Mac/DC	KCTD12
0	1.64962	0.412	0.017	0	Mac/DC	FILIP1L
0	1.64781	0.536	0.057	0	Mac/DC	CD68
0	1.64652	0.419	0.063	0	Mac/DC	PHACTR1
0	1.64248	0.309	0.041	0	Mac/DC	HES1
0	1.64138	0.402	0.04	0	Mac/DC	CTSL
0	1.63548	0.69	0.161	0	Mac/DC	RBPJ
0	1.6321	0.356	0.015	0	Mac/DC	GPR34
0	1.62878	0.598	0.075	0	Mac/DC	MEF2C
0	1.62565	0.533	0.116	0	Mac/DC	RHOB
0	1.60559	0.314	0.065	0	Mac/DC	NLRP3
0	1.57932	0.667	0.242	0	Mac/DC	HSPB1
0	1.57802	0.382	0.046	0	Mac/DC	CD9
0	1.57422	0.981	0.788	0	Mac/DC	NEAT1
0	1.5516	0.377	0.124	0	Mac/DC	FABP5
0	1.55142	0.629	0.195	0	Mac/DC	SOD2
0	1.55117	0.323	0.016	0	Mac/DC	SLC40A1
0	1.53342	0.538	0.08	0	Mac/DC	HLA-DMB
0	1.52845	0.605	0.091	0	Mac/DC	RNF130
0	1.51406	0.366	0.018	0	Mac/DC	STAB1
0	1.49979	0.594	0.267	0	Mac/DC	GPR183
0	1.49699	0.471	0.046	0	Mac/DC	CPVL
0	1.47295	0.509	0.111	0	Mac/DC	PLAUR
0	1.46741	0.885	0.636	0	Mac/DC	S100A10
0	1.45599	0.528	0.076	0	Mac/DC	CYBB
0	1.42849	0.373	0.049	0	Mac/DC	TNFAIP2
0	1.42771	0.961	0.606	0	Mac/DC	SAT1
0	1.42618	0.754	0.305	0	Mac/DC	FTH1P10
0	1.41538	0.448	0.036	0	Mac/DC	CSF1R
0	1.40626	0.717	0.389	0	Mac/DC	PPP1R15A
0	1.39659	0.643	0.28	0	Mac/DC	GADD45B
0	1.38882	0.435	0.04	0	Mac/DC	CXCL16
0	1.37677	0.849	0.42	0	Mac/DC	CD63
0	1.36551	0.506	0.077	0	Mac/DC	CTSH
0	1.35513	0.431	0.053	0	Mac/DC	C3AR1
0	1.34835	0.572	0.081	0	Mac/DC	SPI1
0	1.34043	0.839	0.351	0	Mac/DC	RAC1
0	1.33934	0.378	0.023	0	Mac/DC	ADAP2
0	1.33612	0.693	0.236	0	Mac/DC	GLUL
0	1.33368	0.462	0.052	0	Mac/DC	CD302
0	1.3218	0.356	0.009	0	Mac/DC	FPR3
0	1.31384	0.518	0.147	0	Mac/DC	S100A9
0	1.3104	0.531	0.11	0	Mac/DC	BRI3
0	1.30647	0.508	0.128	0	Mac/DC	LGALS3
0	1.29972	0.41	0.035	0	Mac/DC	HNMT
0	1.29923	0.336	0.038	0	Mac/DC	HMOX1
0	1.29828	0.47	0.149	0	Mac/DC	NFKBIZ
0	1.29738	0.695	0.222	0	Mac/DC	TIMP1
0	1.29698	0.734	0.279	0	Mac/DC	CEBPB
0	1.28893	0.649	0.177	0	Mac/DC	AP1S2
0	1.285	0.601	0.159	0	Mac/DC	NAMPT
0	1.2756	0.913	0.551	0	Mac/DC	MT-RNR1
0	1.27199	0.385	0.055	0	Mac/DC	TMEM176B
0	1.24307	0.624	0.175	0	Mac/DC	C1orf162
0	1.24289	0.487	0.083	0	Mac/DC	C5AR1
0	1.23524	0.561	0.275	0	Mac/DC	PLIN2
0	1.22406	0.381	0.023	0	Mac/DC	IL13RA1
0	1.2212	0.442	0.057	0	Mac/DC	FRMD4B
0	1.21103	0.456	0.071	0	Mac/DC	DPYSL2
0	1.20504	0.847	0.509	0	Mac/DC	JUN
0	1.19637	0.509	0.052	0	Mac/DC	GSN
0	1.19546	0.543	0.16	0	Mac/DC	FGL2
0	1.18483	0.302	0.036	0	Mac/DC	ABL2
0	1.17606	0.83	0.44	0	Mac/DC	HSPA1A
0	1.17392	0.716	0.347	0	Mac/DC	CSTB
0	1.16867	0.432	0.055	0	Mac/DC	RAB31
0	1.1625	0.518	0.089	0	Mac/DC	MNDA
0	1.15586	0.826	0.425	0	Mac/DC	VAMP8
0	1.15423	0.429	0.107	0	Mac/DC	CDKN1A
0	1.13954	0.913	0.553	0	Mac/DC	S100A11
0	1.13505	0.381	0.142	0	Mac/DC	INSIG1
0	1.13443	0.433	0.078	0	Mac/DC	ARHGAP18
0	1.1303	0.706	0.271	0	Mac/DC	ANXA5
0	1.12975	0.653	0.196	0	Mac/DC	TYMP
0	1.12876	0.489	0.114	0	Mac/DC	YBX3
0	1.11803	0.691	0.265	0	Mac/DC	RNASET2
0	1.11642	0.801	0.161	0	Mac/DC	LYZ
0	1.11236	0.409	0.095	0	Mac/DC	DUSP6
0	1.10835	0.764	0.617	0	Mac/DC	NFKBIA
0	1.10406	0.426	0.072	0	Mac/DC	MFSD1
0	1.09372	0.993	0.926	0	Mac/DC	TPT1
0	1.08754	0.387	0.062	0	Mac/DC	OGFRL1
0	1.08311	0.601	0.276	0	Mac/DC	FOSB
0	1.07925	0.747	0.323	0	Mac/DC	SDCBP
0	1.07735	0.351	0.047	0	Mac/DC	CREG1
0	1.07642	0.748	0.412	0	Mac/DC	ANXA2
0	1.06401	0.929	0.673	0	Mac/DC	YBX1
0	1.05695	0.927	0.702	0	Mac/DC	ITM2B
0	1.04553	0.755	0.411	0	Mac/DC	TAGLN2
0	1.03994	0.622	0.234	0	Mac/DC	AP2S1
0	1.03512	0.338	0.14	0	Mac/DC	BCL2A1
0	1.0345	0.347	0.048	0	Mac/DC	MARCH1
0	1.02686	0.51	0.149	0	Mac/DC	HSBP1
0	1.02143	0.307	0.027	0	Mac/DC	RBM47
0	1.02029	0.344	0.048	0	Mac/DC	CCDC88A
0	1.011	0.337	0.04	0	Mac/DC	NCF4
0	1.00268	0.335	0.036	0	Mac/DC	CD86
0	0.995825	0.979	0.893	0	Mac/DC	MT-RNR2
0	0.976404	0.401	0.122	0	Mac/DC	HIF1A
0	0.974121	0.346	0.047	0	Mac/DC	LY86
0	0.970696	0.444	0.099	0	Mac/DC	IFI30
0	0.96168	0.342	0.089	0	Mac/DC	LIPA
0	0.957438	0.334	0.058	0	Mac/DC	IGSF6
0	0.956368	0.472	0.13	0	Mac/DC	BNIP3L
0	0.95569	0.552	0.197	0	Mac/DC	RGS10
0	0.954396	0.536	0.16	0	Mac/DC	APLP2
0	0.95351	0.338	0.052	0	Mac/DC	CLEC7A
0	0.94857	0.745	0.15	0	Mac/DC	LST1
0	0.941697	0.367	0.071	0	Mac/DC	ETS2
0	0.939539	0.811	0.316	0	Mac/DC	CTSS
0	0.915588	0.508	0.188	0	Mac/DC	CLTA
0	0.909936	0.924	0.821	0	Mac/DC	S100A6
0	0.909156	0.349	0.083	0	Mac/DC	NINJ1
0	0.903088	0.646	0.274	0	Mac/DC	RTN4
0	0.888439	0.927	0.694	0	Mac/DC	CALM2
0	0.88436	0.359	0.068	0	Mac/DC	CRTAP
0	0.882503	0.325	0.053	0	Mac/DC	IFNGR2
0	0.87994	0.526	0.359	0	Mac/DC	TNFAIP3
0	0.879504	0.435	0.14	0	Mac/DC	YWHAH
0	0.877338	0.41	0.116	0	Mac/DC	SNX2
0	0.87517	0.34	0.067	0	Mac/DC	FPR1
0	0.870399	0.555	0.207	0	Mac/DC	CAPZA2
0	0.869317	0.518	0.201	0	Mac/DC	NR4A1
0	0.864636	0.425	0.114	0	Mac/DC	COMT
0	0.862475	0.366	0.082	0	Mac/DC	PLSCR1
0	0.861138	0.341	0.061	0	Mac/DC	TNFSF13B
0	0.85462	0.459	0.131	0	Mac/DC	PTMS
0	0.851934	0.322	0.093	0	Mac/DC	IER5
0	0.850122	0.556	0.205	0	Mac/DC	LAPTM4A
0	0.835649	0.438	0.216	0	Mac/DC	ZFAND5
0	0.830768	0.341	0.085	0	Mac/DC	LAP3
0	0.826785	0.339	0.076	0	Mac/DC	QKI
0	0.823958	0.363	0.144	0	Mac/DC	KDM6B
0	0.808526	0.355	0.089	0	Mac/DC	RB1
0	0.806931	0.72	0.358	0	Mac/DC	TSPO
0	0.794569	0.394	0.103	0	Mac/DC	TMEM14C
0	0.791543	0.465	0.163	0	Mac/DC	ASAH1
0	0.789706	0.452	0.164	0	Mac/DC	MAF
0	0.789442	0.304	0.054	0	Mac/DC	RASSF4
0	0.788682	0.656	0.31	0	Mac/DC	SH3BGRL
0	0.78792	0.305	0.079	0	Mac/DC	CLTC
0	0.785415	0.318	0.055	0	Mac/DC	HCK
0	0.775127	0.428	0.214	0	Mac/DC	HSPH1
0	0.773698	0.519	0.194	0	Mac/DC	GABARAP
0	0.77104	0.506	0.241	0	Mac/DC	VMP1
0	0.760207	0.497	0.286	0	Mac/DC	RGS2
0	0.758089	0.659	0.475	0	Mac/DC	HERPUD1
0	0.755442	0.373	0.111	0	Mac/DC	PPT1
0	0.753144	0.3	0.054	0	Mac/DC	NCF2
0	0.746183	0.359	0.093	0	Mac/DC	GRINA
0	0.735802	0.96	0.814	0	Mac/DC	RPL23
0	0.734109	0.353	0.168	0	Mac/DC	EIF4A3
0	0.730693	0.485	0.199	0	Mac/DC	GSTO1
0	0.729138	0.511	0.213	0	Mac/DC	SAMHD1
0	0.726813	0.651	0.325	0	Mac/DC	SNX3
0	0.721262	0.305	0.073	0	Mac/DC	FAM26F
0	0.718043	0.955	0.813	0	Mac/DC	MT-ND1
0	0.717353	0.611	0.285	0	Mac/DC	GNAS
0	0.716774	0.315	0.074	0	Mac/DC	DDAH2
0	0.711413	0.39	0.121	0	Mac/DC	TPP1
0	0.710883	0.709	0.434	0	Mac/DC	TUBA1B
0	0.709505	0.56	0.253	0	Mac/DC	ATP6V0B
0	0.69933	0.366	0.137	0	Mac/DC	LPAR6
0	0.695333	0.524	0.224	0	Mac/DC	H2AFY
0	0.688487	0.648	0.333	0	Mac/DC	GPX4
0	0.687425	0.551	0.239	0	Mac/DC	YWHAE
0	0.684689	0.417	0.159	0	Mac/DC	MGAT1
0	0.684072	0.649	0.36	0	Mac/DC	AHNAK
0	0.683599	0.36	0.111	0	Mac/DC	SKAP2
0	0.679657	0.853	0.635	0	Mac/DC	DUSP1
0	0.678197	0.544	0.28	0	Mac/DC	SQSTM1
0	0.677737	0.541	0.227	0	Mac/DC	PYCARD
0	0.6714	0.48	0.282	0	Mac/DC	CTSD
0	0.667327	0.512	0.209	0	Mac/DC	ARRB2
0	0.66541	0.584	0.283	0	Mac/DC	GNAI2
0	0.660808	0.33	0.091	0	Mac/DC	HEXB
0	0.660087	0.311	0.083	0	Mac/DC	STX7
0	0.659819	0.391	0.137	0	Mac/DC	RNF13
0	0.64284	0.443	0.204	0	Mac/DC	SNX6
0	0.630994	0.324	0.099	0	Mac/DC	DRAM2
0	0.621415	0.31	0.089	0	Mac/DC	PTTG1IP
0	0.616378	0.595	0.298	0	Mac/DC	FKBP1A
0	0.611314	0.962	0.805	0	Mac/DC	MT-ND3
0	0.596203	0.302	0.093	0	Mac/DC	LAIR1
0	0.592885	0.474	0.213	0	Mac/DC	PTPRE
0	0.586247	0.451	0.2	0	Mac/DC	TALDO1
0	0.581526	0.998	0.987	0	Mac/DC	TMSB10
0	0.578342	0.537	0.265	0	Mac/DC	ATP5H
0	0.576858	0.324	0.106	0	Mac/DC	NENF
0	0.573434	0.599	0.313	0	Mac/DC	GNG5
0	0.57252	0.957	0.849	0	Mac/DC	ATP5E
0	0.55118	0.393	0.095	0	Mac/DC	SERPINA1
0	0.550932	0.985	0.921	0	Mac/DC	RPS24
0	0.549821	0.445	0.199	0	Mac/DC	ATP2B1
0	0.548954	0.407	0.213	0	Mac/DC	IFNGR1
0	0.548731	0.408	0.164	0	Mac/DC	SSR3
0	0.547088	0.335	0.116	0	Mac/DC	SYNGR2
0	0.5436	0.553	0.301	0	Mac/DC	WSB1
0	0.541672	0.822	0.602	0	Mac/DC	MT-ND5
0	0.540804	0.301	0.121	0	Mac/DC	NFKBID
0	0.536847	0.314	0.076	0	Mac/DC	CSTA
0	0.536348	0.3	0.103	0	Mac/DC	UBE2D1
0	0.534107	0.748	0.472	0	Mac/DC	ARPC5
0	0.531776	0.586	0.295	0	Mac/DC	GLIPR1
0	0.528049	0.488	0.233	0	Mac/DC	RAB5C
0	0.526235	0.8	0.584	0	Mac/DC	LGALS1
0	0.526073	0.469	0.241	0	Mac/DC	PRDX1
0	0.520206	0.306	0.133	0	Mac/DC	CTD-3252C9.4
0	0.519679	0.439	0.204	0	Mac/DC	MT-ND4L
0	0.517572	0.961	0.88	0	Mac/DC	SERF2
0	0.512504	0.616	0.374	0	Mac/DC	JUND
0	0.506248	0.338	0.141	0	Mac/DC	C4orf48
0	0.505615	0.308	0.113	0	Mac/DC	PRDX3
0	0.505603	0.762	0.501	0	Mac/DC	RHOA
0	0.504528	0.859	0.634	0	Mac/DC	ARPC3
0	0.503348	0.451	0.209	0	Mac/DC	RNH1
0	0.50213	0.444	0.201	0	Mac/DC	CMTM6
0	0.492221	0.538	0.305	0	Mac/DC	NFE2L2
0	0.484848	0.324	0.127	0	Mac/DC	LIMS1
0	0.483171	0.377	0.156	0	Mac/DC	CHCHD10
0	0.481695	0.849	0.711	0	Mac/DC	ZFP36
0	0.479352	0.311	0.105	0	Mac/DC	LYN
0	0.474468	0.499	0.279	0	Mac/DC	TPM4
0	0.474049	0.725	0.431	0	Mac/DC	HSPA1B
0	0.460308	0.619	0.431	0	Mac/DC	DBI
0	0.453328	0.9	0.712	0	Mac/DC	H3F3A
0	0.451219	0.365	0.156	0	Mac/DC	LAMTOR2
0	0.448369	0.804	0.64	0	Mac/DC	KLF6
0	0.441038	0.934	0.76	0	Mac/DC	RPL22
0	0.44039	0.509	0.281	0	Mac/DC	ATP6V1F
0	0.43975	0.547	0.316	0	Mac/DC	NOP10
0	0.438981	0.308	0.159	0	Mac/DC	ARRDC3
0	0.424039	0.347	0.156	0	Mac/DC	CNPY3
0	0.42205	0.389	0.238	0	Mac/DC	RGCC
0	0.421974	0.954	0.843	0	Mac/DC	OAZ1
0	0.412473	0.307	0.145	0	Mac/DC	CTNNB1
0	0.410826	0.375	0.171	0	Mac/DC	PGLS
0	0.410458	0.302	0.155	0	Mac/DC	ATP2B1-AS1
0	0.407647	0.594	0.364	0	Mac/DC	ALOX5AP
0	0.407104	0.331	0.15	0	Mac/DC	DNAJC15
0	0.407079	0.601	0.362	0	Mac/DC	POMP
0	0.402083	0.97	0.923	0	Mac/DC	MT-ATP6
0	0.400106	0.358	0.161	0	Mac/DC	TMEM219
0	0.39993	0.478	0.258	0	Mac/DC	RAB7A
0	0.398577	0.496	0.269	0	Mac/DC	ST13
0	0.398498	0.684	0.44	0	Mac/DC	DYNLL1
0	0.397795	0.54	0.351	0	Mac/DC	TXN
0	0.396757	0.321	0.151	0	Mac/DC	SLIRP
0	0.396119	0.966	0.886	0	Mac/DC	RPS11
0	0.396082	0.43	0.225	0	Mac/DC	GRB2
0	0.39487	0.988	0.944	0	Mac/DC	RPL12
0	0.390032	0.559	0.34	0	Mac/DC	ATP5J2
0	0.389651	0.431	0.227	0	Mac/DC	LAMP1
0	0.38953	0.543	0.314	0	Mac/DC	VAPA
0	0.389458	1	1	0	Mac/DC	TMSB4X
0	0.387874	0.769	0.53	0	Mac/DC	ARPC1B
0	0.37757	0.303	0.133	0	Mac/DC	ESD
0	0.372756	0.478	0.26	0	Mac/DC	SEC11A
0	0.368574	0.38	0.188	0	Mac/DC	CANX
0	0.362138	0.356	0.174	0	Mac/DC	ZYX
0	0.360049	0.304	0.148	0	Mac/DC	MAT2A
0	0.357985	0.978	0.915	0	Mac/DC	MT-ND2
0	0.355233	0.533	0.33	0	Mac/DC	UQCRQ
0	0.353732	0.357	0.183	0	Mac/DC	HSD17B11
0	0.346467	0.517	0.314	0	Mac/DC	IQGAP1
0	0.342049	0.318	0.157	0	Mac/DC	TACC1
0	0.341865	0.519	0.313	0	Mac/DC	PKM
0	0.338053	0.463	0.274	0	Mac/DC	CKLF
0	0.33702	0.391	0.213	0	Mac/DC	ATP6AP2
0	0.336432	0.559	0.392	0	Mac/DC	LDHA
0	0.335351	0.426	0.249	0	Mac/DC	RNF149
0	0.333911	0.566	0.359	0	Mac/DC	USMG5
0	0.332435	0.425	0.232	0	Mac/DC	GNB2
0	0.325189	0.649	0.485	0	Mac/DC	HNRNPU
0	0.322075	0.31	0.146	0	Mac/DC	ATP6V0D1
0	0.321137	0.301	0.145	0	Mac/DC	TMEM167A
0	0.317684	0.99	0.971	0	Mac/DC	MT-CO3
0	0.31099	0.329	0.162	0	Mac/DC	SUMO3
0	0.3102	0.301	0.144	0	Mac/DC	TMEM147
0	0.30759	0.324	0.161	0	Mac/DC	VDAC1
0	0.306307	0.399	0.21	0	Mac/DC	TMEM123
0	0.305477	0.665	0.482	0	Mac/DC	TPI1
0	0.302493	0.357	0.197	0	Mac/DC	SH3GLB1
0	0.295379	0.471	0.287	0	Mac/DC	MINOS1
0	0.295307	0.342	0.182	0	Mac/DC	LSM3
0	0.295099	0.665	0.435	0	Mac/DC	GSTP1
0	0.293979	0.374	0.203	0	Mac/DC	ANAPC11
0	0.293572	0.498	0.308	0	Mac/DC	NDUFB1
0	0.293314	0.372	0.184	0	Mac/DC	TKT
0	0.293172	0.352	0.108	0	Mac/DC	S100A8
0	0.293135	0.397	0.222	0	Mac/DC	ZNF706
0	0.292216	0.6	0.382	0	Mac/DC	LAMTOR4
0	0.28996	0.342	0.184	0	Mac/DC	CHMP2A
0	0.287662	0.342	0.179	0	Mac/DC	PHPT1
0	0.285609	0.421	0.226	0	Mac/DC	SERPINB1
0	0.285345	0.359	0.205	0	Mac/DC	MGST3
0	0.285196	0.63	0.433	0	Mac/DC	COX5B
0	0.282733	0.526	0.327	0	Mac/DC	MTDH
0	0.281669	0.59	0.389	0	Mac/DC	ACTR2
0	0.280123	0.672	0.364	0	Mac/DC	COTL1
0	0.277964	0.371	0.222	0	Mac/DC	DDX21
0	0.274923	0.317	0.166	0	Mac/DC	FKBP2
0	0.269297	0.399	0.22	0	Mac/DC	PEBP1
0	0.266414	0.51	0.315	0	Mac/DC	TMBIM4
0	0.264339	0.467	0.281	0	Mac/DC	WASF2
0	0.26208	0.556	0.353	0	Mac/DC	DEK
0	0.261107	0.817	0.646	0	Mac/DC	PABPC1
0	0.256417	0.378	0.214	0	Mac/DC	LAMTOR1
0	0.253013	0.32	0.176	0	Mac/DC	JMJD1C
0	0.250247	0.522	0.329	0	Mac/DC	ATP5O
0	-0.25063	0.316	0.286	0	Mac/DC	SRP9
0	-0.255156	0.323	0.282	0	Mac/DC	DOK2
0	-0.255229	0.365	0.325	0	Mac/DC	PRELID1
0	-0.255316	0.318	0.291	0	Mac/DC	UBXN4
0	-0.256924	0.332	0.295	0	Mac/DC	CARD16
0	-0.25755	0.716	0.672	0	Mac/DC	OST4
0	-0.263937	0.404	0.357	0	Mac/DC	ARPC4
0	-0.264072	0.83	0.793	0	Mac/DC	RPLP0
0	-0.264132	0.491	0.437	0	Mac/DC	HNRNPA3
0	-0.266941	0.453	0.403	0	Mac/DC	ARF1
0	-0.267059	0.359	0.326	0	Mac/DC	NDUFB8
0	-0.268224	0.426	0.411	0	Mac/DC	SELENOK
0	-0.268238	0.327	0.295	0	Mac/DC	ENSA
0	-0.269348	0.66	0.574	0	Mac/DC	ITGB2
0	-0.27428	0.398	0.363	0	Mac/DC	SPCS2
0	-0.277134	0.681	0.654	0	Mac/DC	EEF2
0	-0.280506	0.339	0.319	0	Mac/DC	SYF2
0	-0.284609	0.349	0.318	0	Mac/DC	TAX1BP1
0	-0.28544	0.461	0.412	0	Mac/DC	SET
0	-0.285851	0.442	0.408	0	Mac/DC	RAN
0	-0.288813	0.684	0.644	0	Mac/DC	NPM1
0	-0.293513	0.587	0.553	0	Mac/DC	RPS26
0	-0.294725	0.495	0.449	0	Mac/DC	H2AFZ
0	-0.296943	0.844	0.805	0	Mac/DC	ARPC2
0	-0.298069	0.309	0.29	0	Mac/DC	HNRNPM
0	-0.298174	0.426	0.394	0	Mac/DC	C11orf58
0	-0.298671	0.347	0.322	0	Mac/DC	C9orf16
0	-0.299153	0.456	0.442	0	Mac/DC	SNHG5
0	-0.303563	0.364	0.348	0	Mac/DC	ATPIF1
0	-0.305129	0.304	0.291	0	Mac/DC	BSG
0	-0.30617	0.795	0.752	0	Mac/DC	HMGB1
0	-0.307544	0.339	0.32	0	Mac/DC	RBM25
0	-0.31315	0.475	0.449	0	Mac/DC	CNBP
0	-0.31321	0.368	0.349	0	Mac/DC	SPCS1
0	-0.314428	0.636	0.602	0	Mac/DC	CHCHD2
0	-0.31859	0.384	0.357	0	Mac/DC	TNFRSF1B
0	-0.319999	0.401	0.371	0	Mac/DC	DDX17
0	-0.320042	0.38	0.355	0	Mac/DC	HNRNPH1
0	-0.321401	0.303	0.291	0	Mac/DC	FKBP8
0	-0.324298	0.562	0.524	0	Mac/DC	HNRNPK
0	-0.326093	0.372	0.378	0	Mac/DC	CYCS
0	-0.3273	0.309	0.304	0	Mac/DC	PSMA2
0	-0.330457	0.927	0.916	0	Mac/DC	RPL18
0	-0.332558	0.452	0.433	0	Mac/DC	PDIA3
0	-0.333475	0.389	0.36	0	Mac/DC	MSN
0	-0.333848	0.967	0.971	0	Mac/DC	RPS4X
0	-0.337128	0.928	0.924	0	Mac/DC	RPL10A
0	-0.337909	0.545	0.512	0	Mac/DC	SSR4
0	-0.340769	0.365	0.346	0	Mac/DC	PAIP2
0	-0.348082	0.308	0.309	0	Mac/DC	SUMO1
0	-0.349372	0.486	0.475	0	Mac/DC	EIF3F
0	-0.352038	0.307	0.311	0	Mac/DC	BRD2
0	-0.354144	0.949	0.947	0	Mac/DC	RPL14
0	-0.354278	0.332	0.324	0	Mac/DC	AKAP9
0	-0.365284	0.992	0.994	0	Mac/DC	RPL21
0	-0.366766	0.348	0.337	0	Mac/DC	EIF3G
0	-0.36856	0.682	0.697	0	Mac/DC	HCST
0	-0.371274	0.902	0.905	0	Mac/DC	SH3BGRL3
0	-0.372503	0.396	0.374	0	Mac/DC	CLEC2B
0	-0.37319	0.345	0.354	0	Mac/DC	XBP1
0	-0.373741	0.348	0.341	0	Mac/DC	HNRNPF
0	-0.377105	0.313	0.31	0	Mac/DC	GTF3A
0	-0.378126	0.656	0.633	0	Mac/DC	RPS4Y1
0	-0.378358	0.305	0.316	0	Mac/DC	RSRC2
0	-0.378727	0.994	0.995	0	Mac/DC	RPS18
0	-0.384087	0.48	0.466	0	Mac/DC	GUK1
0	-0.385043	0.458	0.435	0	Mac/DC	AKAP13
0	-0.386108	0.444	0.434	0	Mac/DC	HMGN2
0	-0.386222	0.33	0.332	0	Mac/DC	RABAC1
0	-0.388042	0.305	0.313	0	Mac/DC	SF3B1
0	-0.388519	0.544	0.538	0	Mac/DC	CD37
0	-0.388756	0.987	0.988	0	Mac/DC	RPS15A
0	-0.389822	0.352	0.358	0	Mac/DC	TRAPPC1
0	-0.397399	0.376	0.369	0	Mac/DC	SRSF2
0	-0.398766	0.443	0.423	0	Mac/DC	ACTR3
0	-0.39904	0.576	0.56	0	Mac/DC	SKP1
0	-0.399676	0.377	0.373	0	Mac/DC	ANKRD12
0	-0.401705	0.365	0.369	0	Mac/DC	SRSF11
0	-0.401751	0.418	0.417	0	Mac/DC	SOD1
0	-0.402848	0.398	0.393	0	Mac/DC	APRT
0	-0.404228	0.323	0.339	0	Mac/DC	ERP29
0	-0.407018	0.354	0.369	0	Mac/DC	PRPF38B
0	-0.409374	0.393	0.391	0	Mac/DC	GSTK1
0	-0.410048	0.333	0.344	0	Mac/DC	SNRPB
0	-0.410206	0.984	0.991	0	Mac/DC	RPS2
0	-0.421663	0.996	0.998	0	Mac/DC	RPL41
0	-0.422775	0.546	0.538	0	Mac/DC	GLTSCR2
0	-0.424228	0.742	0.716	0	Mac/DC	IFITM2
0	-0.436135	0.513	0.499	0	Mac/DC	LCP1
0	-0.447995	0.504	0.517	0	Mac/DC	CIRBP
0	-0.449036	0.78	0.772	0	Mac/DC	TMA7
0	-0.452327	0.424	0.428	0	Mac/DC	CELF2
0	-0.452628	0.478	0.486	0	Mac/DC	HNRNPDL
0	-0.453247	0.347	0.367	0	Mac/DC	ABRACL
0	-0.459532	0.347	0.343	0	Mac/DC	PRMT2
0	-0.463884	0.292	0.313	0	Mac/DC	TAF7
0	-0.466554	0.994	0.996	0	Mac/DC	RPL13A
0	-0.468465	0.416	0.43	0	Mac/DC	PRRC2C
0	-0.472475	0.323	0.346	0	Mac/DC	PTP4A2
0	-0.476896	0.481	0.494	0	Mac/DC	C19orf43
0	-0.479326	0.549	0.559	0	Mac/DC	SON
0	-0.481476	0.357	0.372	0	Mac/DC	TCF25
0	-0.488777	0.348	0.378	0	Mac/DC	KMT2E
0	-0.489626	0.988	0.992	0	Mac/DC	RPS27A
0	-0.490662	0.556	0.557	0	Mac/DC	HINT1
0	-0.492996	0.292	0.324	0	Mac/DC	SP100
0	-0.499929	0.397	0.433	0	Mac/DC	PNISR
0	-0.500611	0.332	0.359	0	Mac/DC	HMGB2
0	-0.503013	0.47	0.479	0	Mac/DC	GAS5
0	-0.50482	0.444	0.46	0	Mac/DC	FYB
0	-0.507588	0.322	0.353	0	Mac/DC	UBE2D2
0	-0.508238	0.29	0.326	0	Mac/DC	ATRX
0	-0.50988	0.834	0.85	0	Mac/DC	EEF1D
0	-0.514693	0.673	0.688	0	Mac/DC	MYL12B
0	-0.521365	0.45	0.483	0	Mac/DC	ARL6IP5
0	-0.526211	0.431	0.457	0	Mac/DC	NCL
0	-0.530084	0.442	0.488	0	Mac/DC	SRSF5
0	-0.533333	0.765	0.787	0	Mac/DC	HNRNPA1
0	-0.537004	0.392	0.357	0	Mac/DC	CREM
0	-0.539563	0.385	0.41	0	Mac/DC	PPP1CA
0	-0.540032	0.384	0.421	0	Mac/DC	ANAPC16
0	-0.541631	0.989	0.994	0	Mac/DC	RPS19
0	-0.547027	0.304	0.352	0	Mac/DC	CIB1
0	-0.555369	0.345	0.397	0	Mac/DC	CLK1
0	-0.560731	0.444	0.501	0	Mac/DC	N4BP2L2
0	-0.563714	0.658	0.688	0	Mac/DC	RPL36AL
0	-0.573	0.288	0.35	0	Mac/DC	CUTA
0	-0.589394	0.461	0.509	0	Mac/DC	SNRPD2
0	-0.590248	0.254	0.309	0	Mac/DC	YWHAQ
0	-0.590249	0.356	0.416	0	Mac/DC	HNRNPA0
0	-0.596433	0.264	0.317	0	Mac/DC	MYO1F
0	-0.603242	0.391	0.443	0	Mac/DC	GPSM3
0	-0.60547	0.242	0.3	0	Mac/DC	PPP1R18
0	-0.606333	0.335	0.396	0	Mac/DC	RBM8A
0	-0.60776	0.377	0.432	0	Mac/DC	ARGLU1
0	-0.60864	0.276	0.34	0	Mac/DC	CD47
0	-0.609031	0.562	0.58	0	Mac/DC	SARAF
0	-0.609313	0.381	0.445	0	Mac/DC	STK17B
0	-0.609728	0.309	0.375	0	Mac/DC	GPBP1
0	-0.615119	0.504	0.56	0	Mac/DC	YWHAZ
0	-0.623589	0.281	0.347	0	Mac/DC	FNBP1
0	-0.626327	0.292	0.355	0	Mac/DC	WIPF1
0	-0.627967	0.493	0.526	0	Mac/DC	CD53
0	-0.632573	0.455	0.51	0	Mac/DC	FUS
0	-0.644318	0.224	0.303	0	Mac/DC	NCOR1
0	-0.644883	0.83	0.883	0	Mac/DC	DDX5
0	-0.645422	0.973	0.985	0	Mac/DC	RPL23A
0	-0.652835	0.292	0.338	0	Mac/DC	HIST1H4C
0	-0.654412	0.428	0.495	0	Mac/DC	SSR2
0	-0.657008	0.944	0.953	0	Mac/DC	PFN1
0	-0.664513	0.243	0.319	0	Mac/DC	TNRC6B
0	-0.667406	0.687	0.732	0	Mac/DC	HSPA8
0	-0.669855	0.272	0.349	0	Mac/DC	EZR
0	-0.673224	0.285	0.359	0	Mac/DC	GIMAP4
0	-0.67638	0.274	0.36	0	Mac/DC	SF1
0	-0.680648	0.433	0.509	0	Mac/DC	PPDPF
0	-0.69104	0.328	0.403	0	Mac/DC	RAP1B
0	-0.696089	0.218	0.315	0	Mac/DC	NKTR
0	-0.708968	0.292	0.384	0	Mac/DC	AAK1
0	-0.715796	0.296	0.401	0	Mac/DC	SAMSN1
0	-0.722967	0.991	0.994	0	Mac/DC	RPS29
0	-0.726905	0.769	0.814	0	Mac/DC	ARHGDIB
0	-0.729379	0.328	0.404	0	Mac/DC	SLA
0	-0.73482	0.307	0.413	0	Mac/DC	PSME2
0	-0.737534	0.997	1	0	Mac/DC	MALAT1
0	-0.749876	0.224	0.309	0	Mac/DC	MBP
0	-0.757986	0.218	0.32	0	Mac/DC	DDX6
0	-0.758561	0.579	0.702	0	Mac/DC	DDIT4
0	-0.773869	0.493	0.582	0	Mac/DC	SUB1
0	-0.77428	0.299	0.396	0	Mac/DC	JAK1
0	-0.778082	0.237	0.348	0	Mac/DC	TAPBP
0	-0.779949	0.807	0.851	0	Mac/DC	RPSA
0	-0.782582	0.42	0.533	0	Mac/DC	EIF4A2
0	-0.795626	0.393	0.504	0	Mac/DC	RSRP1
0	-0.798661	0.338	0.396	0	Mac/DC	ITGB1
0	-0.805789	0.377	0.554	0	Mac/DC	LSP1
0	-0.811375	0.359	0.47	0	Mac/DC	ARF6
0	-0.820011	0.969	0.989	0	Mac/DC	RPS3
0	-0.831732	0.996	0.998	0	Mac/DC	RPS27
0	-0.836562	0.282	0.414	0	Mac/DC	DDX24
0	-0.837662	0.308	0.433	0	Mac/DC	AES
0	-0.841517	0.239	0.362	0	Mac/DC	ADGRE5
0	-0.854029	0.343	0.482	0	Mac/DC	SRSF7
0	-0.855779	0.45	0.561	0	Mac/DC	SEPT7
0	-0.896427	0.33	0.456	0	Mac/DC	ELF1
0	-0.896453	0.219	0.366	0	Mac/DC	PSMB8
0	-0.900046	0.953	0.989	0	Mac/DC	RPL3
0	-0.902579	0.538	0.655	0	Mac/DC	RBM39
0	-0.9042	0.185	0.32	0	Mac/DC	KIAA1551
0	-0.91441	0.708	0.804	0	Mac/DC	CALM1
0	-0.916845	0.159	0.3	0	Mac/DC	PTGER4
0	-0.929022	0.195	0.33	0	Mac/DC	LEPROTL1
0	-0.976966	0.186	0.349	0	Mac/DC	IRF1
0	-0.981926	0.459	0.611	0	Mac/DC	PSME1
0	-0.985036	0.274	0.415	0	Mac/DC	LDHB
0	-1.00336	0.193	0.36	0	Mac/DC	CDC42SE2
0	-1.01062	0.164	0.327	0	Mac/DC	PIP4K2A
0	-1.03843	0.148	0.316	0	Mac/DC	GPR65
0	-1.05704	0.127	0.313	0	Mac/DC	IKZF1
0	-1.06805	0.247	0.433	0	Mac/DC	ARL4C
0	-1.07111	0.167	0.349	0	Mac/DC	SMCHD1
0	-1.07658	0.238	0.451	0	Mac/DC	LY6E
0	-1.08123	0.8	0.906	0	Mac/DC	HLA-E
0	-1.09151	0.272	0.455	0	Mac/DC	PCED1B-AS1
0	-1.09688	0.732	0.847	0	Mac/DC	TXNIP
0	-1.1098	0.932	0.981	0	Mac/DC	HLA-B
0	-1.11152	0.803	0.895	0	Mac/DC	MYL12A
0	-1.12026	0.65	0.827	0	Mac/DC	TSC22D3
0	-1.13631	0.202	0.333	0	Mac/DC	PIK3R1
0	-1.1418	0.206	0.399	0	Mac/DC	TERF2IP
0	-1.14198	0.318	0.253	0	Mac/DC	IGKC
0	-1.1474	1	0.999	0	Mac/DC	B2M
0	-1.16548	0.264	0.487	0	Mac/DC	VAMP2
0	-1.17635	0.171	0.397	0	Mac/DC	LIMD2
0	-1.18502	0.124	0.337	0	Mac/DC	PCSK7
0	-1.19189	0.261	0.463	0	Mac/DC	RNF213
0	-1.20375	0.195	0.409	0	Mac/DC	GIMAP7
0	-1.24224	0.076	0.313	0	Mac/DC	TRAF3IP3
0	-1.24955	0.117	0.36	0	Mac/DC	CCND3
0	-1.28393	0.514	0.722	0	Mac/DC	ID2
0	-1.29598	0.144	0.338	0	Mac/DC	TMEM2
0	-1.30416	0.13	0.306	0	Mac/DC	TOB1
0	-1.30686	0.04	0.311	0	Mac/DC	ICAM3
0	-1.31354	0.084	0.314	0	Mac/DC	AKNA
0	-1.31936	0.068	0.31	0	Mac/DC	CHST12
0	-1.32118	0.2	0.482	0	Mac/DC	CD48
0	-1.325	0.224	0.488	0	Mac/DC	PSMB9
0	-1.3422	0.146	0.416	0	Mac/DC	HLA-F
0	-1.34369	0.639	0.805	0	Mac/DC	CCL4
0	-1.34797	0.271	0.52	0	Mac/DC	STK4
0	-1.36213	0.297	0.57	0	Mac/DC	CYTIP
0	-1.38031	0.867	0.97	0	Mac/DC	HLA-C
0	-1.40179	0.157	0.413	0	Mac/DC	PRDM1
0	-1.40456	0.046	0.308	0	Mac/DC	RHOH
0	-1.4087	0.071	0.328	0	Mac/DC	APOBEC3G
0	-1.40926	0.088	0.36	0	Mac/DC	STK17A
0	-1.41204	0.862	0.964	0	Mac/DC	HLA-A
0	-1.47775	0.206	0.506	0	Mac/DC	EVL
0	-1.4867	0.603	0.827	0	Mac/DC	PTPRC
0	-1.48779	0.069	0.356	0	Mac/DC	FYN
0	-1.4891	0.034	0.31	0	Mac/DC	TUBA4A
0	-1.50467	0.138	0.438	0	Mac/DC	RARRES3
0	-1.52312	0.052	0.361	0	Mac/DC	ACAP1
0	-1.58302	0.054	0.335	0	Mac/DC	SYTL3
0	-1.58379	0.09	0.37	0	Mac/DC	SOCS1
0	-1.58661	0.045	0.347	0	Mac/DC	C12orf75
0	-1.5922	0.423	0.727	0	Mac/DC	CORO1A
0	-1.61848	0.083	0.393	0	Mac/DC	CLEC2D
0	-1.61884	0.122	0.448	0	Mac/DC	BIN2
0	-1.62978	0.138	0.475	0	Mac/DC	ISG20
0	-1.63424	0.073	0.373	0	Mac/DC	RUNX3
0	-1.63495	0.021	0.3	0	Mac/DC	ITM2A
0	-1.6732	0.237	0.575	0	Mac/DC	RAC2
0	-1.68492	0.028	0.321	0	Mac/DC	HOPX
0	-1.69071	0.346	0.635	0	Mac/DC	DUSP2
0	-1.71463	0.03	0.368	0	Mac/DC	ETS1
0	-1.71895	0.51	0.826	0	Mac/DC	CXCR4
0	-1.72008	0.136	0.333	0	Mac/DC	CMC1
0	-1.73366	0.162	0.42	0	Mac/DC	RP11-463O12.5
0	-1.74856	0.657	0.87	0	Mac/DC	ZFP36L2
0	-1.77642	0.024	0.341	0	Mac/DC	CD247
0	-1.79002	0.017	0.351	0	Mac/DC	PYHIN1
0	-1.82059	0.03	0.396	0	Mac/DC	GZMM
0	-1.82854	0.026	0.414	0	Mac/DC	LCK
0	-1.84512	0.199	0.561	0	Mac/DC	PPP2R5C
0	-1.84893	0.046	0.375	0	Mac/DC	PLAC8
0	-1.86019	0.025	0.38	0	Mac/DC	SYNE2
0	-1.89682	0.041	0.373	0	Mac/DC	CD7
0	-2.0161	0.099	0.535	0	Mac/DC	IL2RG
0	-2.03026	0.683	0.958	0	Mac/DC	BTG1
0	-2.19862	0.024	0.434	0	Mac/DC	CD3G
0	-2.26185	0.033	0.5	0	Mac/DC	CD3E
0	-2.35723	0.031	0.353	0	Mac/DC	FGFBP2
0	-2.41449	0.042	0.524	0	Mac/DC	CD2
0	-2.43755	0.037	0.355	0	Mac/DC	KLRB1
0	-2.44223	0.056	0.523	0	Mac/DC	TRBC2
0	-2.47294	0.042	0.446	0	Mac/DC	TRBC1
0	-2.62654	0.058	0.554	0	Mac/DC	CTSW
0	-2.64449	0.052	0.563	0	Mac/DC	CD3D
0	-2.65628	0.045	0.525	0	Mac/DC	TRAC
0	-2.72235	0.214	0.804	0	Mac/DC	CD52
0	-2.81024	0.076	0.612	0	Mac/DC	CST7
0	-2.84916	0.052	0.643	0	Mac/DC	IFITM1
0	-2.91961	0.045	0.477	0	Mac/DC	KLRD1
0	-2.9637	0.045	0.51	0	Mac/DC	PRF1
0	-3.01072	0.06	0.559	0	Mac/DC	GZMH
0	-3.04851	0.144	0.662	0	Mac/DC	CD69
0	-3.12562	0.08	0.67	0	Mac/DC	GZMA
0	-3.1435	0.091	0.509	0	Mac/DC	GZMB
0	-3.67862	0.122	0.786	0	Mac/DC	IL32
0	-3.73898	0.102	0.466	0	Mac/DC	GNLY
0	-4.02335	0.158	0.72	0	Mac/DC	NKG7
0	-4.0518	0.146	0.792	0	Mac/DC	CCL5
0	-0.256226	0.996	0.997	0	Mac/DC	RPL10
0	0.409045	0.558	0.392	7.92532e-307	Mac/DC	RGS1
6.72975e-302	0.326184	0.515	0.372	1.63122e-297	Mac/DC	TRA2B
1.1787e-290	0.422944	0.949	0.888	2.85706e-286	Mac/DC	S100A4
5.14866e-280	-0.536471	0.316	0.377	1.24798e-275	Mac/DC	CITED2
5.16866e-278	-0.272811	0.994	0.995	1.25283e-273	Mac/DC	RPS14
2.55531e-269	-0.253974	0.924	0.903	6.19382e-265	Mac/DC	CFL1
2.82619e-259	0.395131	0.915	0.836	6.8504e-255	Mac/DC	HSP90AA1
2.81764e-247	-0.255557	0.828	0.804	6.82967e-243	Mac/DC	UBC
3.03741e-234	-0.261688	0.983	0.98	7.36237e-230	Mac/DC	RPL28
9.84399e-227	0.276449	0.939	0.869	2.38609e-222	Mac/DC	MYL6
1.06635e-193	0.25967	0.773	0.656	2.58472e-189	Mac/DC	EMP3
2.01572e-187	0.296292	0.949	0.899	4.8859e-183	Mac/DC	SRGN
1.03388e-125	0.529552	0.687	0.609	2.50603e-121	Mac/DC	CRIP1
6.74708e-125	0.331663	0.476	0.371	1.63542e-120	Mac/DC	NR4A2
1.65286e-58	0.385104	0.596	0.524	4.00638e-54	Mac/DC	IER2
0	2.67109	0.68	0.046	0	NK-Cells	KLRF1
0	2.61666	0.922	0.273	0	NK-Cells	PRF1
0	2.49293	0.861	0.268	0	NK-Cells	GNLY
0	2.47205	0.925	0.289	0	NK-Cells	GZMB
0	2.37301	0.595	0.039	0	NK-Cells	TRDC
0	2.26513	0.756	0.169	0	NK-Cells	FGFBP2
0	2.26189	0.948	0.242	0	NK-Cells	KLRD1
0	2.25377	0.632	0.121	0	NK-Cells	SPON2
0	2.24134	0.996	0.473	0	NK-Cells	NKG7
0	2.20538	0.563	0.083	0	NK-Cells	CLIC3
0	2.13527	0.71	0.165	0	NK-Cells	CD247
0	1.93244	0.801	0.329	0	NK-Cells	FCGR3A
0	1.92179	0.871	0.323	0	NK-Cells	CTSW
0	1.84809	0.899	0.372	0	NK-Cells	CST7
0	1.83936	0.722	0.178	0	NK-Cells	KLRB1
0	1.75991	0.673	0.207	0	NK-Cells	PLAC8
0	1.7591	0.647	0.208	0	NK-Cells	CD7
0	1.75366	0.597	0.217	0	NK-Cells	CMC1
0	1.73023	0.612	0.166	0	NK-Cells	HOPX
0	1.42414	0.409	0.078	0	NK-Cells	S1PR5
0	1.41748	0.833	0.401	0	NK-Cells	IFITM1
0	1.32118	0.885	0.424	0	NK-Cells	GZMA
0	1.29054	0.958	0.534	0	NK-Cells	CCL5
0	1.26802	0.561	0.196	0	NK-Cells	PYHIN1
0	1.24972	0.802	0.34	0	NK-Cells	GZMH
0	1.24776	0.327	0.108	0	NK-Cells	HAVCR2
0	1.23938	0.343	0.069	0	NK-Cells	ADGRG1
0	1.15503	0.303	0.079	0	NK-Cells	CEP78
0	1.14066	0.45	0.185	0	NK-Cells	APMAP
0	1.09693	0.96	0.719	0	NK-Cells	CCL4
0	1.07405	0.317	0.086	0	NK-Cells	TRGC1
0	1.05903	0.699	0.434	0	NK-Cells	RAC2
0	1.0478	0.474	0.196	0	NK-Cells	CHST12
0	1.04526	0.322	0.12	0	NK-Cells	GNPTAB
0	1.04237	0.554	0.239	0	NK-Cells	GZMM
0	0.983149	0.659	0.359	0	NK-Cells	IL2RG
0	0.975981	0.58	0.31	0	NK-Cells	BIN2
0	0.966773	0.487	0.216	0	NK-Cells	C12orf75
0	0.966287	0.343	0.127	0	NK-Cells	C5orf56
0	0.964414	0.346	0.149	0	NK-Cells	ABI3
0	0.962992	0.558	0.311	0	NK-Cells	RARRES3
0	0.937477	0.426	0.198	0	NK-Cells	ARPC5L
0	0.936629	0.474	0.281	0	NK-Cells	EFHD2
0	0.93018	0.451	0.232	0	NK-Cells	GPR65
0	0.912055	0.988	0.93	0	NK-Cells	HLA-C
0	0.908027	0.87	0.699	0	NK-Cells	IFITM2
0	0.897014	0.862	0.624	0	NK-Cells	ID2
0	0.895033	0.467	0.255	0	NK-Cells	CCND3
0	0.890283	0.472	0.32	0	NK-Cells	RP11-463O12.5
0	0.879753	0.404	0.198	0	NK-Cells	SPN
0	0.876211	0.611	0.274	0	NK-Cells	TRBC1
0	0.867215	0.986	0.925	0	NK-Cells	HLA-A
0	0.866956	0.437	0.257	0	NK-Cells	MBP
0	0.852094	0.724	0.578	0	NK-Cells	ITGB2
0	0.845842	0.389	0.213	0	NK-Cells	GNG2
0	0.844062	0.614	0.381	0	NK-Cells	EVL
0	0.828954	0.49	0.328	0	NK-Cells	XBP1
0	0.822888	0.387	0.17	0	NK-Cells	SAMD3
0	0.814024	0.427	0.22	0	NK-Cells	SYTL3
0	0.808315	0.546	0.347	0	NK-Cells	ARL4C
0	0.803686	0.453	0.273	0	NK-Cells	IRF1
0	0.798132	0.521	0.356	0	NK-Cells	RAP1B
0	0.791893	0.336	0.153	0	NK-Cells	PRKCH
0	0.790073	0.3	0.123	0	NK-Cells	PTPN4
0	0.786491	0.947	0.861	0	NK-Cells	HLA-E
0	0.783094	0.48	0.302	0	NK-Cells	LIMD2
0	0.780214	0.428	0.219	0	NK-Cells	APOBEC3G
0	0.778483	0.798	0.642	0	NK-Cells	DDIT4
0	0.776637	0.385	0.234	0	NK-Cells	CDC42SE1
0	0.770164	0.49	0.346	0	NK-Cells	TCF25
0	0.763466	0.351	0.181	0	NK-Cells	SUN2
0	0.75927	0.452	0.242	0	NK-Cells	SYNE2
0	0.755615	0.453	0.256	0	NK-Cells	SOCS1
0	0.739361	0.335	0.177	0	NK-Cells	BTN3A2
0	0.73887	0.394	0.219	0	NK-Cells	AKNA
0	0.736583	0.427	0.279	0	NK-Cells	MYO1F
0	0.734533	0.569	0.38	0	NK-Cells	PSMB9
0	0.73361	0.624	0.497	0	NK-Cells	CD53
0	0.731418	0.366	0.186	0	NK-Cells	TBC1D10C
0	0.729606	0.98	0.945	0	NK-Cells	PFN1
0	0.725477	0.399	0.262	0	NK-Cells	PPP1R18
0	0.724485	0.992	0.961	0	NK-Cells	HLA-B
0	0.719497	0.549	0.42	0	NK-Cells	PDIA3
0	0.717876	0.816	0.671	0	NK-Cells	HCST
0	0.717872	0.412	0.254	0	NK-Cells	PIP4K2A
0	0.716723	0.486	0.308	0	NK-Cells	HLA-F
0	0.709451	0.653	0.506	0	NK-Cells	SEPT7
0	0.708998	0.456	0.302	0	NK-Cells	ADGRE5
0	0.691372	0.931	0.856	0	NK-Cells	MYL12A
0	0.690614	0.567	0.373	0	NK-Cells	PLEK
0	0.687413	0.472	0.349	0	NK-Cells	JAK1
0	0.671549	0.395	0.277	0	NK-Cells	DOK2
0	0.669201	0.475	0.266	0	NK-Cells	LCK
0	0.66912	0.522	0.381	0	NK-Cells	RNF213
0	0.663474	0.362	0.246	0	NK-Cells	PSMB10
0	0.659313	1	0.999	0	NK-Cells	B2M
0	0.649372	0.766	0.613	0	NK-Cells	CORO1A
0	0.647206	0.438	0.328	0	NK-Cells	PRMT2
0	0.641534	0.644	0.419	0	NK-Cells	CCL3
0	0.632	0.682	0.513	0	NK-Cells	LITAF
0	0.628446	0.668	0.547	0	NK-Cells	PSME1
0	0.627768	0.377	0.263	0	NK-Cells	DHRS7
0	0.619638	0.857	0.761	0	NK-Cells	CALM1
0	0.615961	0.413	0.314	0	NK-Cells	OSTF1
0	0.598507	0.489	0.388	0	NK-Cells	PPP1CA
0	0.593615	0.414	0.304	0	NK-Cells	CD47
0	0.587405	0.438	0.354	0	NK-Cells	UCP2
0	0.583067	0.621	0.48	0	NK-Cells	LSP1
0	0.568141	0.47	0.388	0	NK-Cells	FAM49B
0	0.556767	0.927	0.865	0	NK-Cells	CYBA
0	0.539379	0.874	0.807	0	NK-Cells	ARPC2
0	0.53606	0.388	0.332	0	NK-Cells	EIF3G
0	0.526803	0.679	0.61	0	NK-Cells	RBM39
0	0.455225	0.902	0.85	0	NK-Cells	UBB
0	0.418223	0.937	0.905	0	NK-Cells	CFL1
0	0.258474	1	0.999	0	NK-Cells	MALAT1
0	-0.330814	0.977	0.989	0	NK-Cells	RPS15
0	-0.331921	0.992	0.995	0	NK-Cells	RPLP1
0	-0.351828	0.993	0.996	0	NK-Cells	RPL13A
0	-0.3602	0.992	0.995	0	NK-Cells	RPS14
0	-0.377414	0.899	0.958	0	NK-Cells	RPL35
0	-0.391537	0.935	0.973	0	NK-Cells	RPL35A
0	-0.406363	0.99	0.996	0	NK-Cells	RPS18
0	-0.416386	0.959	0.98	0	NK-Cells	RPL26
0	-0.417005	0.964	0.984	0	NK-Cells	RPL28
0	-0.420139	0.968	0.983	0	NK-Cells	RPL11
0	-0.42279	0.967	0.985	0	NK-Cells	RPL18A
0	-0.43742	0.979	0.993	0	NK-Cells	RPLP2
0	-0.453736	0.974	0.99	0	NK-Cells	RPS28
0	-0.455628	0.903	0.955	0	NK-Cells	RPL8
0	-0.463039	0.927	0.964	0	NK-Cells	RPS13
0	-0.473417	0.992	0.996	0	NK-Cells	RPL13
0	-0.475345	0.985	0.993	0	NK-Cells	RPL34
0	-0.481814	0.977	0.99	0	NK-Cells	RPL32
0	-0.504001	0.855	0.92	0	NK-Cells	RPS11
0	-0.516267	0.938	0.973	0	NK-Cells	RPS23
0	-0.516572	0.9	0.963	0	NK-Cells	RPS16
0	-0.517515	0.911	0.971	0	NK-Cells	RPL36
0	-0.526016	0.959	0.985	0	NK-Cells	RPS12
0	-0.536393	0.831	0.934	0	NK-Cells	RPL38
0	-0.537306	0.915	0.973	0	NK-Cells	RPS25
0	-0.538857	0.888	0.95	0	NK-Cells	RPS24
0	-0.557717	0.885	0.958	0	NK-Cells	RPS20
0	-0.558239	0.916	0.964	0	NK-Cells	RPL12
0	-0.565999	0.927	0.968	0	NK-Cells	RPS9
0	-0.581073	0.203	0.415	0	NK-Cells	GNAS
0	-0.603309	0.96	0.986	0	NK-Cells	RPL39
0	-0.615769	0.929	0.971	0	NK-Cells	RPS8
0	-0.657112	0.114	0.301	0	NK-Cells	ATP2B1
0	-0.676272	0.848	0.949	0	NK-Cells	MT-ND2
0	-0.708383	0.277	0.5	0	NK-Cells	TSPO
0	-0.77325	0.245	0.483	0	NK-Cells	JUND
0	-0.792913	0.725	0.879	0	NK-Cells	MT-ND1
0	-0.797939	0.134	0.34	0	NK-Cells	CD3G
0	-0.798049	0.857	0.93	0	NK-Cells	MT-RNR2
0	-0.810318	0.295	0.56	0	NK-Cells	CD44
0	-0.852464	0.725	0.881	0	NK-Cells	RPL23
0	-0.870787	0.096	0.34	0	NK-Cells	RGS10
0	-0.894765	0.691	0.825	0	NK-Cells	JUNB
0	-0.923346	0.167	0.433	0	NK-Cells	RNASET2
0	-0.936539	0.201	0.444	0	NK-Cells	CD3D
0	-0.951536	0.75	0.87	0	NK-Cells	S100A6
0	-0.95364	0.897	0.955	0	NK-Cells	TPT1
0	-0.960991	0.116	0.355	0	NK-Cells	AP1S2
0	-1.01864	0.101	0.33	0	NK-Cells	NR4A1
0	-1.03936	0.29	0.522	0	NK-Cells	PPP1R15A
0	-1.08608	0.233	0.44	0	NK-Cells	TNFAIP3
0	-1.09239	0.467	0.695	0	NK-Cells	S100A11
0	-1.09888	0.497	0.736	0	NK-Cells	DUSP1
0	-1.11914	0.183	0.403	0	NK-Cells	HSPB1
0	-1.15803	0.13	0.45	0	NK-Cells	ANXA5
0	-1.18393	0.098	0.315	0	NK-Cells	RGCC
0	-1.18562	0.087	0.361	0	NK-Cells	RBPJ
0	-1.1914	0.103	0.374	0	NK-Cells	TYMP
0	-1.19423	0.054	0.323	0	NK-Cells	GRN
0	-1.20638	0.281	0.498	0	NK-Cells	CTSS
0	-1.31512	0.337	0.556	0	NK-Cells	PSAP
0	-1.33966	0.2	0.401	0	NK-Cells	IFITM3
0	-1.34575	0.395	0.649	0	NK-Cells	JUN
0	-1.38148	0.492	0.749	0	NK-Cells	S100A10
0	-1.41746	0.191	0.484	0	NK-Cells	FTH1P10
0	-1.42094	0.129	0.417	0	NK-Cells	FOSB
0	-1.47807	0.275	0.471	0	NK-Cells	RGS1
0	-1.49694	0.057	0.333	0	NK-Cells	NAMPT
0	-1.52944	0.033	0.349	0	NK-Cells	FCGRT
0	-1.58931	0.108	0.406	0	NK-Cells	HLA-DRB6
0	-1.60467	0.16	0.418	0	NK-Cells	TRAC
0	-1.60665	0.04	0.32	0	NK-Cells	CTSZ
0	-1.61489	0.125	0.407	0	NK-Cells	TIMP1
0	-1.64134	0.563	0.7	0	NK-Cells	HLA-DPB1
0	-1.65036	0.154	0.423	0	NK-Cells	HLA-DQA1
0	-1.72805	0.103	0.426	0	NK-Cells	HLA-DMA
0	-1.74775	0.166	0.447	0	NK-Cells	HLA-DQB1
0	-1.8095	0.087	0.521	0	NK-Cells	COTL1
0	-1.83201	0.093	0.367	0	NK-Cells	SOD2
0	-1.85149	0.534	0.744	0	NK-Cells	SAT1
0	-1.9063	0.018	0.344	0	NK-Cells	MS4A7
0	-1.92581	0.075	0.325	0	NK-Cells	IER3
0	-1.92866	0.452	0.65	0	NK-Cells	HLA-DPA1
0	-1.93189	0.049	0.379	0	NK-Cells	LST1
0	-1.95071	0.413	0.765	0	NK-Cells	VIM
0	-2.0859	0.301	0.633	0	NK-Cells	FOS
0	-2.09978	0.014	0.301	0	NK-Cells	CD14
0	-2.13544	0.451	0.688	0	NK-Cells	HLA-DRB1
0	-2.16921	0.065	0.418	0	NK-Cells	GPR183
0	-2.17929	0.021	0.336	0	NK-Cells	MAFB
0	-2.19274	0.177	0.525	0	NK-Cells	GPX1
0	-2.29368	0.154	0.506	0	NK-Cells	NPC2
0	-2.33201	0.937	0.969	0	NK-Cells	FTH1
0	-2.33849	0.934	0.957	0	NK-Cells	FTL
0	-2.3696	0.071	0.436	0	NK-Cells	CTSB
0	-2.3983	0.037	0.394	0	NK-Cells	MS4A6A
0	-2.41104	0.71	0.821	0	NK-Cells	CD74
0	-2.7405	0.02	0.311	0	NK-Cells	C1QC
0	-2.90107	0.039	0.317	0	NK-Cells	C1QB
0	-2.99103	0.074	0.403	0	NK-Cells	LYZ
0	-3.01446	0.05	0.465	0	NK-Cells	AIF1
0	-3.07899	0.433	0.688	0	NK-Cells	HLA-DRA
0	-3.31393	0.059	0.366	0	NK-Cells	C1QA
0	-3.46763	0.155	0.526	0	NK-Cells	CST3
0	0.658946	0.319	0.195	0	NK-Cells	IDI1
0	0.584367	0.418	0.305	0	NK-Cells	PSMB8
0	0.448828	0.467	0.423	0	NK-Cells	ACTR3
0	0.469368	0.415	0.364	0	NK-Cells	ARPC4
0	0.719384	0.3	0.158	0	NK-Cells	PIM1
0	-0.316087	0.974	0.99	0	NK-Cells	RPL27A
0	-0.603976	0.3	0.517	3.93931e-308	NK-Cells	NAP1L1
7.60201e-305	-0.499285	0.696	0.833	1.84265e-300	NK-Cells	RPL22
1.37294e-304	-0.717539	0.326	0.529	3.32787e-300	NK-Cells	RAC1
4.9374e-304	0.467456	0.402	0.346	1.19678e-299	NK-Cells	CD164
5.93193e-303	0.668404	0.482	0.321	1.43784e-298	NK-Cells	GIMAP7
8.41179e-298	0.450327	0.366	0.312	2.03893e-293	NK-Cells	SELENOT
3.45911e-297	-1.07552	0.209	0.392	8.38454e-293	NK-Cells	CEBPD
1.52803e-293	0.490227	0.355	0.283	3.70379e-289	NK-Cells	SCP2
1.77493e-293	-0.466782	0.263	0.461	4.30225e-289	NK-Cells	ZFAS1
5.20178e-293	0.45208	0.563	0.505	1.26086e-288	NK-Cells	CIRBP
3.78587e-289	0.555997	0.493	0.378	9.17656e-285	NK-Cells	AES
6.4974e-288	-0.506591	0.258	0.458	1.57491e-283	NK-Cells	GPX4
1.09207e-287	0.641829	0.441	0.255	2.64708e-283	NK-Cells	RUNX3
2.67009e-285	-0.735324	0.284	0.488	6.47204e-281	NK-Cells	CSTB
8.72199e-285	-0.791932	0.514	0.686	2.11412e-280	NK-Cells	MT-RNR1
4.74112e-284	0.537734	0.399	0.3	1.1492e-279	NK-Cells	TAPBP
6.98059e-283	0.631628	0.512	0.349	1.69202e-278	NK-Cells	ISG20
4.50105e-281	0.409984	0.399	0.363	1.09101e-276	NK-Cells	MSN
5.85361e-281	0.574967	0.513	0.38	1.41886e-276	NK-Cells	PCED1B-AS1
5.92658e-281	-0.471814	0.149	0.317	1.43654e-276	NK-Cells	GABARAP
3.25085e-280	0.641852	0.683	0.524	7.87974e-276	NK-Cells	DUSP2
1.13978e-279	-0.63851	0.658	0.79	2.76271e-275	NK-Cells	ITM2B
8.13834e-278	0.525711	0.46	0.367	1.97265e-273	NK-Cells	PSME2
3.1198e-276	-0.53205	0.53	0.724	7.56208e-272	NK-Cells	RPL36A
1.3123e-275	0.478224	0.355	0.285	3.18089e-271	NK-Cells	BSG
6.25199e-275	-0.488408	0.163	0.335	1.51542e-270	NK-Cells	PRDX1
2.39014e-274	0.881871	0.304	0.141	5.79346e-270	NK-Cells	IFNG
2.44441e-274	-0.841598	0.363	0.56	5.92502e-270	NK-Cells	HERPUD1
3.28164e-270	0.555203	0.311	0.224	7.95437e-266	NK-Cells	CDK2AP2
4.94532e-269	0.354384	0.553	0.532	1.1987e-264	NK-Cells	HNRNPK
1.6262e-268	0.623636	0.349	0.211	3.94176e-264	NK-Cells	ANXA6
2.45502e-268	-0.513769	0.756	0.869	5.95072e-264	NK-Cells	MT-ND3
2.8306e-268	-0.598418	0.645	0.785	6.86109e-264	NK-Cells	CALM2
3.25634e-267	0.338351	0.432	0.416	7.89305e-263	NK-Cells	ARF1
4.55089e-267	0.478612	0.352	0.28	1.10309e-262	NK-Cells	BZW1
4.70029e-267	0.518207	0.514	0.403	1.1393e-262	NK-Cells	VAMP2
5.2765e-266	0.421607	0.398	0.349	1.27897e-261	NK-Cells	TRAPPC1
1.71899e-265	0.414037	0.383	0.336	4.16666e-261	NK-Cells	HNRNPF
6.69946e-265	-0.569734	0.28	0.476	1.62388e-260	NK-Cells	AHNAK
2.92758e-264	-0.66856	0.347	0.544	7.09616e-260	NK-Cells	TAGLN2
9.98124e-264	0.356411	0.32	0.3	2.41935e-259	NK-Cells	PRDX5
1.35865e-262	0.475674	0.509	0.424	3.29323e-258	NK-Cells	ARF6
6.19493e-262	-0.593429	0.163	0.336	1.50159e-257	NK-Cells	C1orf162
4.3874e-260	0.657879	0.305	0.153	1.06346e-255	NK-Cells	FKBP11
5.91803e-260	-0.55923	0.653	0.767	1.43447e-255	NK-Cells	YBX1
8.36091e-260	-0.746085	0.215	0.402	2.0266e-255	NK-Cells	GLUL
2.12371e-259	0.387405	0.442	0.411	5.14766e-255	NK-Cells	NDUFB2
6.19418e-258	0.438973	0.836	0.815	1.50141e-253	NK-Cells	ACTG1
7.68676e-258	0.586024	0.342	0.241	1.86319e-253	NK-Cells	ATM
1.29796e-256	-0.324167	0.985	0.989	3.14612e-252	NK-Cells	RPS2
1.96765e-256	0.442747	0.301	0.251	4.76938e-252	NK-Cells	GLRX
5.6663e-256	-0.373639	0.264	0.439	1.37345e-251	NK-Cells	NDUFS5
3.13897e-255	0.36154	0.549	0.527	7.60854e-251	NK-Cells	CAP1
9.15915e-254	0.565409	0.486	0.369	2.22009e-249	NK-Cells	LY6E
1.26597e-252	0.350303	0.469	0.451	3.06858e-248	NK-Cells	HNRNPA3
1.56929e-252	0.400246	0.892	0.799	3.80381e-248	NK-Cells	TXNIP
2.36034e-251	0.401789	0.482	0.444	5.72123e-247	NK-Cells	NCL
6.78705e-251	0.459026	0.479	0.417	1.64511e-246	NK-Cells	CELF2
1.09245e-250	-0.518309	0.555	0.723	2.64799e-246	NK-Cells	PABPC1
4.21917e-250	-0.378513	0.208	0.371	1.02269e-245	NK-Cells	ATP5H
9.23219e-250	0.390852	0.41	0.367	2.23779e-245	NK-Cells	SPCS2
7.95749e-249	0.510243	0.322	0.243	1.92882e-244	NK-Cells	RHOC
1.109e-248	-0.699718	0.357	0.541	2.68811e-244	NK-Cells	ANXA2
1.97937e-248	0.471969	0.733	0.559	4.79778e-244	NK-Cells	IL32
4.42627e-248	-0.313882	0.979	0.989	1.07288e-243	NK-Cells	RPS15A
4.56295e-246	0.659797	0.302	0.166	1.10601e-241	NK-Cells	SYNE1
2.66188e-245	-0.430379	0.192	0.358	6.45213e-241	NK-Cells	YWHAE
3.64032e-245	0.5655	0.345	0.234	8.82377e-241	NK-Cells	C9orf142
1.51178e-242	0.516998	0.416	0.337	3.66441e-238	NK-Cells	HSPA5
8.22544e-240	-0.356692	0.899	0.943	1.99377e-235	NK-Cells	RPL9
2.83576e-239	-0.486467	0.236	0.414	6.87359e-235	NK-Cells	FKBP1A
9.98093e-239	-0.413789	0.238	0.408	2.41928e-234	NK-Cells	GLIPR1
1.33399e-236	-0.341123	0.875	0.926	3.23346e-232	NK-Cells	UBA52
8.10907e-236	-0.844964	0.271	0.442	1.96556e-231	NK-Cells	CEBPB
9.53909e-236	0.592074	0.405	0.246	2.31218e-231	NK-Cells	FYN
1.1428e-234	0.502426	0.55	0.46	2.77003e-230	NK-Cells	ZEB2
1.73886e-233	-1.0129	0.384	0.542	4.21483e-229	NK-Cells	ZFP36L1
1.9226e-232	-0.357648	0.808	0.902	4.66018e-228	NK-Cells	RPL24
2.4349e-232	0.351904	0.501	0.47	5.90195e-228	NK-Cells	SSR2
5.39547e-232	0.59365	0.352	0.222	1.30781e-227	NK-Cells	TRAF3IP3
8.60058e-232	0.570114	0.479	0.311	2.08469e-227	NK-Cells	PRDM1
1.805e-230	0.366198	0.597	0.548	4.37514e-226	NK-Cells	SUB1
2.48e-230	-0.345453	0.983	0.992	6.01128e-226	NK-Cells	EEF1A1
3.54754e-230	-0.324226	0.896	0.943	8.59887e-226	NK-Cells	RPL37A
5.76852e-229	-0.527796	0.205	0.377	1.39823e-224	NK-Cells	AP2S1
1.93205e-228	0.398299	0.544	0.496	4.6831e-224	NK-Cells	LCP1
2.81152e-228	0.349614	0.728	0.703	6.81485e-224	NK-Cells	CLIC1
3.54558e-227	0.501687	0.585	0.428	8.59413e-223	NK-Cells	PPP2R5C
1.05972e-226	0.355832	0.501	0.468	2.56865e-222	NK-Cells	ARL6IP5
3.57211e-226	0.296519	0.385	0.379	8.65843e-222	NK-Cells	SERBP1
5.06658e-226	0.369657	0.375	0.335	1.22809e-221	NK-Cells	SNRPB
2.92077e-225	-0.917137	0.562	0.679	7.07966e-221	NK-Cells	NFKBIA
6.19879e-224	-0.612074	0.18	0.346	1.50252e-219	NK-Cells	VMP1
1.47345e-222	0.475985	0.444	0.37	3.5715e-218	NK-Cells	SLA
1.48665e-222	0.519107	0.322	0.231	3.60349e-218	NK-Cells	ARHGAP30
1.92856e-220	-0.808446	0.813	0.852	4.67464e-216	NK-Cells	NEAT1
2.87992e-220	0.322484	0.821	0.797	6.98064e-216	NK-Cells	ARHGDIB
5.47005e-218	0.346259	0.572	0.538	1.32589e-213	NK-Cells	YWHAZ
9.04268e-218	-0.362763	0.189	0.337	2.19186e-213	NK-Cells	H2AFY
1.83816e-217	0.273558	0.492	0.49	4.45551e-213	NK-Cells	C19orf43
2.09188e-217	0.31474	0.707	0.679	5.07052e-213	NK-Cells	MYL12B
8.23982e-217	0.348598	0.818	0.749	1.99725e-212	NK-Cells	PTPRC
1.12724e-216	0.307549	0.742	0.732	2.73231e-212	NK-Cells	HNRNPA2B1
1.34641e-216	0.460886	0.443	0.37	3.26357e-212	NK-Cells	CLEC2B
1.07991e-215	0.397146	0.402	0.37	2.6176e-211	NK-Cells	CALR
1.69401e-215	-0.43439	0.692	0.823	4.10612e-211	NK-Cells	RPLP0
3.52706e-215	-0.30981	0.938	0.97	8.54923e-211	NK-Cells	RPL30
4.3521e-215	0.607259	0.319	0.182	1.05491e-210	NK-Cells	PTPN7
6.89384e-215	0.352009	0.317	0.285	1.671e-210	NK-Cells	NDUFB7
1.47919e-214	-0.420997	0.16	0.307	3.58541e-210	NK-Cells	GSTO1
8.88077e-213	-0.929096	0.223	0.386	2.15261e-208	NK-Cells	PLIN2
1.14128e-212	-0.740358	0.151	0.306	2.76636e-208	NK-Cells	ZFAND5
2.49446e-211	0.491624	0.412	0.323	6.04632e-207	NK-Cells	GIMAP4
8.88789e-211	-0.368326	0.181	0.325	2.15434e-206	NK-Cells	SAMHD1
6.92769e-210	0.572225	0.401	0.243	1.6792e-205	NK-Cells	ETS1
3.1841e-209	0.462312	0.588	0.47	7.71794e-205	NK-Cells	CYTIP
5.09067e-208	0.263814	0.373	0.373	1.23393e-203	NK-Cells	PRR13
5.35182e-207	0.26266	0.317	0.314	1.29723e-202	NK-Cells	ATP5A1
3.08972e-206	0.270981	0.618	0.611	7.48916e-202	NK-Cells	CHCHD2
7.5515e-206	0.551116	0.396	0.258	1.83041e-201	NK-Cells	STK17A
7.96403e-206	0.436441	0.357	0.297	1.9304e-201	NK-Cells	CARD16
1.7033e-204	0.299107	0.885	0.864	4.12863e-200	NK-Cells	DDX5
4.78433e-204	-0.28439	0.173	0.301	1.15967e-199	NK-Cells	RNH1
2.24068e-203	0.29297	0.319	0.303	5.43117e-199	NK-Cells	PSMA2
1.17641e-201	0.298844	0.341	0.328	2.85149e-197	NK-Cells	C9orf16
1.91966e-201	0.945795	0.495	0.347	4.65306e-197	NK-Cells	CCL4L2
2.17836e-201	-0.42151	0.201	0.353	5.28014e-197	NK-Cells	FKBP5
1.77513e-200	-0.39793	0.308	0.476	4.30274e-196	NK-Cells	SDCBP
1.36932e-199	-0.254849	0.998	0.998	3.31909e-195	NK-Cells	RPL41
6.49822e-199	0.35675	0.413	0.371	1.5751e-194	NK-Cells	RBM8A
1.24624e-198	-0.364589	0.191	0.333	3.02076e-194	NK-Cells	CAPZA2
1.47543e-198	0.350051	0.754	0.712	3.5763e-194	NK-Cells	HSPA8
2.70298e-197	-0.262913	0.176	0.3	6.55176e-193	NK-Cells	SMAP2
6.00336e-197	-0.294761	0.964	0.977	1.45515e-192	NK-Cells	RPL7
1.39813e-196	0.263959	0.332	0.327	3.38892e-192	NK-Cells	PSMB1
7.17955e-196	-0.374857	0.199	0.343	1.74025e-191	NK-Cells	PYCARD
1.45475e-195	-0.506915	0.881	0.911	3.52617e-191	NK-Cells	S100A4
4.03107e-195	-0.612264	0.555	0.713	9.7709e-191	NK-Cells	KLF6
7.62504e-195	0.553628	0.337	0.191	1.84823e-190	NK-Cells	RORA
2.77974e-194	0.370905	0.545	0.491	6.73781e-190	NK-Cells	EIF4A2
1.50338e-193	0.342317	0.367	0.332	3.64403e-189	NK-Cells	PRELID1
1.50854e-193	0.264842	0.328	0.326	3.65656e-189	NK-Cells	ARHGDIA
3.06301e-193	-0.298176	0.89	0.941	7.42443e-189	NK-Cells	RPS17
3.60213e-193	-0.383956	0.817	0.887	8.73119e-189	NK-Cells	OAZ1
8.82125e-193	0.274266	0.477	0.469	2.13818e-188	NK-Cells	GUK1
1.01548e-192	-0.304074	0.982	0.988	2.46142e-188	NK-Cells	RPS6
2.32483e-192	-0.392173	0.402	0.573	5.63515e-188	NK-Cells	LRRC75A-AS1
5.41316e-192	0.291628	0.317	0.302	1.3121e-187	NK-Cells	ENSA
9.62212e-192	0.360879	0.31	0.271	2.33231e-187	NK-Cells	TGFB1
1.42347e-191	0.287954	0.693	0.695	3.45035e-187	NK-Cells	CDC42
5.17645e-190	0.26145	0.354	0.352	1.25472e-185	NK-Cells	PAIP2
9.50023e-190	0.3834	0.306	0.26	2.30276e-185	NK-Cells	ZNF207
1.1917e-189	-0.303245	0.956	0.974	2.88857e-185	NK-Cells	RPS3A
5.54999e-188	0.281523	0.464	0.456	1.34526e-183	NK-Cells	PPIB
1.91741e-187	0.330015	0.319	0.294	4.64762e-183	NK-Cells	BAX
2.6033e-187	-0.284824	0.92	0.956	6.31015e-183	NK-Cells	RPL6
3.55486e-187	0.287394	0.315	0.303	8.61662e-183	NK-Cells	PSMA4
3.93568e-187	-0.408241	0.189	0.332	9.53969e-183	NK-Cells	LAPTM4A
2.41158e-186	-0.312284	0.877	0.935	5.84544e-182	NK-Cells	RPL37
2.90087e-185	0.25903	0.423	0.427	7.03142e-181	NK-Cells	SET
6.91167e-185	0.346459	0.447	0.41	1.67532e-180	NK-Cells	ARGLU1
1.83076e-184	0.323414	0.364	0.333	4.43757e-180	NK-Cells	CIB1
9.12731e-184	-0.835072	0.205	0.353	2.21237e-179	NK-Cells	BIRC3
1.10596e-183	0.277177	0.304	0.294	2.68073e-179	NK-Cells	SRP9
1.10619e-183	-0.301109	0.871	0.928	2.68129e-179	NK-Cells	RPL27
1.52385e-183	0.308452	0.331	0.305	3.69366e-179	NK-Cells	SUMO1
3.27389e-182	-0.346872	0.715	0.842	7.93557e-178	NK-Cells	RPS21
8.57932e-182	-0.29087	0.18	0.305	2.07954e-177	NK-Cells	SNHG8
5.25329e-181	-0.333794	0.878	0.933	1.27334e-176	NK-Cells	RPL10A
2.56218e-180	0.469471	0.302	0.217	6.21046e-176	NK-Cells	ACTN4
3.1858e-180	-0.708771	0.433	0.58	7.72206e-176	NK-Cells	HSPA1A
7.30509e-180	0.467402	0.302	0.213	1.77068e-175	NK-Cells	ARHGEF1
6.70654e-179	0.491841	0.34	0.242	1.6256e-174	NK-Cells	IKZF1
2.07175e-178	-0.371935	0.211	0.352	5.02171e-174	NK-Cells	CKLF
1.16909e-177	-0.321889	0.787	0.881	2.83375e-173	NK-Cells	RPL7A
1.48973e-177	-0.331701	0.897	0.951	3.61095e-173	NK-Cells	MT-CYB
2.79108e-177	0.504996	0.312	0.218	6.76529e-173	NK-Cells	APOBEC3C
3.55118e-175	0.252696	0.388	0.383	8.60771e-171	NK-Cells	DRAP1
4.09939e-175	0.390882	0.389	0.327	9.93651e-171	NK-Cells	WIPF1
4.26872e-175	-0.285045	0.958	0.972	1.0347e-170	NK-Cells	RPS4X
2.5003e-174	0.253954	0.323	0.324	6.06047e-170	NK-Cells	TLN1
4.69268e-173	0.31686	0.515	0.49	1.13746e-168	NK-Cells	FUS
6.84831e-172	0.558617	0.381	0.262	1.65996e-167	NK-Cells	TMEM2
1.84978e-171	0.274046	0.305	0.294	4.48369e-167	NK-Cells	HNRNPM
6.54345e-171	-0.291538	0.302	0.445	1.58607e-166	NK-Cells	SNX3
1.50503e-170	0.267907	0.407	0.396	3.64803e-166	NK-Cells	HNRNPA0
1.70428e-170	0.304943	0.499	0.47	4.131e-166	NK-Cells	SRSF5
4.02005e-170	-0.63323	0.387	0.54	9.74419e-166	NK-Cells	TUBA1B
4.34657e-170	0.305108	0.459	0.439	1.05357e-165	NK-Cells	AKAP13
9.61743e-170	-0.341478	0.801	0.881	2.33117e-165	NK-Cells	PFDN5
1.86366e-169	-0.285565	0.939	0.971	4.51731e-165	NK-Cells	RPL31
7.35038e-169	-0.385282	0.817	0.893	1.78166e-164	NK-Cells	ATP5E
9.58904e-167	0.388203	0.302	0.248	2.32429e-162	NK-Cells	PPP1R12A
2.76224e-166	0.448474	0.483	0.353	6.69539e-162	NK-Cells	KLF2
9.04294e-166	0.267999	0.302	0.288	2.19192e-161	NK-Cells	XRCC5
1.39097e-164	-0.321653	0.552	0.705	3.37157e-160	NK-Cells	UQCRB
1.39857e-161	-0.377136	0.539	0.691	3.38999e-157	NK-Cells	MT-ND5
2.29047e-161	-0.465353	0.366	0.523	5.55186e-157	NK-Cells	MCL1
3.08101e-160	-0.296329	0.264	0.396	7.46807e-156	NK-Cells	WSB1
1.77939e-159	-0.261796	0.203	0.32	4.31305e-155	NK-Cells	RNF149
1.28308e-158	-0.321486	0.836	0.903	3.11006e-154	NK-Cells	RPS5
1.88607e-158	-0.371487	0.549	0.696	4.57165e-154	NK-Cells	EEF1B2
6.11746e-157	-0.300397	0.236	0.365	1.48281e-152	NK-Cells	ATP6V0B
2.89025e-156	-0.288102	0.299	0.435	7.00567e-152	NK-Cells	SH3BGRL
1.16724e-155	-0.253192	0.252	0.376	2.82928e-151	NK-Cells	PPP1CB
5.02154e-155	0.337373	0.398	0.359	1.21717e-150	NK-Cells	PRPF38B
2.03033e-154	0.326833	0.322	0.287	4.92131e-150	NK-Cells	YWHAQ
3.01485e-154	-0.303432	0.272	0.406	7.30769e-150	NK-Cells	RTN4
8.43299e-154	0.329751	0.311	0.277	2.04407e-149	NK-Cells	DSTN
8.17469e-152	0.301859	0.39	0.366	1.98146e-147	NK-Cells	KMT2E
2.30596e-151	0.276626	0.348	0.328	5.58942e-147	NK-Cells	CUTA
2.98142e-151	0.364012	0.327	0.283	7.22666e-147	NK-Cells	DDX6
3.77354e-151	0.324598	0.339	0.301	9.14668e-147	NK-Cells	TAF7
4.85959e-151	0.316603	0.39	0.361	1.17792e-146	NK-Cells	TNFRSF1B
8.13538e-151	0.471011	0.32	0.213	1.97194e-146	NK-Cells	ICAM3
2.60488e-150	-0.257414	0.268	0.393	6.31397e-146	NK-Cells	GNAI2
2.81682e-149	-0.314297	0.374	0.52	6.82768e-145	NK-Cells	EIF3E
3.26858e-149	0.31481	0.504	0.465	7.9227e-145	NK-Cells	RSRP1
6.65125e-149	-0.3676	0.579	0.718	1.6122e-144	NK-Cells	SLC25A6
3.73679e-148	0.256699	0.375	0.367	9.05761e-144	NK-Cells	SRSF11
6.09678e-148	-0.306152	0.185	0.302	1.4778e-143	NK-Cells	CLTA
3.61339e-147	0.275812	0.331	0.311	8.75849e-143	NK-Cells	SP100
4.84944e-147	-0.393761	0.287	0.429	1.17546e-142	NK-Cells	TXN
1.4959e-146	0.473167	0.36	0.258	3.62591e-142	NK-Cells	PCSK7
3.54018e-146	0.293547	0.661	0.622	8.58104e-142	NK-Cells	CD99
8.83657e-146	0.334233	0.395	0.354	2.1419e-141	NK-Cells	CFLAR
2.13637e-144	0.345521	0.498	0.431	5.17836e-140	NK-Cells	CTSC
2.59323e-144	0.365745	0.301	0.25	6.28573e-140	NK-Cells	ARID4B
5.1638e-144	-0.25619	0.903	0.947	1.25165e-139	NK-Cells	RPS7
4.69557e-143	0.257145	0.349	0.337	1.13816e-138	NK-Cells	PTP4A2
1.17604e-141	0.394106	0.989	0.988	2.85061e-137	NK-Cells	ACTB
3.00886e-140	-0.310336	0.359	0.496	7.29318e-136	NK-Cells	GAS5
1.45511e-139	-0.298593	0.427	0.374	3.52705e-135	NK-Cells	TRBC2
1.35817e-132	-0.255302	0.347	0.474	3.29208e-128	NK-Cells	FYB
2.94796e-132	0.307974	0.311	0.274	7.14556e-128	NK-Cells	NCOR1
7.17841e-132	0.315662	0.388	0.351	1.73997e-127	NK-Cells	AAK1
1.5986e-129	0.455106	0.306	0.206	3.87485e-125	NK-Cells	FAM65B
2.48266e-126	-0.268817	0.991	0.994	6.01772e-122	NK-Cells	RPS29
8.58345e-125	-0.288719	0.797	0.873	2.08054e-120	NK-Cells	RPS10
9.41375e-122	0.349013	0.461	0.385	2.2818e-117	NK-Cells	CD48
1.62498e-121	0.333027	0.417	0.302	3.93879e-117	NK-Cells	MT2A
4.91808e-121	0.440885	0.307	0.197	1.19209e-116	NK-Cells	LBH
3.10875e-118	-0.257456	0.851	0.91	7.5353e-114	NK-Cells	RPL29
9.8654e-117	0.376681	0.388	0.364	2.39128e-112	NK-Cells	CREM
8.31368e-114	-0.475017	0.434	0.462	2.01515e-109	NK-Cells	FCER1G
5.92501e-110	-0.494624	0.555	0.665	1.43616e-105	NK-Cells	LGALS1
9.18264e-109	-0.496333	0.412	0.539	2.22578e-104	NK-Cells	HSPA1B
9.82899e-108	0.279346	0.416	0.369	2.38245e-103	NK-Cells	CYCS
2.94454e-105	0.318119	0.353	0.302	7.13728e-101	NK-Cells	CDC42SE2
2.44237e-104	-0.262699	0.99	0.99	5.92006e-100	NK-Cells	TMSB10
9.87205e-101	-0.569325	0.251	0.367	2.39289e-96	NK-Cells	RGS2
2.06936e-98	-0.265958	0.723	0.818	5.01592e-94	NK-Cells	RPL4
2.21853e-97	0.303031	0.511	0.434	5.37748e-93	NK-Cells	STK4
1.05703e-96	-0.295483	0.908	0.942	2.56215e-92	NK-Cells	MT-ATP6
3.88844e-94	-0.404979	0.303	0.419	9.42518e-90	NK-Cells	NR4A2
1.97824e-93	0.365048	0.35	0.253	4.79505e-89	NK-Cells	ACAP1
7.0605e-91	0.36352	0.306	0.228	1.71139e-86	NK-Cells	LYAR
1.23469e-90	-0.587724	0.691	0.737	2.99276e-86	NK-Cells	CXCR4
1.1094e-88	-0.252566	0.209	0.301	2.68908e-84	NK-Cells	EMB
3.56084e-88	-0.315916	0.239	0.341	8.63112e-84	NK-Cells	EZR
8.01918e-80	-0.38478	0.614	0.714	1.94377e-75	NK-Cells	ANXA1
3.15333e-75	0.264622	0.301	0.263	7.64335e-71	NK-Cells	POLR2J3
1.26736e-74	-0.335835	0.456	0.562	3.07195e-70	NK-Cells	VAMP8
1.65777e-73	-0.311853	0.646	0.622	4.01828e-69	NK-Cells	CD52
1.22281e-70	-0.273297	0.441	0.541	2.96398e-66	NK-Cells	DNAJA1
5.98317e-70	-0.420479	0.285	0.384	1.45026e-65	NK-Cells	SAMSN1
4.25524e-61	0.270583	0.302	0.25	1.03143e-56	NK-Cells	PTGER4
2.62246e-40	-0.421296	0.585	0.641	6.35658e-36	NK-Cells	CRIP1
1.34458e-38	-0.436283	0.298	0.37	3.25914e-34	NK-Cells	CITED2
2.16939e-36	-0.328579	0.329	0.4	5.2584e-32	NK-Cells	GADD45B
0	4.15795	0.703	0.145	0	Mono	S100A8
0	3.47747	0.538	0.066	0	Mono	G0S2
0	3.46393	0.443	0.009	0	Mono	S100A12
0	3.43761	0.882	0.054	0	Mono	FCN1
0	3.32614	0.905	0.316	0	Mono	LYZ
0	3.18209	0.858	0.217	0	Mono	S100A9
0	2.92165	0.96	0.286	0	Mono	LST1
0	2.55434	0.839	0.139	0	Mono	SERPINA1
0	2.45869	0.969	0.43	0	Mono	CTSS
0	2.45813	0.563	0.103	0	Mono	VCAN
0	2.20231	0.755	0.164	0	Mono	IFI30
0	2.1725	0.724	0.107	0	Mono	CSTA
0	2.11247	0.996	0.693	0	Mono	SAT1
0	2.09501	0.521	0.051	0	Mono	SMIM25
0	2.09395	0.358	0.043	0	Mono	EREG
0	2.05456	0.359	0.071	0	Mono	RP11-1143G9.4
0	2.00598	0.844	0.331	0	Mono	TIMP1
0	1.97236	0.916	0.425	0	Mono	COTL1
0	1.96992	0.745	0.195	0	Mono	PLAUR
0	1.95905	0.44	0.098	0	Mono	THBS1
0	1.9463	0.721	0.183	0	Mono	MNDA
0	1.91401	0.8	0.293	0	Mono	SOD2
0	1.89026	0.702	0.17	0	Mono	C5AR1
0	1.8726	0.823	0.255	0	Mono	NAMPT
0	1.83869	0.685	0.166	0	Mono	BCL2A1
0	1.80892	0.607	0.188	0	Mono	IL1B
0	1.73612	0.969	0.422	0	Mono	FCER1G
0	1.73359	0.568	0.067	0	Mono	CFP
0	1.71407	0.84	0.298	0	Mono	TYMP
0	1.70625	0.955	0.365	0	Mono	AIF1
0	1.66384	0.997	0.524	0	Mono	TYROBP
0	1.66207	0.581	0.082	0	Mono	SLC11A1
0	1.65648	0.488	0.039	0	Mono	LILRA5
0	1.64875	0.59	0.142	0	Mono	STXBP2
0	1.64195	0.303	0.008	0	Mono	APOBEC3A
0	1.61617	0.717	0.207	0	Mono	TKT
0	1.56968	0.604	0.118	0	Mono	FPR1
0	1.56159	0.57	0.301	0	Mono	MT2A
0	1.55573	0.947	0.493	0	Mono	PSAP
0	1.55031	0.494	0.118	0	Mono	FAM26F
0	1.53562	0.772	0.343	0	Mono	IFITM3
0	1.53274	0.872	0.384	0	Mono	CEBPB
0	1.52959	0.496	0.081	0	Mono	LILRB2
0	1.49612	1	0.962	0	Mono	FTH1
0	1.48999	0.689	0.197	0	Mono	SPI1
0	1.47914	0.429	0.102	0	Mono	MXD1
0	1.46133	0.451	0.08	0	Mono	RNF144B
0	1.45433	0.458	0.061	0	Mono	CLEC12A
0	1.45133	0.713	0.221	0	Mono	ASAH1
0	1.39979	0.508	0.137	0	Mono	ARL4A
0	1.36183	0.52	0.115	0	Mono	IGSF6
0	1.33503	1	0.95	0	Mono	FTL
0	1.31711	0.462	0.08	0	Mono	PILRA
0	1.3113	0.664	0.256	0	Mono	ZFAND5
0	1.30181	0.839	0.412	0	Mono	FTH1P10
0	1.25521	0.371	0.061	0	Mono	CSF3R
0	1.24438	0.502	0.12	0	Mono	TNFSF13B
0	1.24171	0.747	0.28	0	Mono	C1orf162
0	1.23999	0.482	0.11	0	Mono	HCK
0	1.23672	0.494	0.102	0	Mono	NCF2
0	1.22786	0.617	0.184	0	Mono	CYBB
0	1.22761	0.322	0.072	0	Mono	PPIF
0	1.21961	0.952	0.641	0	Mono	S100A11
0	1.20522	0.319	0.081	0	Mono	BASP1
0	1.20303	0.695	0.346	0	Mono	SAMSN1
0	1.19065	0.548	0.162	0	Mono	RILPL2
0	1.18641	0.456	0.109	0	Mono	LTA4H
0	1.17473	0.341	0.075	0	Mono	CLEC4E
0	1.16747	0.534	0.139	0	Mono	FGR
0	1.16446	0.499	0.144	0	Mono	LYN
0	1.16318	0.66	0.26	0	Mono	VSIR
0	1.15298	0.343	0.02	0	Mono	C19orf38
0	1.14945	0.696	0.293	0	Mono	AP1S2
0	1.14929	0.327	0.037	0	Mono	WARS
0	1.13937	0.671	0.248	0	Mono	FGL2
0	1.12798	0.411	0.076	0	Mono	MPEG1
0	1.11945	0.949	0.628	0	Mono	LGALS1
0	1.11779	0.665	0.327	0	Mono	RGS2
0	1.11767	0.596	0.26	0	Mono	CD55
0	1.11612	0.988	0.843	0	Mono	S100A6
0	1.11572	0.819	0.442	0	Mono	TSPO
0	1.09879	0.399	0.068	0	Mono	SLC7A7
0	1.0873	0.66	0.34	0	Mono	PLIN2
0	1.0861	0.655	0.281	0	Mono	CARD16
0	1.08328	0.375	0.057	0	Mono	IRAK3
0	1.08205	0.491	0.151	0	Mono	GRINA
0	1.07663	0.402	0.106	0	Mono	GCA
0	1.0685	0.424	0.121	0	Mono	NLRP3
0	1.0567	0.865	0.647	0	Mono	NFKBIA
0	1.05652	0.682	0.296	0	Mono	PYCARD
0	1.04665	0.683	0.313	0	Mono	PRELID1
0	1.04568	0.366	0.07	0	Mono	PECAM1
0	1.04217	0.452	0.117	0	Mono	CLEC7A
0	1.03408	0.457	0.149	0	Mono	RAB31
0	1.0274	0.554	0.266	0	Mono	SERPINB1
0	0.985391	0.461	0.167	0	Mono	LIMS1
0	0.981517	0.457	0.14	0	Mono	ETS2
0	0.979355	0.988	0.869	0	Mono	OAZ1
0	0.979341	0.333	0.07	0	Mono	LRRC25
0	0.977401	0.623	0.273	0	Mono	MS4A7
0	0.976961	0.624	0.269	0	Mono	GABARAP
0	0.968276	0.584	0.213	0	Mono	BRI3
0	0.966298	0.567	0.273	0	Mono	PTPRE
0	0.965994	0.341	0.077	0	Mono	SLC43A2
0	0.962154	0.563	0.224	0	Mono	NFKBIZ
0	0.961743	0.417	0.109	0	Mono	LGALS9
0	0.951536	0.79	0.443	0	Mono	SERP1
0	0.946905	0.451	0.134	0	Mono	TMEM176B
0	0.944347	0.358	0.077	0	Mono	RGS18
0	0.94187	0.402	0.114	0	Mono	POU2F2
0	0.938249	0.419	0.121	0	Mono	NUP214
0	0.931843	0.704	0.47	0	Mono	NAP1L1
0	0.927569	0.953	0.756	0	Mono	H3F3A
0	0.926479	0.382	0.099	0	Mono	STX11
0	0.922966	0.749	0.42	0	Mono	C14orf2
0	0.909483	0.357	0.109	0	Mono	SLC25A37
0	0.908359	0.315	0.046	0	Mono	CPPED1
0	0.902553	0.577	0.252	0	Mono	APLP2
0	0.884842	0.38	0.104	0	Mono	LILRB3
0	0.88219	0.898	0.683	0	Mono	SLC25A6
0	0.879734	0.52	0.222	0	Mono	RHOB
0	0.879068	0.988	0.909	0	Mono	SRGN
0	0.873034	0.778	0.485	0	Mono	GSTP1
0	0.871146	0.734	0.339	0	Mono	CEBPD
0	0.87025	0.31	0.076	0	Mono	IRS2
0	0.853948	0.393	0.125	0	Mono	BID
0	0.843001	0.946	0.684	0	Mono	DUSP1
0	0.81011	0.98	0.861	0	Mono	PFDN5
0	0.804429	0.312	0.083	0	Mono	KYNU
0	0.80343	0.313	0.073	0	Mono	ITGAX
0	0.799051	0.315	0.069	0	Mono	FAM49A
0	0.798809	0.683	0.366	0	Mono	FKBP1A
0	0.798227	0.34	0.097	0	Mono	NUDT16
0	0.796438	0.601	0.261	0	Mono	GRN
0	0.796364	0.354	0.106	0	Mono	SLC31A2
0	0.790708	0.994	0.9	0	Mono	S100A4
0	0.779289	0.493	0.181	0	Mono	CD68
0	0.776275	0.407	0.128	0	Mono	TNFAIP2
0	0.772659	0.372	0.118	0	Mono	IFNGR2
0	0.767482	0.643	0.264	0	Mono	MAFB
0	0.760081	0.996	0.959	0	Mono	RPS9
0	0.759348	0.846	0.585	0	Mono	ARPC1B
0	0.732832	0.437	0.152	0	Mono	PHACTR1
0	0.730904	0.896	0.684	0	Mono	PABPC1
0	0.705205	0.649	0.226	0	Mono	CFD
0	0.695421	0.407	0.145	0	Mono	LYST
0	0.67242	0.53	0.226	0	Mono	RNF130
0	0.669021	0.988	0.913	0	Mono	UBA52
0	0.666459	0.883	0.689	0	Mono	ARPC3
0	0.664442	0.97	0.436	0	Mono	CST3
0	0.632109	0.989	0.836	0	Mono	NEAT1
0	0.62625	0.932	0.806	0	Mono	NACA
0	0.626116	0.99	0.937	0	Mono	RPS24
0	0.613992	0.842	0.447	0	Mono	GPX1
0	0.596979	0.975	0.906	0	Mono	RPS11
0	0.530329	0.988	0.956	0	Mono	RPS13
0	0.483525	0.998	0.988	0	Mono	MT-CO2
0	0.457101	0.587	0.282	0	Mono	FCGRT
0	0.273078	0.853	0.426	0	Mono	NPC2
0	-0.958114	0.637	0.785	0	Mono	CALM1
0	-1.04167	1	0.999	0	Mono	MALAT1
0	-1.09176	0.361	0.646	0	Mono	CD99
0	-1.13283	0.179	0.41	0	Mono	AES
0	-1.26392	0.619	0.826	0	Mono	TXNIP
0	-1.32573	0.472	0.673	0	Mono	ID2
0	-1.4417	0.166	0.42	0	Mono	IL2RG
0	-1.46016	0.101	0.352	0	Mono	PRDM1
0	-1.48093	0.11	0.42	0	Mono	PCED1B-AS1
0	-1.51596	0.212	0.468	0	Mono	PPP2R5C
0	-1.5212	0.035	0.303	0	Mono	GZMM
0	-1.53509	0.028	0.316	0	Mono	LCK
0	-1.54531	0.095	0.397	0	Mono	ARL4C
0	-1.5728	0.036	0.318	0	Mono	CLEC2D
0	-1.60428	0.201	0.483	0	Mono	IFITM1
0	-1.7582	0.6	0.82	0	Mono	ZFP36L2
0	-1.88244	0.026	0.33	0	Mono	CD3G
0	-1.94653	0.033	0.382	0	Mono	CD3E
0	-2.03737	0.073	0.404	0	Mono	TRBC2
0	-2.07932	0.043	0.402	0	Mono	CD2
0	-2.11037	0.049	0.343	0	Mono	TRBC1
0	-2.20801	0.542	0.77	0	Mono	CCL4
0	-2.25519	0.065	0.428	0	Mono	CTSW
0	-2.25643	0.108	0.474	0	Mono	CST7
0	-2.27486	0.203	0.459	0	Mono	RGS1
0	-2.28571	0.062	0.433	0	Mono	CD3D
0	-2.31029	0.055	0.403	0	Mono	TRAC
0	-2.49149	0.062	0.366	0	Mono	KLRD1
0	-2.57252	0.08	0.431	0	Mono	GZMH
0	-2.59333	0.058	0.391	0	Mono	PRF1
0	-2.67162	0.125	0.401	0	Mono	GZMB
0	-2.7327	0.097	0.52	0	Mono	GZMA
0	-2.87432	0.116	0.533	0	Mono	CD69
0	-3.06875	0.331	0.565	0	Mono	NKG7
0	-3.15678	0.148	0.37	0	Mono	GNLY
0	-3.26956	0.137	0.617	0	Mono	IL32
0	-3.66426	0.172	0.627	0	Mono	CCL5
0	-0.759522	0.767	0.864	0	Mono	UBB
0	-2.15513	0.197	0.329	0	Mono	C1QA
0	0.784568	0.543	0.246	0	Mono	MTPN
0	0.955858	0.323	0.094	2.34216e-306	Mono	HBEGF
0	-1.5315	0.433	0.624	7.95943e-306	Mono	JUN
8.56831e-308	0.766655	0.389	0.135	2.07687e-303	Mono	SNX10
1.23225e-307	0.732828	0.597	0.295	2.98685e-303	Mono	H2AFY
6.48804e-306	0.673388	0.94	0.814	1.57264e-301	Mono	GAPDH
1.44312e-305	0.637504	0.882	0.678	3.49797e-301	Mono	ATP5G2
2.41944e-304	-1.1682	0.185	0.451	5.86448e-300	Mono	ALOX5AP
3.03162e-304	0.71094	0.352	0.112	7.34835e-300	Mono	TBXAS1
8.89189e-303	0.923246	0.451	0.182	2.15531e-298	Mono	ATP2B1-AS1
2.2097e-302	-0.860306	0.591	0.7	5.35609e-298	Mono	HCST
8.67129e-302	-0.804044	0.812	0.871	2.10183e-297	Mono	MYL12A
1.58806e-299	-1.08102	0.285	0.456	3.84929e-295	Mono	STK4
1.79045e-298	0.789718	0.402	0.147	4.33987e-294	Mono	NINJ1
7.40781e-298	-1.07819	0.284	0.451	1.79558e-293	Mono	SRSF7
3.91452e-297	0.705557	0.725	0.428	9.4884e-293	Mono	LAMTOR4
1.98131e-295	0.474826	0.986	0.945	4.80251e-291	Mono	RPL8
3.30236e-295	0.752912	0.413	0.155	8.00459e-291	Mono	UPP1
6.05767e-294	0.69216	0.796	0.551	1.46832e-289	Mono	ALDOA
1.96678e-293	0.501664	0.494	0.225	4.76729e-289	Mono	LGALS3
1.11353e-292	0.810923	0.339	0.108	2.69909e-288	Mono	CNIH4
1.68035e-292	0.750103	0.545	0.257	4.073e-288	Mono	TALDO1
1.62627e-291	0.536241	0.979	0.899	3.94192e-287	Mono	SH3BGRL3
6.2614e-290	0.545473	0.845	0.565	1.5177e-285	Mono	FOS
3.53876e-288	-1.07424	0.239	0.428	8.5776e-284	Mono	EVL
3.90944e-286	0.845832	0.308	0.093	9.47608e-282	Mono	ACSL1
2.77305e-283	0.668627	0.519	0.24	6.72161e-279	Mono	HSBP1
7.37092e-283	0.648748	0.366	0.13	1.78664e-278	Mono	THEMIS2
1.13055e-282	0.764063	0.538	0.256	2.74033e-278	Mono	CMTM6
1.03295e-280	-0.603379	0.999	1	2.50377e-276	Mono	B2M
1.21442e-279	0.34895	0.415	0.207	2.94364e-275	Mono	FAM65B
3.56908e-279	0.55986	0.618	0.332	8.65109e-275	Mono	AP2S1
5.9465e-279	0.517042	0.768	0.48	1.44137e-274	Mono	RAC1
2.79721e-278	0.736272	0.452	0.19	6.78016e-274	Mono	CASP1
1.21429e-277	0.439673	0.997	0.981	2.94332e-273	Mono	RPL39
9.98399e-277	0.518075	0.969	0.867	2.42002e-272	Mono	CYBA
1.63974e-276	0.731213	0.612	0.325	3.97456e-272	Mono	EVI2B
2.4685e-276	0.668765	0.35	0.121	5.98339e-272	Mono	AGTRAP
1.61462e-275	-0.697724	0.679	0.771	3.91368e-271	Mono	HMGB1
4.09472e-271	0.674004	0.385	0.146	9.92518e-267	Mono	JAML
5.75679e-268	0.554535	0.921	0.757	1.39539e-263	Mono	COX4I1
2.31589e-265	0.662191	0.697	0.413	5.61349e-261	Mono	ZFAS1
1.26108e-263	0.386638	0.996	0.98	3.05674e-259	Mono	RPL28
9.77385e-263	0.561769	0.669	0.384	2.36908e-258	Mono	ANXA5
3.47957e-262	0.720566	0.646	0.367	8.43413e-258	Mono	NOP10
2.00888e-261	0.685257	0.478	0.216	4.86932e-257	Mono	PGLS
1.03141e-259	0.693632	0.402	0.16	2.50003e-255	Mono	CD302
2.18488e-257	0.395965	0.996	0.976	5.29593e-253	Mono	RPL26
2.17845e-256	-1.40735	0.178	0.354	5.28034e-252	Mono	RP11-463O12.5
5.79877e-256	0.621974	0.606	0.328	1.40556e-251	Mono	ATP6V0B
2.36107e-255	0.664442	0.549	0.279	5.72299e-251	Mono	NR4A1
5.29826e-255	1.11782	0.457	0.203	1.28424e-250	Mono	CXCL2
6.84353e-255	0.319889	0.396	0.175	1.6588e-250	Mono	KLF4
1.89244e-252	0.656678	0.577	0.303	4.58708e-248	Mono	VMP1
5.33293e-252	0.639795	0.319	0.107	1.29265e-247	Mono	UBE2R2
2.71902e-250	0.595573	0.633	0.356	6.59064e-246	Mono	GNAI2
4.98687e-249	0.476904	0.964	0.851	1.20877e-244	Mono	RPL23
4.88449e-248	-1.01327	0.727	0.777	1.18395e-243	Mono	TSC22D3
7.51702e-248	-0.821828	0.405	0.536	1.82205e-243	Mono	SEPT7
1.3242e-243	0.557529	0.834	0.587	3.20974e-239	Mono	LAPTM5
[truncated: 3,506 more rows]

## Sheet: MPC_MarkerGenes_HF_Rao
p_val	avg_log2FC	pct.1	pct.2	p_val_adj	cluster	gene
0	2.12425	0.862	0.482	0	Res-like Mac	RNASE1
0	1.65212	0.889	0.448	0	Res-like Mac	SELENOP
0	1.59606	0.957	0.645	0	Res-like Mac	C1QA
0	1.52541	0.538	0.242	0	Res-like Mac	PLTP
0	1.51754	0.71	0.335	0	Res-like Mac	LYVE1
0	1.51209	0.904	0.55	0	Res-like Mac	C1QB
0	1.45593	0.661	0.379	0	Res-like Mac	F13A1
0	1.44587	0.748	0.399	0	Res-like Mac	FOLR2
0	1.42183	0.696	0.386	0	Res-like Mac	DAB2
0	1.32859	0.918	0.558	0	Res-like Mac	C1QC
0	1.26432	0.724	0.461	0	Res-like Mac	MS4A4A
0	1.17426	0.565	0.298	0	Res-like Mac	MAF
0	1.13258	0.42	0.204	0	Res-like Mac	SLC40A1
0	1.11974	0.786	0.597	0	Res-like Mac	CD14
0	1.11683	0.484	0.238	0	Res-like Mac	STAB1
0	1.05727	0.541	0.3	0	Res-like Mac	LGMN
0	1.05245	0.302	0.107	0	Res-like Mac	PMP22
0	0.977818	0.577	0.35	0	Res-like Mac	MRC1
0	0.930913	0.941	0.801	0	Res-like Mac	MS4A6A
0	0.847182	0.437	0.281	0	Res-like Mac	EMB
0	0.844713	0.639	0.511	0	Res-like Mac	BLVRB
0	0.815285	0.616	0.456	0	Res-like Mac	GGTA1P
0	0.775975	0.651	0.5	0	Res-like Mac	CD163
0	0.761177	0.745	0.566	0	Res-like Mac	VSIG4
0	0.746747	0.578	0.502	0	Res-like Mac	LY96
0	0.734033	0.861	0.77	0	Res-like Mac	CD63
0	0.726679	0.959	0.93	0	Res-like Mac	NPC2
0	0.725032	0.486	0.378	0	Res-like Mac	SNX6
0	0.714491	0.699	0.652	0	Res-like Mac	CTSZ
0	0.677482	0.835	0.783	0	Res-like Mac	VAMP8
0	0.636739	0.603	0.526	0	Res-like Mac	IFI16
0	0.593996	0.734	0.714	0	Res-like Mac	FCGRT
0	0.589212	0.929	0.905	0	Res-like Mac	ITM2B
0	0.578125	0.929	0.911	0	Res-like Mac	CALM2
0	0.548478	0.972	0.959	0	Res-like Mac	AIF1
0	0.384881	1	1	0	Res-like Mac	TMSB4X
0	-0.60563	0.997	1	0	Res-like Mac	FTH1
0	-0.721629	0.734	0.929	0	Res-like Mac	DUSP1
0	-0.788909	0.732	0.897	0	Res-like Mac	ZFP36
0	-0.814429	0.203	0.523	0	Res-like Mac	PHACTR1
0	-0.828191	0.073	0.303	0	Res-like Mac	PDE4B
0	-0.858684	0.093	0.331	0	Res-like Mac	RASGEF1B
0	-0.859416	0.929	0.985	0	Res-like Mac	SAT1
0	-0.859547	0.514	0.781	0	Res-like Mac	PPP1R15A
0	-0.87429	0.101	0.374	0	Res-like Mac	NFKBID
0	-0.884346	0.213	0.525	0	Res-like Mac	CDKN1A
0	-0.895391	0.092	0.328	0	Res-like Mac	ICAM1
0	-0.899378	0.693	0.91	0	Res-like Mac	JUNB
0	-0.899617	0.143	0.425	0	Res-like Mac	CYTIP
0	-0.90568	0.195	0.515	0	Res-like Mac	LSP1
0	-0.9319	0.533	0.799	0	Res-like Mac	COTL1
0	-0.949449	0.085	0.35	0	Res-like Mac	CD48
0	-0.957564	0.301	0.591	0	Res-like Mac	IFI30
0	-0.96226	0.341	0.611	0	Res-like Mac	C5AR1
0	-0.986077	0.895	0.982	0	Res-like Mac	SRGN
0	-0.992822	0.275	0.564	0	Res-like Mac	SERPINA1
0	-0.993524	0.596	0.854	0	Res-like Mac	PNRC1
0	-1.00244	0.11	0.389	0	Res-like Mac	RILPL2
0	-1.00862	0.138	0.409	0	Res-like Mac	SERPINB9
0	-1.03787	0.273	0.635	0	Res-like Mac	NR4A1
0	-1.03908	0.403	0.751	0	Res-like Mac	NAMPT
0	-1.1882	0.26	0.573	0	Res-like Mac	ZFAND5
0	-1.23088	0.455	0.713	0	Res-like Mac	IER3
0	-1.28188	0.171	0.447	0	Res-like Mac	SAMSN1
0	-1.28354	0.301	0.666	0	Res-like Mac	CD83
0	-1.32684	0.311	0.641	0	Res-like Mac	CXCR4
0	-1.33913	0.369	0.674	0	Res-like Mac	PLIN2
0	-1.44123	0.043	0.3	0	Res-like Mac	OLR1
0	-1.44175	0.198	0.588	0	Res-like Mac	NR4A2
0	-1.46152	0.212	0.61	0	Res-like Mac	NFKBIZ
0	-1.49131	0.093	0.498	0	Res-like Mac	KDM6B
0	-1.56623	0.437	0.762	0	Res-like Mac	SOD2
0	-1.62318	0.443	0.839	0	Res-like Mac	BTG1
0	-1.6566	0.367	0.645	0	Res-like Mac	GPR183
0	-1.79989	0.086	0.468	0	Res-like Mac	DUSP2
0	-1.80718	0.426	0.694	0	Res-like Mac	CCL4
0	-1.83337	0.072	0.359	0	Res-like Mac	FCN1
0	-1.8439	0.091	0.387	0	Res-like Mac	CD52
0	-1.9187	0.083	0.48	0	Res-like Mac	BIRC3
0	-1.92214	0.23	0.676	0	Res-like Mac	TNFAIP3
0	-1.9429	0.105	0.437	0	Res-like Mac	NLRP3
0	-1.97979	0.244	0.694	0	Res-like Mac	PLAUR
0	-2.00116	0.198	0.472	0	Res-like Mac	CXCL3
0	-2.00954	0.552	0.882	0	Res-like Mac	NFKBIA
0	-2.0425	0.391	0.66	0	Res-like Mac	CCL3
0	-2.14386	0.113	0.531	0	Res-like Mac	BCL2A1
0	-2.20055	0.26	0.605	0	Res-like Mac	CXCL2
0	-2.2433	0.297	0.624	0	Res-like Mac	CXCL8
0	-2.32752	0.154	0.399	0	Res-like Mac	CCL3L3
0	-2.60191	0.08	0.378	0	Res-like Mac	AREG
0	-3.19112	0.159	0.63	0	Res-like Mac	IL1B
0	-0.899231	0.231	0.507	0	Res-like Mac	SGK1
0	0.491937	0.994	0.986	0	Res-like Mac	CST3
8.06363e-308	-0.398405	0.969	0.993	1.95454e-303	Res-like Mac	RPS2
3.87793e-307	-0.402525	0.959	0.99	9.39972e-303	Res-like Mac	RPS9
6.96063e-307	-0.702105	0.446	0.715	1.68719e-302	Res-like Mac	MCL1
4.13531e-306	-0.727261	0.195	0.457	1.00236e-301	Res-like Mac	REL
1.1353e-300	-1.06006	0.191	0.448	2.75186e-296	Res-like Mac	INSIG1
4.70636e-292	0.597148	0.686	0.604	1.14077e-287	Res-like Mac	CD99
2.46845e-291	0.529571	0.514	0.484	5.98328e-287	Res-like Mac	CLTA
9.57717e-287	-0.733086	0.288	0.555	2.32141e-282	Res-like Mac	CORO1A
9.18262e-286	-0.778524	0.125	0.357	2.22578e-281	Res-like Mac	SOCS3
3.87623e-283	-1.93624	0.201	0.44	9.39559e-279	Res-like Mac	CCL4L2
4.44095e-283	-0.657232	0.107	0.328	1.07644e-278	Res-like Mac	FGR
6.00835e-282	-0.906257	0.111	0.335	1.45637e-277	Res-like Mac	ABL2
2.84718e-277	-0.40828	0.908	0.978	6.90128e-273	Res-like Mac	RPL3
2.7306e-275	-0.871375	0.256	0.509	6.6187e-271	Res-like Mac	ATP1B3
1.30536e-271	-0.737954	0.361	0.619	3.16407e-267	Res-like Mac	NFE2L2
3.29982e-270	0.579992	0.649	0.584	7.99843e-266	Res-like Mac	TGFBI
5.30496e-269	-1.36039	0.732	0.862	1.28587e-264	Res-like Mac	LYZ
9.96277e-269	0.393479	0.763	0.784	2.41488e-264	Res-like Mac	SRP14
2.54361e-268	0.680295	0.406	0.31	6.16546e-264	Res-like Mac	ADAP2
7.67142e-267	-0.507825	0.702	0.887	1.85948e-262	Res-like Mac	PABPC1
8.07924e-267	-0.86422	0.096	0.307	1.95833e-262	Res-like Mac	CKS2
1.51957e-265	0.651006	0.579	0.507	3.68328e-261	Res-like Mac	CTSC
3.733e-264	0.448935	0.657	0.662	9.04841e-260	Res-like Mac	NDUFA4
2.49392e-263	-0.629566	0.394	0.651	6.04501e-259	Res-like Mac	FOSB
2.20074e-262	-0.548554	0.651	0.855	5.33438e-258	Res-like Mac	SLC25A6
1.35754e-261	0.442845	0.543	0.528	3.29055e-257	Res-like Mac	LAPTM4A
4.78078e-258	0.467496	0.539	0.524	1.15881e-253	Res-like Mac	UQCRQ
8.46367e-252	0.757763	0.392	0.25	2.05151e-247	Res-like Mac	GYPC
8.83601e-252	-0.624934	0.104	0.308	2.14176e-247	Res-like Mac	CHD1
1.40582e-251	0.418501	0.768	0.77	3.40756e-247	Res-like Mac	HMGB1
1.63735e-250	0.445873	0.946	0.967	3.96877e-246	Res-like Mac	ATP5E
6.88654e-250	-0.625131	0.616	0.823	1.66923e-245	Res-like Mac	CEBPB
7.99239e-250	0.569046	0.676	0.604	1.93727e-245	Res-like Mac	RBPJ
8.48791e-250	-0.622873	0.215	0.452	2.05738e-245	Res-like Mac	CFLAR
1.28084e-248	0.425627	0.644	0.649	3.10462e-244	Res-like Mac	UQCR11
2.50711e-247	-0.766236	0.202	0.437	6.07699e-243	Res-like Mac	CD55
4.56114e-247	0.647586	0.456	0.348	1.10558e-242	Res-like Mac	FRMD4B
1.25188e-246	0.394705	0.638	0.655	3.03444e-242	Res-like Mac	TMBIM6
6.32263e-246	0.413335	0.527	0.525	1.53254e-241	Res-like Mac	ATP5H
3.96448e-245	0.503148	0.427	0.379	9.60951e-241	Res-like Mac	SNX2
2.37802e-244	0.71434	0.362	0.249	5.76407e-240	Res-like Mac	TMEM176A
5.05849e-244	-0.831209	0.144	0.361	1.22613e-239	Res-like Mac	WTAP
2.02385e-241	0.464859	0.673	0.655	4.90561e-237	Res-like Mac	DYNLL1
2.81903e-241	0.693784	0.317	0.233	6.83305e-237	Res-like Mac	GOLGA4
3.70278e-240	0.615649	0.635	0.558	8.97518e-236	Res-like Mac	MARCKS
8.98591e-239	-0.789789	0.12	0.327	2.17809e-234	Res-like Mac	RNF144B
2.67093e-237	0.42456	0.49	0.48	6.47406e-233	Res-like Mac	UQCR10
5.41006e-237	0.385374	0.536	0.56	1.31135e-232	Res-like Mac	COX6C
1.83149e-236	-0.805343	0.159	0.377	4.43935e-232	Res-like Mac	SYAP1
3.26006e-236	-0.503279	0.239	0.466	7.90207e-232	Res-like Mac	VSIR
4.30137e-236	0.688873	0.699	0.59	1.04261e-231	Res-like Mac	CFD
6.49504e-236	-0.732127	0.323	0.565	1.57433e-231	Res-like Mac	ATF3
2.23978e-235	0.554218	0.539	0.478	5.42901e-231	Res-like Mac	KCTD12
3.13847e-235	0.390243	0.55	0.564	7.60733e-231	Res-like Mac	ATP5J2
3.78997e-235	-0.331781	0.989	0.996	9.18652e-231	Res-like Mac	EEF1A1
1.77089e-233	0.322526	0.608	0.645	4.29247e-229	Res-like Mac	CAPZB
5.30509e-233	0.35471	0.605	0.631	1.2859e-228	Res-like Mac	AP2S1
8.62503e-232	-0.696187	0.139	0.349	2.09062e-227	Res-like Mac	ARL4A
1.16771e-231	-1.43335	0.179	0.394	2.83041e-227	Res-like Mac	MT2A
1.92949e-229	-0.588151	0.197	0.419	4.67689e-225	Res-like Mac	LIMS1
2.56566e-229	0.366417	0.997	0.999	6.21889e-225	Res-like Mac	TMSB10
3.26977e-229	0.587639	0.315	0.228	7.9256e-225	Res-like Mac	TNFRSF1A
6.60086e-229	0.668865	0.619	0.47	1.59998e-224	Res-like Mac	ALOX5AP
2.13837e-225	0.396715	0.541	0.535	5.18321e-221	Res-like Mac	CAPZA2
1.29605e-221	0.536402	0.377	0.309	3.14149e-217	Res-like Mac	CREG1
2.87412e-220	0.367925	0.408	0.408	6.96658e-216	Res-like Mac	DAD1
9.05573e-220	0.380482	0.541	0.553	2.19502e-215	Res-like Mac	NDUFA1
9.41781e-218	0.372066	0.468	0.47	2.28278e-213	Res-like Mac	TRMT112
1.19576e-217	-0.794576	0.359	0.586	2.89841e-213	Res-like Mac	PLEK
8.08774e-217	0.383468	0.549	0.562	1.96039e-212	Res-like Mac	USMG5
9.52583e-216	-0.361589	0.98	0.996	2.30897e-211	Res-like Mac	RPS19
1.39114e-215	-0.855199	0.194	0.408	3.37198e-211	Res-like Mac	EIF4A3
3.93316e-215	-0.36943	0.311	0.528	9.53358e-211	Res-like Mac	RP11-371A22.1
6.73301e-214	-0.576432	0.276	0.504	1.63201e-209	Res-like Mac	TKT
2.01759e-213	0.390356	0.501	0.508	4.89043e-209	Res-like Mac	PPIB
6.35828e-213	0.459419	0.445	0.41	1.54118e-208	Res-like Mac	NUCKS1
1.02473e-212	-0.401977	0.183	0.378	2.48384e-208	Res-like Mac	GPBP1
2.50265e-212	0.38941	0.6	0.601	6.06617e-208	Res-like Mac	ATP5I
1.67224e-211	0.378015	0.507	0.519	4.05335e-207	Res-like Mac	HSBP1
1.7332e-211	0.487574	0.823	0.785	4.20111e-207	Res-like Mac	IFITM3
1.91553e-211	0.613903	0.793	0.664	4.64304e-207	Res-like Mac	TXNIP
2.18316e-211	0.483112	0.536	0.511	5.29177e-207	Res-like Mac	TXN
2.54384e-211	0.322863	0.6	0.638	6.16601e-207	Res-like Mac	ATP6V0E1
3.28136e-210	-0.339194	0.95	0.987	7.95369e-206	Res-like Mac	EIF1
1.56265e-209	0.482796	0.417	0.37	3.7877e-205	Res-like Mac	HNMT
6.93713e-209	0.27737	0.592	0.645	1.68149e-204	Res-like Mac	MORF4L1
4.42115e-208	-0.658922	0.231	0.45	1.07164e-203	Res-like Mac	CYCS
9.20227e-208	0.330928	0.614	0.648	2.23054e-203	Res-like Mac	COX5B
2.65239e-207	0.406261	0.428	0.416	6.42913e-203	Res-like Mac	COPS9
8.32012e-207	0.567498	0.333	0.266	2.01671e-202	Res-like Mac	CLTC
8.73685e-207	-0.6683	0.143	0.339	2.11772e-202	Res-like Mac	VEGFA
7.94655e-206	-0.409536	0.535	0.752	1.92616e-201	Res-like Mac	EEF2
1.52998e-205	-0.337869	0.416	0.632	3.70853e-201	Res-like Mac	ZFAS1
1.63819e-205	-0.315027	0.432	0.647	3.97081e-201	Res-like Mac	DDIT4
3.18186e-205	-0.372297	0.289	0.499	7.7125e-201	Res-like Mac	EIF3L
1.08507e-204	-0.765243	0.666	0.839	2.63009e-200	Res-like Mac	LST1
7.16643e-204	0.306319	0.473	0.502	1.73707e-199	Res-like Mac	TMEM59
1.11833e-201	0.535047	0.422	0.353	2.71071e-197	Res-like Mac	ARHGAP18
8.0693e-201	0.307822	0.449	0.475	1.95592e-196	Res-like Mac	NDUFB11
1.78381e-200	0.561783	0.793	0.734	4.32378e-196	Res-like Mac	ZFP36L1
3.91358e-200	0.30958	0.614	0.65	9.48613e-196	Res-like Mac	UBL5
4.6517e-200	-0.67197	0.37	0.595	1.12753e-195	Res-like Mac	RGS2
1.47454e-198	0.28163	0.408	0.44	3.57415e-194	Res-like Mac	EID1
2.21306e-198	0.433506	0.345	0.309	5.36424e-194	Res-like Mac	NDUFC2
3.37804e-198	0.27029	0.445	0.476	8.18802e-194	Res-like Mac	RAB5C
3.47016e-198	0.360655	0.409	0.407	8.41132e-194	Res-like Mac	NDUFB4
2.87079e-197	0.421463	0.392	0.37	6.9585e-193	Res-like Mac	KRTCAP2
7.67014e-197	0.483682	0.351	0.293	1.85917e-192	Res-like Mac	NCF4
7.7466e-196	-0.381318	0.164	0.345	1.8777e-191	Res-like Mac	ATP1A1
1.15173e-195	0.602679	0.605	0.467	2.79169e-191	Res-like Mac	FCGR2B
1.98058e-195	0.319218	0.454	0.474	4.80074e-191	Res-like Mac	MINOS1
5.36999e-195	0.680298	0.324	0.228	1.30163e-190	Res-like Mac	HIST1H4C
6.68546e-195	0.413592	0.348	0.32	1.62049e-190	Res-like Mac	LSM3
5.61028e-194	0.440373	0.58	0.56	1.35988e-189	Res-like Mac	MEF2C
1.40002e-193	0.291695	0.453	0.481	3.3935e-189	Res-like Mac	PSMB3
2.77591e-193	-0.368199	0.602	0.801	6.72854e-189	Res-like Mac	LAPTM5
5.07588e-193	0.587623	0.453	0.372	1.23034e-188	Res-like Mac	TMEM176B
5.76426e-192	-0.50772	0.464	0.681	1.3972e-187	Res-like Mac	NAP1L1
8.53294e-192	0.307001	0.397	0.441	2.0683e-187	Res-like Mac	N4BP2L2
1.55606e-191	-0.516678	0.144	0.327	3.77174e-187	Res-like Mac	CAPG
4.3299e-190	0.330525	0.41	0.419	1.04952e-185	Res-like Mac	CD164
5.20226e-190	-0.602321	0.19	0.389	1.26098e-185	Res-like Mac	ATP2B1-AS1
1.37557e-189	0.445791	0.308	0.268	3.33424e-185	Res-like Mac	LAIR1
1.15887e-188	0.295609	0.48	0.511	2.80897e-184	Res-like Mac	NDUFB2
2.40735e-188	0.414801	0.366	0.342	5.83518e-184	Res-like Mac	ATPIF1
6.24364e-188	-0.378067	0.47	0.682	1.51339e-183	Res-like Mac	SERP1
8.67136e-188	-0.380272	0.404	0.617	2.10185e-183	Res-like Mac	SLC25A5
8.92596e-188	-0.382105	0.25	0.446	2.16356e-183	Res-like Mac	ETS2
4.95624e-187	-0.722815	0.153	0.343	1.20134e-182	Res-like Mac	CHMP1B
1.45928e-186	0.292591	0.508	0.535	3.53716e-182	Res-like Mac	NDUFS5
1.62848e-185	0.341341	0.358	0.38	3.94728e-181	Res-like Mac	PNISR
1.18032e-184	-0.451821	0.13	0.303	2.86098e-180	Res-like Mac	KYNU
2.16253e-184	-0.459606	0.547	0.75	5.24177e-180	Res-like Mac	TYMP
4.18269e-183	-0.415067	0.283	0.487	1.01384e-178	Res-like Mac	MGAT1
7.90915e-183	0.274692	0.622	0.66	1.9171e-178	Res-like Mac	SH3BGRL
3.1591e-182	0.340546	0.4	0.401	7.65733e-178	Res-like Mac	COMT
1.25033e-179	0.330627	0.565	0.577	3.03068e-175	Res-like Mac	GNAS
3.86515e-179	-0.363615	0.172	0.343	9.36874e-175	Res-like Mac	JAML
2.73033e-178	-0.329162	0.721	0.882	6.61804e-174	Res-like Mac	RPLP0
1.05548e-177	-0.672877	0.143	0.325	2.55837e-173	Res-like Mac	STXBP2
3.65879e-177	-0.292426	0.367	0.562	8.86855e-173	Res-like Mac	EIF3F
1.13953e-176	0.275373	0.499	0.538	2.7621e-172	Res-like Mac	COX7B
2.74722e-176	-0.390399	0.421	0.628	6.659e-172	Res-like Mac	CD37
5.23703e-176	-0.364915	0.694	0.86	1.2694e-171	Res-like Mac	RPSA
1.5762e-175	0.273701	0.512	0.549	3.82055e-171	Res-like Mac	DEK
2.41947e-175	-0.97557	0.21	0.399	5.86455e-171	Res-like Mac	RGCC
3.24941e-175	0.827197	0.377	0.249	7.87625e-171	Res-like Mac	MARCO
1.47505e-174	0.432479	0.581	0.583	3.57537e-170	Res-like Mac	S100A9
6.6885e-174	-0.641311	0.25	0.451	1.62123e-169	Res-like Mac	CSTA
6.71454e-174	0.322451	0.445	0.461	1.62754e-169	Res-like Mac	PRDX1
6.92692e-173	0.257278	0.412	0.445	1.67902e-168	Res-like Mac	SEM1
3.29575e-172	0.338746	0.448	0.454	7.98857e-168	Res-like Mac	CD302
5.40125e-172	-0.347116	0.745	0.893	1.30921e-167	Res-like Mac	RPL4
5.99378e-172	-0.48332	0.65	0.825	1.45283e-167	Res-like Mac	FTH1P10
4.61596e-171	-0.377889	0.156	0.324	1.11886e-166	Res-like Mac	BAZ1A
1.01426e-170	0.427123	0.784	0.746	2.45847e-166	Res-like Mac	MS4A7
3.99803e-170	-0.297123	0.186	0.348	9.69082e-166	Res-like Mac	SNX10
6.06565e-169	0.302847	0.361	0.364	1.47025e-164	Res-like Mac	TMEM14C
7.81981e-169	0.303266	0.343	0.355	1.89544e-164	Res-like Mac	NDUFB7
4.30973e-168	0.267827	0.329	0.357	1.04463e-163	Res-like Mac	NDUFA2
7.4965e-168	-0.27356	0.235	0.405	1.81708e-163	Res-like Mac	HNRNPA0
2.4445e-167	0.290545	0.48	0.51	5.92523e-163	Res-like Mac	SAMHD1
4.08803e-167	0.263651	0.363	0.387	9.90899e-163	Res-like Mac	SPCS2
1.10577e-166	0.371097	0.339	0.337	2.68027e-162	Res-like Mac	PRPF38B
1.65258e-166	0.39376	0.338	0.319	4.00568e-162	Res-like Mac	LAP3
1.3624e-165	0.33345	0.405	0.422	3.30231e-161	Res-like Mac	CSF1R
1.45922e-165	0.346545	0.402	0.395	3.53701e-161	Res-like Mac	LAMP1
2.50271e-165	0.397407	0.721	0.712	6.06632e-161	Res-like Mac	TAGLN2
6.12374e-165	-0.552013	0.296	0.497	1.48433e-160	Res-like Mac	SELENOK
1.93481e-164	-0.302377	0.242	0.416	4.68978e-160	Res-like Mac	VASP
1.86569e-163	0.336046	0.453	0.468	4.52224e-159	Res-like Mac	RPS27L
3.71039e-163	0.367451	0.324	0.308	8.9936e-159	Res-like Mac	PRMT2
4.55644e-163	0.276423	0.31	0.328	1.10444e-158	Res-like Mac	DNAJC15
7.19434e-163	0.347575	0.856	0.86	1.74384e-158	Res-like Mac	UBB
1.67897e-162	0.352737	0.366	0.348	4.06966e-158	Res-like Mac	PEBP1
2.11278e-162	-0.418008	0.274	0.464	5.12118e-158	Res-like Mac	STK17B
2.2552e-161	0.630514	0.445	0.339	5.46638e-157	Res-like Mac	CTSL
2.46641e-161	0.578259	0.453	0.367	5.97832e-157	Res-like Mac	DUSP6
3.581e-161	-0.549986	0.138	0.308	8.67998e-157	Res-like Mac	CFP
6.61314e-161	0.31455	0.332	0.329	1.60296e-156	Res-like Mac	KRT10
1.24511e-160	0.275729	0.312	0.322	3.01803e-156	Res-like Mac	SCP2
2.71112e-160	-0.308116	0.157	0.31	6.57148e-156	Res-like Mac	CSF2RA
4.83129e-160	0.295386	0.487	0.512	1.17106e-155	Res-like Mac	IQGAP1
6.7421e-160	-0.965204	0.218	0.398	1.63422e-155	Res-like Mac	VCAN
7.81557e-160	-0.315047	0.466	0.658	1.89442e-155	Res-like Mac	DNAJA1
9.5231e-160	0.316444	0.33	0.328	2.3083e-155	Res-like Mac	SSB
1.6943e-159	0.302295	0.33	0.329	4.10683e-155	Res-like Mac	DYNLRB1
6.02367e-159	0.372395	0.386	0.372	1.46008e-154	Res-like Mac	CLEC2B
6.30354e-159	-0.300328	0.312	0.492	1.52791e-154	Res-like Mac	EVI2B
1.14462e-158	-0.33483	0.649	0.822	2.77445e-154	Res-like Mac	HNRNPA1
1.27151e-158	0.543177	0.823	0.747	3.08202e-154	Res-like Mac	JUN
1.09865e-157	0.306571	0.784	0.821	2.66301e-153	Res-like Mac	MT-ND5
1.21116e-157	0.298168	0.357	0.365	2.93574e-153	Res-like Mac	ANAPC11
1.60948e-157	-0.273873	0.97	0.991	3.90123e-153	Res-like Mac	RPL28
2.61676e-157	0.293787	0.362	0.375	6.34276e-153	Res-like Mac	NDUFA3
3.28382e-157	0.390435	0.899	0.905	7.95966e-153	Res-like Mac	MT-RNR1
6.89127e-157	-0.349722	0.87	0.958	1.67037e-152	Res-like Mac	H3F3B
1.12725e-156	0.260615	0.386	0.411	2.73235e-152	Res-like Mac	MFSD1
6.44324e-156	0.28103	0.325	0.331	1.56178e-151	Res-like Mac	ISCU
9.65078e-156	0.352591	0.306	0.285	2.33925e-151	Res-like Mac	NENF
2.59263e-155	-0.33268	0.527	0.716	6.28428e-151	Res-like Mac	ALDOA
2.78933e-155	-0.475463	0.164	0.333	6.76106e-151	Res-like Mac	EZR
1.24962e-154	0.283707	0.312	0.323	3.02896e-150	Res-like Mac	MRPS21
2.54776e-154	0.385843	0.324	0.298	6.17552e-150	Res-like Mac	IFI27L2
2.36693e-153	-0.373732	0.73	0.877	5.73721e-149	Res-like Mac	DDX5
3.31259e-153	0.292125	0.298	0.3	8.0294e-149	Res-like Mac	GADD45GIP1
8.28896e-153	-0.274176	0.972	0.992	2.00916e-148	Res-like Mac	RPL18A
1.06825e-152	0.252505	0.327	0.35	2.58934e-148	Res-like Mac	TGOLN2
1.47713e-152	0.284391	0.321	0.334	3.58042e-148	Res-like Mac	PHPT1
2.06998e-152	0.267304	0.285	0.3	5.01744e-148	Res-like Mac	STX7
1.97326e-151	0.288243	0.438	0.456	4.78298e-147	Res-like Mac	SEC62
4.55507e-151	-0.782333	0.357	0.549	1.1041e-146	Res-like Mac	RGS1
1.3104e-150	0.272298	0.336	0.347	3.17628e-146	Res-like Mac	CHMP2A
8.16701e-150	0.377954	0.356	0.333	1.9796e-145	Res-like Mac	MARCH1
1.96928e-149	0.327107	0.628	0.671	4.77333e-145	Res-like Mac	HCST
5.3847e-149	-0.40065	0.189	0.356	1.3052e-144	Res-like Mac	MAT2A
6.66437e-149	-0.418216	0.539	0.725	1.61538e-144	Res-like Mac	HSPA8
1.14858e-148	-0.380807	0.169	0.33	2.78405e-144	Res-like Mac	PILRA
1.24604e-148	1.06188	0.312	0.171	3.02028e-144	Res-like Mac	CCL2
1.47244e-148	-0.443151	0.5	0.69	3.56904e-144	Res-like Mac	CD44
1.99227e-148	-0.521019	0.472	0.663	4.82906e-144	Res-like Mac	GADD45B
3.70905e-148	0.277324	0.318	0.334	8.99036e-144	Res-like Mac	SLIRP
1.21712e-147	0.264269	0.404	0.433	2.95018e-143	Res-like Mac	MT-ND4L
6.26247e-147	-0.448737	0.363	0.553	1.51796e-142	Res-like Mac	ID2
9.56254e-147	0.670504	0.442	0.3	2.31786e-142	Res-like Mac	EMP1
2.33555e-146	-0.337624	0.502	0.688	5.66115e-142	Res-like Mac	PTPRC
5.71199e-146	0.259769	0.408	0.431	1.38453e-141	Res-like Mac	DPYSL2
2.27659e-145	0.395067	0.631	0.612	5.51823e-141	Res-like Mac	AHNAK
2.82166e-145	0.312966	0.337	0.338	6.83943e-141	Res-like Mac	MGST3
1.53001e-143	0.371732	0.325	0.299	3.70859e-139	Res-like Mac	DSTN
1.8447e-143	0.29795	0.948	0.971	4.47137e-139	Res-like Mac	SERF2
8.46765e-143	0.262345	0.296	0.304	2.05247e-138	Res-like Mac	TMEM14B
1.24846e-142	-0.370481	0.157	0.311	3.02614e-138	Res-like Mac	RAC2
3.93176e-142	-0.280604	0.942	0.981	9.53018e-138	Res-like Mac	RPL8
4.60011e-142	-0.425028	0.243	0.417	1.11502e-137	Res-like Mac	BTG2
1.33436e-141	0.30127	0.952	0.955	3.23437e-137	Res-like Mac	FCER1G
1.7729e-141	-0.31443	0.334	0.509	4.29732e-137	Res-like Mac	DNAJB6
3.54866e-141	0.342557	0.347	0.337	8.6016e-137	Res-like Mac	C4orf48
6.94536e-141	-0.255104	0.224	0.375	1.68349e-136	Res-like Mac	SNHG8
1.75357e-140	-0.448845	0.345	0.53	4.25048e-136	Res-like Mac	KLF4
6.36144e-140	0.253333	0.493	0.526	1.54195e-135	Res-like Mac	NDUFB1
7.36552e-140	0.68186	0.372	0.271	1.78533e-135	Res-like Mac	GPR34
4.15737e-139	0.267659	0.403	0.419	1.0077e-134	Res-like Mac	UCP2
3.89872e-138	0.282087	0.306	0.313	9.45011e-134	Res-like Mac	RBMS1
1.18409e-136	0.267409	0.464	0.505	2.87011e-132	Res-like Mac	HSP90B1
1.78288e-136	0.283837	0.299	0.304	4.32152e-132	Res-like Mac	FKBP2
1.65682e-135	0.264075	0.324	0.333	4.01596e-131	Res-like Mac	QKI
4.6008e-135	-0.286965	0.852	0.941	1.11519e-130	Res-like Mac	RACK1
3.47865e-134	0.253086	0.332	0.344	8.4319e-130	Res-like Mac	CRTAP
9.21552e-134	-0.309557	0.241	0.4	2.23375e-129	Res-like Mac	ELF1
1.11934e-133	0.368631	0.945	0.953	2.71317e-129	Res-like Mac	MT-ND1
1.17672e-133	0.293756	0.538	0.55	2.85224e-129	Res-like Mac	CYBB
2.31972e-133	0.336014	0.958	0.974	5.62278e-129	Res-like Mac	MT-ATP6
2.34316e-133	-0.322998	0.402	0.578	5.67958e-129	Res-like Mac	SQSTM1
3.33805e-132	0.25535	0.343	0.36	8.0911e-128	Res-like Mac	EIF2S2
1.32854e-131	-0.263328	0.19	0.333	3.22025e-127	Res-like Mac	LGALS9
7.9372e-131	0.382097	0.622	0.588	1.9239e-126	Res-like Mac	RNASE6
5.0058e-129	-0.387664	0.301	0.474	1.21336e-124	Res-like Mac	PRELID1
1.08461e-128	-0.381497	0.157	0.306	2.62899e-124	Res-like Mac	CASP1
3.71139e-128	0.285451	0.463	0.509	8.99604e-124	Res-like Mac	TRA2B
2.77053e-127	-0.260997	0.244	0.392	6.71548e-123	Res-like Mac	LYN
3.84332e-127	-0.262055	0.878	0.955	9.31583e-123	Res-like Mac	RPL10A
4.6901e-127	-0.424798	0.185	0.341	1.13683e-122	Res-like Mac	SLC11A1
6.38003e-127	0.26173	0.304	0.319	1.54646e-122	Res-like Mac	AKAP9
1.43207e-126	0.368594	0.837	0.833	3.47118e-122	Res-like Mac	CTSB
4.66292e-126	-0.341719	0.196	0.343	1.13025e-121	Res-like Mac	MIDN
9.17025e-126	0.264269	0.292	0.302	2.22278e-121	Res-like Mac	TACC1
5.08715e-125	0.337665	0.335	0.317	1.23307e-120	Res-like Mac	RB1
5.46861e-123	-0.257219	0.958	0.987	1.32554e-118	Res-like Mac	RPS13
5.72061e-122	-0.264477	0.18	0.315	1.38662e-117	Res-like Mac	LCP2
1.02326e-121	0.315598	0.634	0.638	2.48028e-117	Res-like Mac	FCGR2A
3.26226e-121	0.256606	0.29	0.302	7.9074e-117	Res-like Mac	ROMO1
6.43322e-121	0.337204	0.323	0.301	1.55935e-116	Res-like Mac	IQGAP2
1.28133e-120	0.298382	0.312	0.329	3.1058e-116	Res-like Mac	SRSF7
4.8273e-120	-0.368558	0.163	0.306	1.17009e-115	Res-like Mac	PSMB9
2.93142e-119	-0.286503	0.173	0.304	7.10548e-115	Res-like Mac	ACSL1
5.56387e-119	-0.392436	0.448	0.619	1.34863e-114	Res-like Mac	FGL2
5.75611e-119	-0.674735	0.524	0.685	1.39522e-114	Res-like Mac	HERPUD1
2.13421e-118	0.383173	0.42	0.375	5.17312e-114	Res-like Mac	PTMS
1.2237e-116	0.350245	0.503	0.486	2.96611e-112	Res-like Mac	HLA-DMB
6.13135e-115	-0.348389	0.209	0.355	1.48618e-110	Res-like Mac	CTNNB1
5.6209e-113	0.314501	0.954	0.961	1.36245e-108	Res-like Mac	MT-ND3
7.67268e-113	-0.600895	0.268	0.43	1.85978e-108	Res-like Mac	TNFAIP2
3.5266e-112	-0.410919	0.862	0.938	8.54812e-108	Res-like Mac	SH3BGRL3
5.12072e-112	0.428602	0.339	0.283	1.24121e-107	Res-like Mac	FPR3
3.93398e-111	0.25374	0.991	0.991	9.53557e-107	Res-like Mac	TPT1
1.65598e-110	-0.314813	0.833	0.93	4.01394e-106	Res-like Mac	GAPDH
1.67563e-110	-0.254158	0.42	0.575	4.06156e-106	Res-like Mac	PKM
2.61177e-110	-0.320414	0.252	0.399	6.33067e-106	Res-like Mac	HMGB2
2.67229e-110	0.452195	0.69	0.638	6.47737e-106	Res-like Mac	CRIP1
1.10734e-108	-0.296254	0.384	0.541	2.68407e-104	Res-like Mac	PTPRE
2.46387e-108	0.479212	0.38	0.309	5.97217e-104	Res-like Mac	HMOX1
3.26744e-108	0.460211	0.758	0.715	7.91995e-104	Res-like Mac	MAFB
6.27499e-108	0.304803	0.869	0.884	1.52099e-103	Res-like Mac	S100A10
4.78617e-106	-0.515005	0.177	0.319	1.16012e-101	Res-like Mac	HBEGF
1.88125e-105	-0.451031	0.461	0.623	4.55997e-101	Res-like Mac	LITAF
1.16748e-104	-0.251148	0.32	0.463	2.82985e-100	Res-like Mac	TNFRSF1B
1.34476e-104	0.314101	0.967	0.979	3.25956e-100	Res-like Mac	MT-ND2
2.94249e-99	0.762965	0.415	0.334	7.1323e-95	Res-like Mac	PDK4
1.8491e-98	-0.769433	0.302	0.45	4.48203e-94	Res-like Mac	EGR1
3.96031e-97	-0.429327	0.269	0.418	9.5994e-93	Res-like Mac	CREM
1.67174e-96	0.316131	0.309	0.278	4.05214e-92	Res-like Mac	GIMAP4
4.29788e-96	0.452984	0.662	0.576	1.04176e-91	Res-like Mac	HSPB1
1.12292e-95	0.358425	0.953	0.957	2.72184e-91	Res-like Mac	S100A4
1.20431e-94	-0.331562	0.193	0.323	2.91913e-90	Res-like Mac	LILRB2
4.62013e-94	-0.348666	0.251	0.391	1.11987e-89	Res-like Mac	PSME2
4.73623e-90	-0.291915	0.81	0.907	1.14802e-85	Res-like Mac	HLA-C
1.8078e-89	-0.312621	0.291	0.429	4.38192e-85	Res-like Mac	CARD16
1.97915e-88	-0.399376	0.182	0.309	4.79726e-84	Res-like Mac	LY6E
6.78635e-88	-0.346278	0.536	0.681	1.64494e-83	Res-like Mac	ZFP36L2
1.71873e-87	-0.499287	0.772	0.871	4.16604e-83	Res-like Mac	CTSS
2.90421e-86	0.257283	0.969	0.98	7.03952e-82	Res-like Mac	MT-RNR2
3.70499e-85	0.310167	0.847	0.759	8.98053e-81	Res-like Mac	HSPA1A
3.84744e-85	0.315244	0.344	0.328	9.3258e-81	Res-like Mac	LPAR6
1.20144e-82	-0.31659	0.748	0.859	2.91218e-78	Res-like Mac	LGALS1
2.18489e-81	0.273198	0.389	0.385	5.29595e-77	Res-like Mac	HIF1A
1.44828e-80	-0.451814	0.582	0.716	3.51049e-76	Res-like Mac	DNAJB1
1.08681e-75	-0.2776	0.201	0.311	2.63433e-71	Res-like Mac	CTD-3252C9.4
5.34477e-64	-0.445924	0.646	0.76	1.29552e-59	Res-like Mac	TIMP1
5.04347e-59	-0.326283	0.262	0.374	1.22249e-54	Res-like Mac	FAM26F
2.35621e-57	0.255743	0.788	0.762	5.71123e-53	Res-like Mac	HLA-DMA
2.90356e-56	-1.01521	0.262	0.368	7.03794e-52	Res-like Mac	FABP5
3.71668e-35	-0.504075	0.239	0.32	9.00887e-31	Res-like Mac	THBS1
4.23519e-27	-0.300149	0.666	0.736	1.02657e-22	Res-like Mac	HLA-DQB1
1.87107e-24	-0.257599	0.886	0.896	4.53529e-20	Res-like Mac	HLA-DPB1
1.52437e-22	-0.317021	0.279	0.347	3.69493e-18	Res-like Mac	CD9
6.90933e-05	-0.586897	0.435	0.41	1	Res-like Mac	S100A8
0	2.37937	0.861	0.466	0	Inflam. Mac	CCL3
0	2.33047	0.558	0.232	0	Inflam. Mac	CCL3L3
0	2.25535	0.732	0.253	0	Inflam. Mac	CXCL3
0	2.17051	0.871	0.509	0	Inflam. Mac	CCL4
0	2.16733	0.592	0.278	0	Inflam. Mac	CCL4L2
0	1.98824	0.743	0.273	0	Inflam. Mac	EGR1
0	1.94601	0.855	0.359	0	Inflam. Mac	CXCL2
0	1.88839	0.833	0.402	0	Inflam. Mac	CXCL8
0	1.67682	0.924	0.52	0	Inflam. Mac	IER3
0	1.59724	0.89	0.422	0	Inflam. Mac	CD83
0	1.59358	0.875	0.406	0	Inflam. Mac	TNFAIP3
0	1.36659	0.784	0.366	0	Inflam. Mac	IL1B
0	1.34778	0.796	0.371	0	Inflam. Mac	ATF3
0	1.34147	0.789	0.368	0	Inflam. Mac	NFKBIZ
0	1.34087	0.533	0.162	0	Inflam. Mac	ABL2
0	1.33812	0.925	0.61	0	Inflam. Mac	PPP1R15A
0	1.30096	0.979	0.702	0	Inflam. Mac	NFKBIA
0	1.25666	0.749	0.356	0	Inflam. Mac	NR4A2
0	1.25078	0.787	0.47	0	Inflam. Mac	GPR183
0	1.24539	0.831	0.47	0	Inflam. Mac	FOSB
0	1.12112	0.639	0.268	0	Inflam. Mac	KDM6B
0	1.08527	0.477	0.168	0	Inflam. Mac	ICAM1
0	1.01695	0.657	0.401	0	Inflam. Mac	KLF4
0	1.01051	0.807	0.524	0	Inflam. Mac	GADD45B
0	1.00811	0.561	0.277	0	Inflam. Mac	BIRC3
0	0.977064	0.967	0.798	0	Inflam. Mac	ZFP36
0	0.964281	0.577	0.26	0	Inflam. Mac	DUSP2
0	0.939391	0.66	0.337	0	Inflam. Mac	CDKN1A
0	0.938618	0.972	0.792	0	Inflam. Mac	JUNB
0	0.924281	0.642	0.336	0	Inflam. Mac	SGK1
0	0.86812	0.763	0.429	0	Inflam. Mac	NR4A1
0	0.853474	0.368	0.122	0	Inflam. Mac	MAFF
0	0.849168	0.851	0.587	0	Inflam. Mac	SOD2
0	0.778459	0.915	0.719	0	Inflam. Mac	PNRC1
0	0.604468	0.972	0.828	0	Inflam. Mac	DUSP1
0	-0.581149	0.918	0.953	0	Inflam. Mac	CYBA
0	-0.671497	0.938	0.96	0	Inflam. Mac	FCER1G
0	0.898173	0.445	0.184	0	Inflam. Mac	RASGEF1B
0	0.99445	0.74	0.516	0	Inflam. Mac	PLIN2
0	1.09056	0.313	0.094	0	Inflam. Mac	TNF
0	0.933705	0.747	0.497	0	Inflam. Mac	IER2
0	0.929442	0.555	0.289	0	Inflam. Mac	BTG2
0	0.766718	0.843	0.609	0	Inflam. Mac	DNAJB1
0	0.747429	0.747	0.479	9.94846e-308	Inflam. Mac	PLAUR
1.28436e-302	0.978383	0.559	0.294	3.11316e-298	Inflam. Mac	INSIG1
5.39647e-302	1.10546	0.68	0.415	1.30805e-297	Inflam. Mac	RGS1
2.44026e-299	0.761884	0.898	0.723	5.91494e-295	Inflam. Mac	KLF6
3.62921e-293	0.785863	0.476	0.217	8.79683e-289	Inflam. Mac	NFKBID
1.93509e-287	0.987136	0.513	0.275	4.69046e-283	Inflam. Mac	EIF4A3
8.8341e-282	1.10837	0.513	0.264	2.1413e-277	Inflam. Mac	NLRP3
1.24415e-266	-0.592971	0.926	0.968	3.0157e-262	Inflam. Mac	S100A4
2.20741e-260	-0.382747	1	1	5.35054e-256	Inflam. Mac	B2M
6.62959e-256	0.752588	0.931	0.858	1.60695e-251	Inflam. Mac	FOS
2.22286e-250	0.966673	0.533	0.32	5.38799e-246	Inflam. Mac	TNFAIP2
8.46591e-250	-0.732364	0.82	0.848	2.05205e-245	Inflam. Mac	CTSS
2.35272e-245	0.630787	0.996	0.977	5.70275e-241	Inflam. Mac	NEAT1
8.86803e-243	-0.580073	0.894	0.95	2.14952e-238	Inflam. Mac	S100A6
8.37451e-239	-0.817873	0.766	0.793	2.0299e-234	Inflam. Mac	LST1
8.637e-239	0.669141	0.356	0.143	2.09352e-234	Inflam. Mac	ARL5B
1.16504e-236	0.441388	0.811	0.578	2.82394e-232	Inflam. Mac	NAMPT
4.03771e-231	0.609907	0.602	0.353	9.78701e-227	Inflam. Mac	PHACTR1
6.09096e-228	0.662814	0.696	0.477	1.47639e-223	Inflam. Mac	NFE2L2
4.713e-222	0.690035	0.516	0.281	1.14238e-217	Inflam. Mac	FILIP1L
6.35777e-220	0.726162	0.315	0.129	1.54106e-215	Inflam. Mac	SERTAD1
1.07902e-219	-0.722934	0.779	0.804	2.61543e-215	Inflam. Mac	IFITM3
8.30839e-219	-0.375005	0.985	0.985	2.01387e-214	Inflam. Mac	TYROBP
8.95285e-219	0.706559	0.744	0.542	2.17008e-214	Inflam. Mac	DNAJA1
8.46191e-210	-0.409613	0.845	0.87	2.05108e-205	Inflam. Mac	ARPC3
2.82826e-209	0.571611	0.304	0.118	6.85542e-205	Inflam. Mac	CSRNP1
1.51515e-208	-0.767258	0.46	0.594	3.67257e-204	Inflam. Mac	MNDA
3.64344e-207	0.793614	0.366	0.164	8.83134e-203	Inflam. Mac	OLR1
1.66328e-206	0.763431	0.322	0.132	4.03163e-202	Inflam. Mac	NR4A3
2.96135e-200	-0.523414	0.959	0.965	7.17801e-196	Inflam. Mac	AIF1
1.32418e-196	-0.499263	0.895	0.921	3.20968e-192	Inflam. Mac	SH3BGRL3
1.90844e-196	-1.22331	0.164	0.31	4.62588e-192	Inflam. Mac	FCN1
2.90567e-195	0.398651	1	0.999	7.04306e-191	Inflam. Mac	FTH1
4.38538e-194	0.750694	0.426	0.219	1.06297e-189	Inflam. Mac	CTD-3252C9.4
1.19947e-193	-0.548367	0.703	0.561	2.9074e-189	Inflam. Mac	RNASE1
1.53932e-193	0.494888	0.896	0.722	3.73116e-189	Inflam. Mac	JUN
8.974e-191	-1.25238	0.178	0.339	2.17521e-186	Inflam. Mac	CD52
1.36449e-190	0.576398	0.755	0.553	3.30738e-186	Inflam. Mac	JUND
4.87572e-186	0.407118	0.991	0.941	1.18182e-181	Inflam. Mac	SRGN
5.48572e-186	-0.568166	0.712	0.717	1.32968e-181	Inflam. Mac	COTL1
1.44559e-184	0.603202	0.363	0.172	3.50398e-180	Inflam. Mac	KLF10
5.47544e-184	0.827391	0.487	0.283	1.32719e-179	Inflam. Mac	RGCC
2.46566e-183	0.626232	0.644	0.426	5.97652e-179	Inflam. Mac	LMNA
3.47014e-183	-0.533608	0.634	0.721	8.41128e-179	Inflam. Mac	GMFG
6.93139e-177	0.567434	0.431	0.228	1.6801e-172	Inflam. Mac	SOCS3
1.01834e-176	-0.503419	0.634	0.703	2.46835e-172	Inflam. Mac	GSTP1
5.35254e-173	0.70574	0.433	0.245	1.2974e-168	Inflam. Mac	MIDN
4.82193e-172	-0.334798	0.569	0.485	1.16879e-167	Inflam. Mac	FOLR2
3.06148e-171	0.679754	0.419	0.223	7.42073e-167	Inflam. Mac	VEGFA
1.27372e-170	0.603762	0.664	0.468	3.08736e-166	Inflam. Mac	SQSTM1
4.08109e-170	0.619018	0.446	0.245	9.89215e-166	Inflam. Mac	HES1
2.13348e-169	-0.414135	0.775	0.81	5.17135e-165	Inflam. Mac	MYL12A
2.23851e-169	-1.62348	0.504	0.613	5.42593e-165	Inflam. Mac	S100A9
1.65675e-167	0.72224	0.366	0.184	4.01579e-163	Inflam. Mac	TCOF1
5.95003e-165	0.599137	0.551	0.342	1.44223e-160	Inflam. Mac	BCL2A1
8.94213e-165	-0.665025	0.432	0.49	2.16748e-160	Inflam. Mac	SERPINA1
1.13274e-163	0.657199	0.373	0.19	2.74566e-159	Inflam. Mac	CKS2
1.28436e-160	-0.410544	0.91	0.925	3.11317e-156	Inflam. Mac	S100A11
1.92525e-160	-0.501641	0.568	0.648	4.66661e-156	Inflam. Mac	ATP6V0E1
1.62301e-159	0.441579	0.674	0.469	3.93401e-155	Inflam. Mac	C5AR1
9.44319e-155	0.533918	0.304	0.138	2.28893e-150	Inflam. Mac	NRP2
2.865e-149	-0.274857	0.998	0.998	6.94448e-145	Inflam. Mac	TMSB10
1.68085e-148	-0.342189	0.95	0.947	4.07421e-144	Inflam. Mac	PFN1
2.43866e-143	0.450438	0.354	0.184	5.91106e-139	Inflam. Mac	PDE4B
2.47842e-143	0.488799	0.351	0.181	6.00745e-139	Inflam. Mac	DDX3Y
1.32472e-142	-0.256995	1	1	3.21099e-138	Inflam. Mac	TMSB4X
1.89962e-142	-0.335659	0.908	0.91	4.60448e-138	Inflam. Mac	H3F3A
1.8461e-141	0.430767	0.858	0.719	4.47477e-137	Inflam. Mac	CEBPB
7.70621e-141	-0.537327	0.5	0.592	1.86791e-136	Inflam. Mac	C14orf2
3.21142e-137	-0.62145	0.303	0.419	7.78417e-133	Inflam. Mac	CARD16
3.50971e-134	-0.538427	0.417	0.493	8.50718e-130	Inflam. Mac	CORO1A
7.84004e-133	-0.446502	0.615	0.678	1.90035e-128	Inflam. Mac	NDUFA4
3.50781e-132	0.518774	0.454	0.274	8.50258e-128	Inflam. Mac	SERPINB9
1.33427e-129	-0.523608	0.771	0.845	3.23415e-125	Inflam. Mac	LGALS1
7.89629e-129	-0.349161	0.997	0.997	1.91398e-124	Inflam. Mac	ACTB
6.28194e-128	0.5644	0.846	0.716	1.52268e-123	Inflam. Mac	ZFP36L1
3.11806e-127	-0.39997	0.82	0.79	7.55786e-123	Inflam. Mac	CD63
3.3485e-127	0.428773	0.849	0.715	8.11644e-123	Inflam. Mac	HSP90AB1
7.09291e-127	-0.439417	0.588	0.657	1.71925e-122	Inflam. Mac	COX5B
4.31837e-124	-0.445824	0.69	0.643	1.04673e-119	Inflam. Mac	CD14
1.12303e-123	-0.514049	0.354	0.445	2.72211e-119	Inflam. Mac	PRELID1
1.08188e-122	-0.494253	0.461	0.529	2.62237e-118	Inflam. Mac	ASAH1
5.06781e-121	-0.331579	0.953	0.963	1.22839e-116	Inflam. Mac	ATP5E
6.46281e-121	-0.447248	0.511	0.589	1.56652e-116	Inflam. Mac	PYCARD
6.514e-120	0.402016	0.751	0.584	1.57893e-115	Inflam. Mac	MCL1
1.25323e-119	0.472851	0.518	0.341	3.0377e-115	Inflam. Mac	CPM
2.59315e-119	-0.46038	0.482	0.575	6.28553e-115	Inflam. Mac	COX6A1
6.72075e-119	0.695174	0.517	0.363	1.62904e-114	Inflam. Mac	HSPH1
2.19698e-117	-0.367638	0.558	0.508	5.32526e-113	Inflam. Mac	FCGR3A
2.49833e-117	0.516876	0.323	0.173	6.0557e-113	Inflam. Mac	PFKFB3
2.91328e-117	0.356126	0.912	0.804	7.0615e-113	Inflam. Mac	CTSB
3.52883e-117	0.443155	0.501	0.327	8.55353e-113	Inflam. Mac	REL
5.46109e-117	0.41207	0.569	0.393	1.32371e-112	Inflam. Mac	CCNL1
7.55366e-117	-0.402363	0.606	0.639	1.83093e-112	Inflam. Mac	PTPRC
2.07327e-116	0.391402	0.86	0.736	5.02541e-112	Inflam. Mac	FTH1P10
3.19908e-116	-0.536445	0.642	0.728	7.75426e-112	Inflam. Mac	TXNIP
9.90088e-116	-0.542406	0.353	0.438	2.39987e-111	Inflam. Mac	LSP1
3.33621e-115	-0.32882	0.757	0.776	8.08665e-111	Inflam. Mac	ARHGDIB
1.18859e-114	0.431025	0.771	0.627	2.88101e-110	Inflam. Mac	HSPA8
1.50625e-113	0.596272	0.303	0.16	3.65099e-109	Inflam. Mac	ZNF331
2.28654e-113	0.514463	0.573	0.408	5.54235e-109	Inflam. Mac	DNAJB6
2.81345e-113	-0.568074	0.336	0.409	6.81952e-109	Inflam. Mac	CSTA
2.81383e-112	-0.37708	0.911	0.918	6.82044e-108	Inflam. Mac	CALM2
2.34542e-111	-0.324621	0.808	0.829	5.68505e-107	Inflam. Mac	ATP5L
2.76349e-111	0.476199	0.394	0.237	6.69841e-107	Inflam. Mac	PPP1R10
6.39514e-111	-0.316247	0.588	0.526	1.55012e-106	Inflam. Mac	MS4A4A
6.99799e-111	-1.78295	0.347	0.446	1.69624e-106	Inflam. Mac	S100A8
1.22441e-110	-0.450909	0.504	0.581	2.96785e-106	Inflam. Mac	ATP5J2
1.68253e-110	-0.334368	0.929	0.923	4.07829e-106	Inflam. Mac	PSAP
7.76012e-110	-0.322953	0.788	0.81	1.88098e-105	Inflam. Mac	COX7C
1.41419e-109	-0.285354	0.859	0.861	3.42785e-105	Inflam. Mac	COX4I1
7.10468e-109	-0.539493	0.277	0.374	1.7221e-104	Inflam. Mac	PSME2
2.12387e-108	-0.29404	0.883	0.882	5.14806e-104	Inflam. Mac	NACA
1.73104e-107	0.27475	0.822	0.674	4.19586e-103	Inflam. Mac	BTG1
2.72841e-107	-0.366563	0.644	0.688	6.61339e-103	Inflam. Mac	MYL12B
2.12017e-106	-0.400393	0.611	0.673	5.13908e-102	Inflam. Mac	ELOB
2.30822e-106	-0.329174	0.734	0.754	5.5949e-102	Inflam. Mac	ARPC5
4.23681e-106	-0.358429	0.715	0.747	1.02696e-101	Inflam. Mac	TSPO
1.17792e-105	0.595709	0.586	0.432	2.85516e-101	Inflam. Mac	ZFAND5
1.6184e-105	0.452552	0.302	0.163	3.92285e-101	Inflam. Mac	TGIF1
2.6926e-105	-0.407542	0.605	0.664	6.52658e-101	Inflam. Mac	UQCR11
4.4791e-105	-0.298258	0.937	0.938	1.08569e-100	Inflam. Mac	HLA-B
1.80059e-103	0.482923	0.488	0.326	4.36445e-99	Inflam. Mac	CREM
1.16038e-102	0.446395	0.315	0.175	2.81265e-98	Inflam. Mac	TUBB4B
3.59417e-102	0.509924	0.349	0.205	8.71192e-98	Inflam. Mac	B4GALT1
2.16262e-101	0.569038	0.398	0.253	5.24196e-97	Inflam. Mac	WTAP
3.74046e-100	-0.282009	0.787	0.791	9.06649e-96	Inflam. Mac	CLIC1
3.75555e-96	-0.274861	0.938	0.936	9.10308e-92	Inflam. Mac	PFDN5
2.56745e-95	-0.334327	0.651	0.682	6.22323e-91	Inflam. Mac	ITGB2
1.11647e-94	-0.51878	0.295	0.394	2.70622e-90	Inflam. Mac	IGSF6
3.19133e-93	-0.326129	0.863	0.882	7.73546e-89	Inflam. Mac	HLA-C
5.09934e-93	-0.347774	0.569	0.603	1.23603e-88	Inflam. Mac	SPI1
1.08184e-92	-0.388603	0.442	0.503	2.62227e-88	Inflam. Mac	PSME1
1.11035e-92	-0.343488	0.686	0.728	2.69138e-88	Inflam. Mac	COX6B1
1.50406e-92	0.443088	0.674	0.533	3.64568e-88	Inflam. Mac	LITAF
1.5184e-92	-0.266846	0.962	0.965	3.68046e-88	Inflam. Mac	SERF2
4.49935e-92	0.367645	0.887	0.81	1.0906e-87	Inflam. Mac	DDX5
8.35334e-92	-0.440434	0.417	0.509	2.02477e-87	Inflam. Mac	UQCR10
3.12865e-90	-0.393193	0.405	0.443	7.58355e-86	Inflam. Mac	TKT
3.3486e-90	-0.340259	0.683	0.688	8.11667e-86	Inflam. Mac	TYMP
1.43546e-89	0.520973	0.717	0.602	3.47941e-85	Inflam. Mac	HERPUD1
2.42584e-89	-0.392129	0.424	0.491	5.87999e-85	Inflam. Mac	PSMB3
1.54732e-88	-0.278025	0.655	0.657	3.75054e-84	Inflam. Mac	ALDOA
1.5509e-88	-0.354242	0.548	0.598	3.75922e-84	Inflam. Mac	COX7A2
9.76731e-87	-0.426013	0.298	0.381	2.3675e-82	Inflam. Mac	PSMA4
5.56687e-86	0.471049	0.612	0.478	1.34935e-81	Inflam. Mac	PLEK
1.28975e-85	-0.330921	0.593	0.63	3.12621e-81	Inflam. Mac	LAMTOR4
1.67393e-85	-0.433899	0.736	0.756	4.05745e-81	Inflam. Mac	IFITM2
2.50448e-85	-0.797925	0.809	0.826	6.0706e-81	Inflam. Mac	LYZ
4.07012e-84	-0.382547	0.476	0.545	9.86555e-80	Inflam. Mac	COX7B
1.39468e-83	0.350109	0.732	0.596	3.38056e-79	Inflam. Mac	HNRNPU
8.37962e-83	-0.394705	0.392	0.467	2.03114e-78	Inflam. Mac	NDUFA13
1.73926e-80	-0.40808	0.461	0.536	4.2158e-76	Inflam. Mac	NDUFB1
2.35251e-80	-0.360086	0.52	0.565	5.70224e-76	Inflam. Mac	COX6C
1.66475e-79	0.552946	0.392	0.26	4.03519e-75	Inflam. Mac	CITED2
3.23775e-79	-0.299992	0.761	0.784	7.84797e-75	Inflam. Mac	SRP14
6.27464e-79	0.367645	0.339	0.211	1.52091e-74	Inflam. Mac	THBD
1.00594e-78	0.284888	0.964	0.918	2.43829e-74	Inflam. Mac	H3F3B
1.90592e-78	-0.37091	0.556	0.617	4.61976e-74	Inflam. Mac	ATP5I
1.99441e-78	-0.320499	0.792	0.802	4.83424e-74	Inflam. Mac	VAMP8
3.23391e-78	-0.37397	0.504	0.567	7.83868e-74	Inflam. Mac	NDUFA1
7.76362e-78	-0.385157	0.413	0.488	1.88182e-73	Inflam. Mac	NDUFB11
8.6595e-78	-0.349221	0.53	0.584	2.09898e-73	Inflam. Mac	ATP6V0B
5.36249e-77	-0.277042	0.765	0.771	1.29981e-72	Inflam. Mac	HMGB1
5.78434e-77	-0.391888	0.358	0.401	1.40207e-72	Inflam. Mac	FPR1
1.94251e-76	-0.26242	0.772	0.781	4.70844e-72	Inflam. Mac	TMA7
4.7044e-76	-0.351548	0.503	0.551	1.1403e-71	Inflam. Mac	GABARAP
6.6628e-76	0.452538	0.368	0.238	1.615e-71	Inflam. Mac	HBEGF
3.26905e-75	-0.347986	0.445	0.502	7.92386e-71	Inflam. Mac	ATP5G3
3.5919e-75	-0.346815	0.534	0.577	8.7064e-71	Inflam. Mac	NOP10
7.28182e-75	-0.330833	0.608	0.651	1.76504e-70	Inflam. Mac	UBL5
3.93818e-74	0.437026	0.628	0.492	9.54577e-70	Inflam. Mac	RHOB
2.17742e-73	-0.333138	0.478	0.526	5.27784e-69	Inflam. Mac	TMBIM4
3.85559e-71	-0.312191	0.559	0.602	9.34555e-67	Inflam. Mac	COX8A
7.71594e-71	-0.257955	0.707	0.723	1.87027e-66	Inflam. Mac	OST4
9.48871e-71	-0.314056	0.517	0.559	2.29997e-66	Inflam. Mac	SSR4
9.63392e-71	-0.263157	0.406	0.363	2.33517e-66	Inflam. Mac	LGMN
2.1293e-70	-0.259772	0.632	0.656	5.16121e-66	Inflam. Mac	CHCHD2
3.10007e-70	-0.338425	0.447	0.503	7.51426e-66	Inflam. Mac	CD53
5.42252e-68	-0.351376	0.426	0.485	1.31436e-63	Inflam. Mac	TALDO1
2.43376e-67	0.320831	0.394	0.268	5.8992e-63	Inflam. Mac	MAT2A
4.70198e-67	-0.353576	0.49	0.544	1.13971e-62	Inflam. Mac	UQCRQ
5.18535e-67	-0.339566	0.452	0.509	1.25688e-62	Inflam. Mac	GSTO1
4.24175e-66	-0.306601	0.421	0.454	1.02816e-61	Inflam. Mac	DRAP1
7.95201e-66	-0.332375	0.543	0.554	1.92749e-61	Inflam. Mac	BLVRB
1.59565e-65	-0.314148	0.482	0.515	3.8677e-61	Inflam. Mac	PPIB
1.74692e-65	0.353475	0.514	0.388	4.23436e-61	Inflam. Mac	MGAT1
2.35921e-65	0.351013	0.471	0.342	5.71848e-61	Inflam. Mac	CFLAR
2.49742e-65	-0.326861	0.381	0.434	6.05349e-61	Inflam. Mac	GPSM3
4.01478e-65	-0.314253	0.387	0.402	9.73142e-61	Inflam. Mac	TMEM176B
1.0185e-64	0.297145	0.854	0.758	2.46875e-60	Inflam. Mac	CEBPD
1.79473e-64	-0.265265	0.618	0.642	4.35026e-60	Inflam. Mac	PSMA7
7.08857e-64	-0.270061	0.56	0.588	1.7182e-59	Inflam. Mac	EDF1
8.98811e-64	0.270173	0.534	0.404	2.17863e-59	Inflam. Mac	DDX3X
2.22962e-63	0.331618	0.561	0.432	5.40437e-59	Inflam. Mac	YBX3
1.06099e-62	-0.320477	0.41	0.461	2.57174e-58	Inflam. Mac	ARL6IP5
7.43736e-62	0.288552	0.409	0.287	1.80274e-57	Inflam. Mac	ATF4
8.36054e-62	0.287064	0.329	0.216	2.02651e-57	Inflam. Mac	SPAG9
1.24008e-60	-0.305222	0.617	0.659	3.00582e-56	Inflam. Mac	C1orf162
3.5593e-60	-0.323947	0.336	0.387	8.62739e-56	Inflam. Mac	ABRACL
4.91776e-60	-0.339073	0.315	0.384	1.19202e-55	Inflam. Mac	TRAPPC1
5.39752e-60	-0.413979	0.695	0.735	1.30831e-55	Inflam. Mac	TIMP1
8.10139e-60	0.300103	0.356	0.241	1.9637e-55	Inflam. Mac	LCP2
1.02127e-59	-0.257292	0.522	0.536	2.47547e-55	Inflam. Mac	LAPTM4A
1.26451e-59	0.34024	0.315	0.205	3.06504e-55	Inflam. Mac	STX4
3.17946e-59	0.358129	0.705	0.602	7.7067e-55	Inflam. Mac	CD44
8.05995e-59	-0.29061	0.476	0.519	1.95365e-54	Inflam. Mac	SUB1
9.42809e-59	-0.306704	0.37	0.423	2.28527e-54	Inflam. Mac	GSTK1
4.54694e-58	-0.351284	0.637	0.666	1.10213e-53	Inflam. Mac	HCST
7.70635e-58	-0.282568	0.526	0.561	1.86794e-53	Inflam. Mac	TMEM258
8.42707e-58	-0.346241	0.324	0.39	2.04264e-53	Inflam. Mac	NDUFA3
1.17231e-57	0.295567	0.751	0.641	2.84157e-53	Inflam. Mac	GLUL
1.18554e-57	0.304444	0.37	0.255	2.87362e-53	Inflam. Mac	BRD2
1.68512e-57	-0.268097	0.533	0.523	4.08457e-53	Inflam. Mac	LY96
3.0574e-57	0.332485	0.33	0.22	7.41084e-53	Inflam. Mac	AHR
3.38777e-57	-0.276304	0.469	0.502	8.21161e-53	Inflam. Mac	TMEM59
2.76173e-55	-0.323295	0.423	0.462	6.69417e-51	Inflam. Mac	CPVL
5.32762e-55	-0.332441	0.248	0.303	1.29136e-50	Inflam. Mac	GIMAP4
9.35393e-55	-0.292583	0.385	0.351	2.2673e-50	Inflam. Mac	SAMSN1
2.95316e-54	-0.274759	0.483	0.508	7.15816e-50	Inflam. Mac	NDUFB2
6.1223e-54	-0.313927	0.395	0.445	1.48398e-49	Inflam. Mac	BLOC1S1
7.67168e-54	-0.39567	0.358	0.335	1.85954e-49	Inflam. Mac	VCAN
2.6571e-53	-0.295281	0.342	0.396	6.44055e-49	Inflam. Mac	ERH
4.65827e-53	-0.289065	0.476	0.497	1.12912e-48	Inflam. Mac	HLA-DMB
6.18961e-53	-0.300376	0.308	0.357	1.5003e-48	Inflam. Mac	CHMP2A
6.4797e-53	-0.275348	0.41	0.445	1.57061e-48	Inflam. Mac	ENY2
6.84991e-53	0.282399	0.428	0.313	1.66035e-48	Inflam. Mac	XBP1
7.8323e-53	-0.27945	0.431	0.468	1.89847e-48	Inflam. Mac	RBX1
1.07795e-52	-0.263078	0.588	0.617	2.61284e-48	Inflam. Mac	POMP
1.1019e-52	-0.281398	0.376	0.421	2.6709e-48	Inflam. Mac	COX5A
2.31785e-52	-0.311343	0.4	0.45	5.61823e-48	Inflam. Mac	SEC61G
5.23656e-52	0.298253	0.313	0.21	1.26929e-47	Inflam. Mac	IRF8
5.57993e-52	-0.286397	0.991	0.988	1.35252e-47	Inflam. Mac	CST3
2.14712e-51	-0.332065	0.273	0.338	5.2044e-47	Inflam. Mac	NDUFC2
2.89337e-51	-0.28122	0.814	0.801	7.01324e-47	Inflam. Mac	RPL36A
3.72969e-51	-0.357015	0.309	0.35	9.04038e-47	Inflam. Mac	FAM26F
1.44224e-50	-0.304227	0.32	0.375	3.49584e-46	Inflam. Mac	REEP5
1.58559e-50	-0.322882	0.311	0.366	3.84331e-46	Inflam. Mac	PET100
1.66274e-50	-0.286358	0.336	0.385	4.03031e-46	Inflam. Mac	SPCS1
2.54521e-50	-0.307163	0.419	0.462	6.16932e-46	Inflam. Mac	SEC62
2.88988e-50	-0.261814	0.38	0.41	7.00478e-46	Inflam. Mac	TMEM50A
3.74896e-50	-0.30978	0.309	0.338	9.0871e-46	Inflam. Mac	VAMP5
4.5161e-50	-0.282275	0.377	0.42	1.09466e-45	Inflam. Mac	DAD1
4.77676e-50	-0.330197	0.36	0.408	1.15784e-45	Inflam. Mac	VSIR
6.37381e-50	-0.272164	0.497	0.538	1.54495e-45	Inflam. Mac	NDUFS5
1.04793e-49	0.256016	0.429	0.318	2.54007e-45	Inflam. Mac	SFPQ
1.38009e-49	-0.272185	0.384	0.427	3.3452e-45	Inflam. Mac	WDR83OS
2.17171e-49	-0.269841	0.356	0.401	5.264e-45	Inflam. Mac	SF3B5
2.26587e-49	0.265172	0.517	0.403	5.49224e-45	Inflam. Mac	SELENOK
7.28542e-49	-0.32064	0.254	0.317	1.76591e-44	Inflam. Mac	NDUFS6
9.50313e-49	0.314871	0.315	0.217	2.30346e-44	Inflam. Mac	TANK
2.27988e-48	-0.284446	0.508	0.537	5.5262e-44	Inflam. Mac	POLR2L
3.39317e-48	-0.269854	0.339	0.387	8.2247e-44	Inflam. Mac	PSMB1
4.71112e-48	-0.32721	0.501	0.5	1.14193e-43	Inflam. Mac	IFI30
2.55525e-47	-0.295064	0.301	0.355	6.19367e-43	Inflam. Mac	ERP29
8.14929e-47	-0.25844	0.408	0.439	1.97531e-42	Inflam. Mac	EID1
8.73961e-47	0.457818	0.358	0.256	2.11839e-42	Inflam. Mac	AREG
1.23081e-46	-0.259247	0.386	0.416	2.98336e-42	Inflam. Mac	NDUFB4
1.2603e-46	-0.263218	0.338	0.374	3.05485e-42	Inflam. Mac	LAMTOR5
1.53633e-46	-0.272239	0.698	0.709	3.7239e-42	Inflam. Mac	CSTB
2.75564e-46	0.341842	0.932	0.877	6.67939e-42	Inflam. Mac	HSP90AA1
4.57902e-46	-0.276086	0.535	0.567	1.10991e-41	Inflam. Mac	USMG5
1.07556e-45	-0.268707	0.387	0.425	2.60704e-41	Inflam. Mac	UCP2
1.43344e-45	-0.259616	0.438	0.471	3.47452e-41	Inflam. Mac	SNRPD2
5.44663e-45	-0.283946	0.316	0.361	1.32021e-40	Inflam. Mac	NDUFA2
6.12686e-45	-0.2602	0.369	0.411	1.48509e-40	Inflam. Mac	PPP1CA
1.33743e-44	-0.268981	0.362	0.404	3.24179e-40	Inflam. Mac	VPS29
1.51034e-44	-0.295717	0.296	0.342	3.66091e-40	Inflam. Mac	SLIRP
2.30449e-44	-0.256224	0.272	0.312	5.58585e-40	Inflam. Mac	BCAP31
3.32414e-44	-0.254959	0.32	0.354	8.05738e-40	Inflam. Mac	LY86
4.31493e-44	0.272677	0.419	0.315	1.0459e-39	Inflam. Mac	EMP1
6.05245e-44	-0.250658	0.364	0.4	1.46705e-39	Inflam. Mac	PRDX5
6.93113e-44	-0.262537	0.339	0.372	1.68004e-39	Inflam. Mac	ANAPC11
1.1786e-43	-0.275341	0.327	0.357	2.85681e-39	Inflam. Mac	CALM3
2.07063e-43	-0.283121	0.424	0.458	5.019e-39	Inflam. Mac	CKLF
2.11739e-43	0.310573	0.408	0.305	5.13234e-39	Inflam. Mac	MYADM
2.23391e-43	-0.254241	0.417	0.431	5.41476e-39	Inflam. Mac	N4BP2L2
3.4857e-43	-0.253936	0.446	0.476	8.449e-39	Inflam. Mac	MINOS1
1.82144e-42	-0.300765	0.308	0.349	4.41498e-38	Inflam. Mac	PRPF38B
2.25081e-42	-0.287209	0.271	0.323	5.45574e-38	Inflam. Mac	SNRPB2
3.2593e-42	-0.311919	0.302	0.355	7.90023e-38	Inflam. Mac	C4orf48
5.75485e-42	-0.259705	0.27	0.31	1.39492e-37	Inflam. Mac	NDUFB9
6.1008e-42	-0.282884	0.346	0.389	1.47877e-37	Inflam. Mac	KRTCAP2
1.74501e-41	-0.313444	0.49	0.498	4.22973e-37	Inflam. Mac	CTSD
2.46721e-41	0.349278	0.729	0.66	5.98027e-37	Inflam. Mac	HSPA1B
2.57544e-41	-0.266332	0.267	0.313	6.2426e-37	Inflam. Mac	SUPT4H1
2.6888e-41	-0.271389	0.258	0.308	6.51738e-37	Inflam. Mac	NDUFB3
4.29014e-41	-0.263905	0.258	0.301	1.03989e-36	Inflam. Mac	TMED9
5.74434e-41	-0.253603	0.293	0.336	1.39237e-36	Inflam. Mac	PSMA2
8.05765e-41	-0.305252	0.611	0.63	1.95309e-36	Inflam. Mac	CFD
1.10498e-40	-0.316618	0.26	0.305	2.67837e-36	Inflam. Mac	SLC11A1
3.22164e-40	0.333218	0.344	0.25	7.80893e-36	Inflam. Mac	ARRDC3
7.25062e-40	-0.259148	0.416	0.444	1.75748e-35	Inflam. Mac	EVI2B
7.61379e-40	-0.265962	0.444	0.47	1.84551e-35	Inflam. Mac	RPS27L
8.05501e-40	-0.275064	0.306	0.341	1.95245e-35	Inflam. Mac	RHOC
9.30104e-40	0.304177	0.929	0.913	2.25448e-35	Inflam. Mac	VIM
9.45343e-40	0.279416	0.568	0.465	2.29142e-35	Inflam. Mac	ID2
1.58759e-38	-0.256052	0.326	0.361	3.84816e-34	Inflam. Mac	NDUFB7
4.0438e-38	-0.261144	0.288	0.331	9.80177e-34	Inflam. Mac	RNF181
1.17713e-37	-0.268442	0.295	0.342	2.85325e-33	Inflam. Mac	LSM3
1.65299e-35	-0.290916	0.254	0.303	4.00669e-31	Inflam. Mac	JAML
2.09608e-35	0.405748	0.402	0.316	5.0807e-31	Inflam. Mac	KLF2
3.12554e-35	0.29171	0.831	0.769	7.57599e-31	Inflam. Mac	HSPA1A
1.78297e-34	0.250736	0.331	0.245	4.32173e-30	Inflam. Mac	YME1L1
1.77104e-32	0.268412	0.696	0.612	4.29283e-28	Inflam. Mac	ZFP36L2
1.72768e-31	0.27985	0.371	0.285	4.18773e-27	Inflam. Mac	SYAP1
8.44624e-30	-0.250768	0.268	0.31	2.04728e-25	Inflam. Mac	ROMO1
1.11621e-27	0.293035	0.422	0.343	2.70557e-23	Inflam. Mac	HSPD1
1.8902e-21	0.273771	0.41	0.34	4.58166e-17	Inflam. Mac	PDK4
6.63039e-20	0.264285	0.807	0.749	1.60714e-15	Inflam. Mac	ANXA1
2.47112e-17	0.284537	0.379	0.318	5.98974e-13	Inflam. Mac	HSPA5
2.95489e-16	0.315548	0.602	0.552	7.16236e-12	Inflam. Mac	FGL2
0	3.84485	0.594	0.017	0	CD14 Mono	S100A12
0	3.32887	0.831	0.355	0	CD14 Mono	S100A8
0	2.97501	0.66	0.141	0	CD14 Mono	G0S2
0	2.838	0.359	0.064	0	CD14 Mono	CCL20
0	2.57308	0.987	0.796	0	CD14 Mono	LYZ
0	2.41465	0.854	0.18	0	CD14 Mono	FCN1
0	2.22727	0.523	0.108	0	CD14 Mono	EREG
0	2.22606	0.89	0.535	0	CD14 Mono	S100A9
0	2.13822	0.774	0.275	0	CD14 Mono	VCAN
0	1.91248	0.769	0.298	0	CD14 Mono	SAMSN1
0	1.68542	0.623	0.244	0	CD14 Mono	THBS1
0	1.65243	0.759	0.331	0	CD14 Mono	CSTA
0	1.5724	0.545	0.182	0	CD14 Mono	MXD1
0	1.41809	0.443	0.141	0	CD14 Mono	PPIF
0	1.32397	0.929	0.682	0	CD14 Mono	BTG1
0	1.3107	0.329	0.029	0	CD14 Mono	AQP9
0	1.27786	0.81	0.514	0	CD14 Mono	PLAUR
0	1.23443	0.851	0.631	0	CD14 Mono	SOD2
0	1.23103	0.602	0.255	0	CD14 Mono	RILPL2
0	1.18015	0.501	0.179	0	CD14 Mono	FOSL2
0	1.16706	0.473	0.169	0	CD14 Mono	CSF3R
0	1.16641	0.623	0.244	0	CD14 Mono	CD52
0	1.1467	0.627	0.323	0	CD14 Mono	CD55
0	1.13534	0.752	0.526	0	CD14 Mono	MNDA
0	1.12583	0.86	0.609	0	CD14 Mono	NAMPT
0	1.10881	0.682	0.394	0	CD14 Mono	TKT
0	1.0886	0.304	0.037	0	CD14 Mono	CTB-61M7.2
0	1.08453	0.75	0.492	0	CD14 Mono	C5AR1
0	1.07137	0.949	0.823	0	CD14 Mono	CTSS
0	1.01146	0.764	0.429	0	CD14 Mono	SERPINA1
0	0.980386	0.996	0.949	0	CD14 Mono	SRGN
0	0.814054	0.995	0.963	0	CD14 Mono	SAT1
0	0.598698	0.998	0.982	0	CD14 Mono	RPL28
0	0.581372	0.996	0.978	0	CD14 Mono	RPS9
0	0.553439	1	0.997	0	CD14 Mono	RPLP1
0	-1.0194	0.886	0.984	0	CD14 Mono	HLA-DRA
0	-1.07476	0.834	0.956	0	CD14 Mono	NPC2
0	-1.11072	0.689	0.924	0	CD14 Mono	HLA-DPB1
0	-1.1489	0.488	0.799	0	CD14 Mono	MS4A7
0	-1.20571	0.312	0.735	0	CD14 Mono	HSPA1B
0	-1.22152	0.762	0.945	0	CD14 Mono	HLA-DRB1
0	-1.23975	0.919	0.995	0	CD14 Mono	CD74
0	-1.38722	0.723	0.919	0	CD14 Mono	HSP90AA1
0	-1.41489	0.677	0.92	0	CD14 Mono	HLA-DPA1
0	-1.47381	0.162	0.559	0	CD14 Mono	GGTA1P
0	-1.50629	0.384	0.784	0	CD14 Mono	HLA-DQA1
0	-1.52586	0.188	0.573	0	CD14 Mono	FCGR3A
0	-1.54099	0.515	0.789	0	CD14 Mono	ZFP36L1
0	-1.54849	0.457	0.837	0	CD14 Mono	HSPA1A
0	-1.60151	0.05	0.432	0	CD14 Mono	MAF
0	-1.68378	0.137	0.541	0	CD14 Mono	LMNA
0	-1.68789	0.119	0.57	0	CD14 Mono	FCGR2B
0	-1.72002	0.06	0.477	0	CD14 Mono	MRC1
0	-1.88631	0.155	0.603	0	CD14 Mono	MS4A4A
0	-1.95808	0.181	0.69	0	CD14 Mono	VSIG4
0	-1.96814	0.054	0.424	0	CD14 Mono	LGMN
0	-2.04055	0.209	0.663	0	CD14 Mono	HSPB1
0	-2.25315	0.094	0.543	0	CD14 Mono	DAB2
0	-2.25354	0.092	0.572	0	CD14 Mono	FOLR2
0	-2.27792	0.035	0.381	0	CD14 Mono	PLTP
0	-2.49479	0.157	0.514	0	CD14 Mono	F13A1
0	-2.50056	0.065	0.512	0	CD14 Mono	LYVE1
0	-2.6366	0.372	0.832	0	CD14 Mono	JUN
0	-3.22359	0.1	0.758	0	CD14 Mono	C1QC
0	-3.45296	0.117	0.744	0	CD14 Mono	C1QB
0	-3.49599	0.081	0.664	0	CD14 Mono	SELENOP
0	-3.65267	0.172	0.83	0	CD14 Mono	C1QA
0	-3.70767	0.152	0.67	0	CD14 Mono	RNASE1
0	-1.03205	0.723	0.864	0	CD14 Mono	MS4A6A
0	0.556413	0.998	0.991	0	CD14 Mono	RPL39
2.1031e-306	0.556494	0.992	0.961	5.09771e-302	CD14 Mono	UBA52
9.62169e-303	-1.31657	0.068	0.389	2.3322e-298	CD14 Mono	FILIP1L
3.032e-299	0.583067	0.993	0.976	7.34926e-295	CD14 Mono	RPS13
4.44397e-299	1.02708	0.55	0.224	1.07717e-294	CD14 Mono	CD48
1.57588e-295	-1.00174	0.697	0.884	3.81978e-291	CD14 Mono	UBB
2.03916e-295	-1.1973	0.194	0.549	4.94272e-291	CD14 Mono	CLEC10A
1.89729e-293	1.10551	0.63	0.399	4.59884e-289	CD14 Mono	ATP1B3
5.58225e-291	0.747141	0.958	0.89	1.35308e-286	CD14 Mono	GAPDH
1.40701e-289	1.94287	0.464	0.173	3.41046e-285	CD14 Mono	RP11-1143G9.4
1.73914e-286	-1.17114	0.11	0.432	4.2155e-282	CD14 Mono	PTMS
1.33538e-285	0.899433	0.74	0.54	3.23683e-281	CD14 Mono	C14orf2
3.11536e-279	1.18636	0.345	0.08	7.55131e-275	CD14 Mono	PLAC8
3.72121e-278	-1.13218	0.365	0.667	9.01985e-274	CD14 Mono	RBPJ
8.80909e-275	1.23076	0.733	0.444	2.13524e-270	CD14 Mono	IL1B
2.08086e-272	0.591388	0.979	0.93	5.0438e-268	CD14 Mono	PFDN5
1.51233e-271	-0.702313	0.964	0.992	3.66575e-267	CD14 Mono	CST3
2.24452e-268	-0.994272	0.54	0.806	5.44049e-264	CD14 Mono	HLA-DMA
3.49692e-264	-0.850692	0.812	0.928	8.47617e-260	CD14 Mono	ITM2B
7.5518e-264	0.703884	0.972	0.905	1.83048e-259	CD14 Mono	SH3BGRL3
1.73681e-263	-0.952202	0.554	0.806	4.20986e-259	CD14 Mono	HLA-DRB6
1.72918e-261	-1.03191	0.403	0.712	4.19137e-257	CD14 Mono	TUBA1B
2.16818e-256	-1.1277	0.135	0.451	5.25546e-252	CD14 Mono	MSR1
1.42356e-253	-0.495312	1	1	3.45057e-249	CD14 Mono	TMSB4X
2.51863e-245	-1.43252	0.096	0.382	6.10491e-241	CD14 Mono	EMP1
3.28096e-245	0.942027	0.601	0.42	7.95271e-241	CD14 Mono	SERPINB1
3.29837e-244	1.13667	0.659	0.361	7.99491e-240	CD14 Mono	BCL2A1
2.2738e-243	0.952606	0.455	0.197	5.51147e-239	CD14 Mono	UPP1
2.19364e-241	0.798814	0.802	0.604	5.31716e-237	CD14 Mono	MCL1
1.63686e-240	-1.11344	0.436	0.711	3.9676e-236	CD14 Mono	DNAJB1
1.87594e-240	0.970751	0.464	0.211	4.5471e-236	CD14 Mono	CHD1
1.871e-237	0.67081	0.875	0.691	4.53512e-233	CD14 Mono	COTL1
2.39649e-234	-1.13284	0.715	0.852	5.80885e-230	CD14 Mono	CTSB
2.28636e-232	-1.88357	0.23	0.529	5.54191e-228	CD14 Mono	RGS1
2.94215e-231	-1.36401	0.055	0.305	7.13147e-227	CD14 Mono	SLC40A1
1.4279e-230	-1.2133	0.478	0.695	3.4611e-226	CD14 Mono	CTSZ
5.67374e-227	0.953563	0.527	0.256	1.37526e-222	CD14 Mono	SLC11A1
1.74036e-224	1.00789	0.473	0.201	4.21846e-220	CD14 Mono	CLEC4E
1.09256e-222	-1.2176	0.091	0.349	2.64825e-218	CD14 Mono	STAB1
1.5997e-222	-1.8048	0.167	0.44	3.87751e-218	CD14 Mono	EGR1
2.54543e-222	0.553175	0.931	0.763	6.16988e-218	CD14 Mono	LST1
1.02784e-221	-0.947714	0.635	0.824	2.49138e-217	CD14 Mono	CD63
2.07024e-220	-1.29868	0.078	0.337	5.01806e-216	CD14 Mono	GPR34
6.81257e-218	0.468028	0.993	0.976	1.6513e-213	CD14 Mono	RPL7
8.45083e-216	0.885368	0.422	0.195	2.0484e-211	CD14 Mono	PLP2
9.43433e-216	0.904401	0.597	0.292	2.28679e-211	CD14 Mono	NLRP3
1.35647e-215	-0.59827	0.839	0.93	3.28795e-211	CD14 Mono	YBX1
2.18459e-215	0.936474	0.446	0.198	5.29523e-211	CD14 Mono	PDE4B
1.10796e-214	-0.950317	0.458	0.742	2.68558e-210	CD14 Mono	TXNIP
2.65047e-213	1.03193	0.4	0.157	6.42447e-209	CD14 Mono	LGALS2
1.50175e-212	-1.04769	0.202	0.481	3.6401e-208	CD14 Mono	GSN
1.4445e-211	0.940224	0.443	0.194	3.50132e-207	CD14 Mono	SLC25A37
1.16267e-209	0.826492	0.322	0.09	2.81821e-205	CD14 Mono	CD36
3.08609e-209	0.81409	0.916	0.758	7.48038e-205	CD14 Mono	NFKBIA
4.03631e-208	-1.00586	0.389	0.637	9.7836e-204	CD14 Mono	TGFBI
4.62056e-208	0.455934	0.996	0.984	1.11998e-203	CD14 Mono	RPS2
1.27209e-207	0.696412	0.768	0.593	3.08341e-203	CD14 Mono	SERP1
2.8558e-205	-1.17668	0.134	0.408	6.92217e-201	CD14 Mono	CTSL
1.2684e-202	-0.988817	0.146	0.418	3.07447e-198	CD14 Mono	FRMD4B
1.4902e-200	0.719527	0.872	0.759	3.61208e-196	CD14 Mono	PNRC1
9.07099e-199	-0.606935	1	0.997	2.19872e-194	CD14 Mono	MALAT1
1.46157e-198	-0.989967	0.146	0.41	3.54269e-194	CD14 Mono	ARHGAP18
1.32081e-197	-1.10079	0.5	0.747	3.2015e-193	CD14 Mono	HLA-DQB1
1.82824e-194	0.772441	0.941	0.806	4.43147e-190	CD14 Mono	LGALS1
3.59182e-194	0.467437	0.994	0.984	8.70621e-190	CD14 Mono	RPL18A
2.54238e-190	-0.988402	0.271	0.554	6.16248e-186	CD14 Mono	ALOX5AP
4.79721e-189	0.870544	0.335	0.125	1.16279e-184	CD14 Mono	TREM1
7.60339e-189	-1.09407	0.627	0.794	1.84299e-184	CD14 Mono	KLF6
2.99356e-188	0.964231	0.394	0.22	7.25609e-184	CD14 Mono	BASP1
1.88966e-187	-0.911431	0.184	0.453	4.58035e-183	CD14 Mono	CSF1R
2.10021e-187	0.376619	1	0.994	5.0907e-183	CD14 Mono	RPS14
1.61089e-186	-0.909157	0.087	0.333	3.90464e-182	CD14 Mono	FPR3
2.89745e-186	0.814679	0.403	0.219	7.02312e-182	CD14 Mono	METTL9
1.95436e-185	0.593675	0.881	0.777	4.73718e-181	CD14 Mono	SLC25A6
1.04517e-183	0.416131	0.991	0.976	2.5334e-179	CD14 Mono	RPL35A
1.36605e-182	-1.03282	0.309	0.564	3.31117e-178	CD14 Mono	CTSC
1.41288e-180	-0.868257	0.422	0.67	3.42469e-176	CD14 Mono	FCGR2A
1.00847e-177	0.871295	0.532	0.326	2.44442e-173	CD14 Mono	HMGB2
3.494e-176	-1.77894	0.163	0.39	8.4691e-172	CD14 Mono	PDK4
7.28573e-174	0.402215	0.999	0.995	1.76599e-169	CD14 Mono	RPL34
1.64823e-173	0.759991	0.609	0.391	3.99514e-169	CD14 Mono	PRELID1
3.69807e-173	-1.30527	0.124	0.357	8.96374e-169	CD14 Mono	CD9
2.93747e-171	0.428464	0.983	0.956	7.12012e-167	CD14 Mono	OAZ1
7.41095e-171	0.331022	1	0.996	1.79634e-166	CD14 Mono	RPL41
2.63755e-170	0.366994	0.998	0.996	6.39315e-166	CD14 Mono	RPL13
3.97364e-169	0.826297	0.3	0.118	9.63171e-165	CD14 Mono	GPCPD1
6.88851e-168	0.97471	0.549	0.296	1.6697e-163	CD14 Mono	SLC2A3
1.08428e-167	0.794944	0.463	0.223	2.6282e-163	CD14 Mono	CFP
1.70204e-165	-0.903953	0.135	0.371	4.12557e-161	CD14 Mono	ADAP2
2.36945e-165	-0.922396	0.181	0.43	5.74331e-161	CD14 Mono	C3AR1
2.42497e-165	0.601678	0.836	0.723	5.87789e-161	CD14 Mono	TSPO
2.35681e-164	0.377432	0.998	0.994	5.71266e-160	CD14 Mono	RPL13A
2.28897e-163	0.385435	0.994	0.985	5.54824e-159	CD14 Mono	RPS24
1.2797e-160	-1.12872	0.305	0.518	3.10185e-156	CD14 Mono	ATF3
1.16399e-159	0.404001	0.996	0.984	2.82139e-155	CD14 Mono	TYROBP
4.02201e-157	-0.838819	0.13	0.362	9.74895e-153	CD14 Mono	RHOC
1.08709e-155	1.21003	0.487	0.254	2.63499e-151	CD14 Mono	AREG
3.71198e-151	0.765461	0.412	0.218	8.99748e-147	CD14 Mono	LTA4H
1.063e-150	-0.927469	0.283	0.525	2.57662e-146	CD14 Mono	HSPE1
1.59956e-150	1.08148	0.377	0.196	3.87717e-146	CD14 Mono	OLR1
1.58649e-149	0.760102	0.463	0.238	3.8455e-145	CD14 Mono	STXBP2
4.83254e-149	0.676654	0.657	0.443	1.17136e-144	CD14 Mono	CORO1A
1.13919e-148	-0.755883	0.654	0.819	2.76127e-144	CD14 Mono	IFITM3
5.70662e-148	-0.775641	0.156	0.384	1.38323e-143	CD14 Mono	PEBP1
4.19479e-144	0.709939	0.451	0.229	1.01678e-139	CD14 Mono	FGR
4.10381e-143	0.605251	0.87	0.741	9.94723e-139	CD14 Mono	CEBPB
1.56376e-142	0.827136	0.371	0.179	3.79041e-138	CD14 Mono	GK
4.06324e-142	0.719789	0.639	0.469	9.8489e-138	CD14 Mono	PTPRE
5.05805e-142	-0.869952	0.552	0.755	1.22602e-137	CD14 Mono	MAFB
7.59864e-142	0.49648	0.906	0.818	1.84183e-137	CD14 Mono	PABPC1
2.78482e-141	0.34475	0.996	0.992	6.75013e-137	CD14 Mono	RPL32
1.50133e-139	0.730375	0.352	0.173	3.63907e-135	CD14 Mono	PNPLA8
4.33894e-139	0.460175	0.985	0.927	1.05172e-134	CD14 Mono	S100A6
4.48284e-138	-0.977752	0.145	0.36	1.08659e-133	CD14 Mono	HMOX1
7.89683e-138	0.365278	0.996	0.991	1.91411e-133	CD14 Mono	MT-CO2
8.70805e-137	0.37461	0.992	0.982	2.11075e-132	CD14 Mono	RPL19
9.26795e-137	0.468734	0.918	0.851	2.24646e-132	CD14 Mono	COX4I1
1.15342e-136	0.325638	0.998	0.992	2.79577e-132	CD14 Mono	RPL21
1.73094e-134	0.858677	0.422	0.262	4.19562e-130	CD14 Mono	CHMP1B
8.21067e-134	-1.13146	0.43	0.588	1.99018e-129	CD14 Mono	IER2
2.29596e-133	-1.22115	0.127	0.314	5.56519e-129	CD14 Mono	MARCO
3.61446e-133	0.694726	0.576	0.361	8.76108e-129	CD14 Mono	FPR1
1.38479e-132	0.316963	0.998	0.989	3.35659e-128	CD14 Mono	RPS15
2.15686e-132	0.461453	0.945	0.904	5.228e-128	CD14 Mono	H3F3A
4.3999e-132	0.34301	0.996	0.987	1.06649e-127	CD14 Mono	RPL26
8.92774e-130	0.662204	0.305	0.134	2.16399e-125	CD14 Mono	RAB20
6.25395e-128	0.700177	0.413	0.267	1.51589e-123	CD14 Mono	GCA
9.30014e-128	0.975156	0.399	0.223	2.25426e-123	CD14 Mono	THBD
1.12066e-127	0.705424	0.484	0.339	2.71636e-123	CD14 Mono	SLA
3.02036e-127	0.679214	0.323	0.141	7.32105e-123	CD14 Mono	PIM3
2.73271e-126	0.698926	0.56	0.397	6.62381e-122	CD14 Mono	TNFRSF1B
1.06171e-125	0.683246	0.359	0.173	2.57349e-121	CD14 Mono	IRAK3
1.05451e-124	0.800992	0.467	0.285	2.55602e-120	CD14 Mono	SYAP1
1.95589e-124	0.701915	0.381	0.184	4.74088e-120	CD14 Mono	STX11
2.33893e-124	0.479043	0.872	0.779	5.66932e-120	CD14 Mono	ATP5G2
1.606e-122	0.314676	0.997	0.991	3.89278e-118	CD14 Mono	RPS28
5.39079e-122	0.802052	0.81	0.711	1.30667e-117	CD14 Mono	TIMP1
1.21686e-121	-0.30429	0.981	0.993	2.94955e-117	CD14 Mono	PTMA
1.53603e-121	0.559664	0.803	0.669	3.72317e-117	CD14 Mono	TYMP
2.55587e-121	-0.899096	0.215	0.435	6.19517e-117	CD14 Mono	HSPH1
9.20884e-121	0.699315	0.319	0.139	2.23213e-116	CD14 Mono	ELL2
4.44989e-120	-0.679176	0.39	0.601	1.07861e-115	CD14 Mono	GNAS
5.42648e-120	0.619055	0.606	0.449	1.31532e-115	CD14 Mono	FYB
5.5485e-119	0.409557	0.979	0.965	1.3449e-114	CD14 Mono	RPS11
3.30229e-118	0.335093	0.996	0.985	8.00443e-114	CD14 Mono	RPL11
3.77819e-118	-0.713142	0.237	0.449	9.15794e-114	CD14 Mono	NUCKS1
1.35206e-117	0.332876	0.992	0.986	3.27726e-113	CD14 Mono	RPS8
5.07707e-117	0.522965	0.755	0.642	1.23063e-112	CD14 Mono	ALDOA
5.41407e-117	0.646076	0.33	0.167	1.31232e-112	CD14 Mono	AGTRAP
6.12475e-117	-0.760838	0.238	0.439	1.48458e-112	CD14 Mono	SNX6
1.19523e-116	0.378492	1	0.999	2.89713e-112	CD14 Mono	FTH1
1.95209e-116	0.751959	0.428	0.237	4.73168e-112	CD14 Mono	RNF144B
2.82125e-116	0.791423	0.445	0.27	6.83842e-112	CD14 Mono	WTAP
5.91122e-116	-0.862894	0.213	0.418	1.43282e-111	CD14 Mono	CPM
7.29172e-115	0.670011	0.338	0.156	1.76744e-110	CD14 Mono	LILRA5
1.64178e-114	-0.743294	0.218	0.426	3.97952e-110	CD14 Mono	YWHAH
1.40045e-113	-0.604114	0.527	0.705	3.39456e-109	CD14 Mono	RNASET2
2.174e-113	-0.757216	0.571	0.727	5.26955e-109	CD14 Mono	CSTB
1.96516e-111	0.72232	0.48	0.3	4.76335e-107	CD14 Mono	SERPINB9
5.32765e-111	0.327529	0.998	0.996	1.29137e-106	CD14 Mono	MT-CO1
1.04812e-110	-0.597755	0.615	0.774	2.54053e-106	CD14 Mono	HSP90AB1
2.39836e-110	0.357267	0.967	0.934	5.81337e-106	CD14 Mono	HLA-B
5.96649e-110	-0.760254	0.16	0.36	1.44622e-105	CD14 Mono	LPAR6
9.81878e-110	-0.627879	0.503	0.685	2.37997e-105	CD14 Mono	DYNLL1
1.53986e-109	-0.565651	0.685	0.817	3.73247e-105	CD14 Mono	VAMP8
2.39932e-109	-0.474995	0.839	0.928	5.8157e-105	CD14 Mono	CALM2
3.13389e-109	0.667787	0.555	0.437	7.59622e-105	CD14 Mono	ATP2B1
1.04249e-108	0.647393	0.544	0.362	2.52689e-104	CD14 Mono	CARD16
1.55797e-106	-0.618209	0.516	0.69	3.77636e-102	CD14 Mono	HSPA8
1.55862e-106	0.315826	0.986	0.969	3.77794e-102	CD14 Mono	FAU
7.78079e-106	0.664223	0.353	0.185	1.88599e-101	CD14 Mono	IRS2
3.69342e-105	-0.752844	0.389	0.572	8.95248e-101	CD14 Mono	CD163
1.16377e-101	-0.87124	0.579	0.668	2.82086e-97	CD14 Mono	CD14
3.31225e-101	-0.659644	0.379	0.576	8.02856e-97	CD14 Mono	IFI16
6.61603e-101	-0.827663	0.299	0.504	1.60366e-96	CD14 Mono	HLA-DQA2
1.07574e-100	-1.48947	0.189	0.357	2.60748e-96	CD14 Mono	FABP5
1.21592e-100	0.625602	0.478	0.33	2.94727e-96	CD14 Mono	LIMS1
1.40815e-100	0.536978	0.714	0.509	3.41322e-96	CD14 Mono	TNFAIP3
3.86596e-100	-0.834081	0.632	0.707	9.3707e-96	CD14 Mono	PPP1R15A
4.94742e-99	-0.746337	0.145	0.317	1.19921e-94	CD14 Mono	GYPC
5.27682e-99	0.666396	0.407	0.241	1.27905e-94	CD14 Mono	ACSL1
7.69344e-99	-0.612613	0.592	0.733	1.86481e-94	CD14 Mono	TAGLN2
1.01077e-98	0.611431	0.486	0.33	2.45e-94	CD14 Mono	ELF1
2.03837e-98	0.568749	0.501	0.353	4.94081e-94	CD14 Mono	GLRX
5.35414e-98	0.559563	0.591	0.388	1.29779e-93	CD14 Mono	LSP1
1.08371e-97	0.474981	0.714	0.59	2.6268e-93	CD14 Mono	UQCRH
1.32037e-97	0.575255	0.315	0.2	3.20044e-93	CD14 Mono	C20orf24
2.73263e-96	-0.774247	0.359	0.556	6.62363e-92	CD14 Mono	RHOB
1.2424e-95	0.560231	0.471	0.316	3.01146e-91	CD14 Mono	NCF2
1.35798e-95	0.651692	0.646	0.495	3.29162e-91	CD14 Mono	PLEK
2.56208e-95	0.365478	0.958	0.927	6.21022e-91	CD14 Mono	RPL18
4.55723e-95	-0.619449	0.229	0.423	1.10463e-90	CD14 Mono	LAMP1
5.70391e-95	0.515972	0.857	0.757	1.38257e-90	CD14 Mono	FTH1P10
1.75884e-93	0.582293	0.342	0.178	4.26325e-89	CD14 Mono	ITGAX
5.15727e-93	0.307645	0.991	0.983	1.25007e-88	CD14 Mono	RPS3A
1.04607e-92	0.395527	0.879	0.814	2.53558e-88	CD14 Mono	ATP5L
2.06075e-92	0.535283	0.562	0.369	4.99505e-88	CD14 Mono	VSIR
1.70203e-91	0.574375	0.442	0.286	4.12555e-87	CD14 Mono	NUP214
8.83163e-91	-0.596828	0.488	0.651	2.1407e-86	CD14 Mono	CD99
2.20122e-90	0.536751	0.431	0.245	5.33554e-86	CD14 Mono	CAPG
1.6959e-89	0.627101	0.436	0.262	4.1107e-85	CD14 Mono	SOCS3
6.11444e-89	-0.829244	0.436	0.57	1.48208e-84	CD14 Mono	CD83
7.13803e-89	-0.59586	0.159	0.336	1.73019e-84	CD14 Mono	PRMT2
7.70844e-89	0.297186	0.983	0.974	1.86845e-84	CD14 Mono	RPL37A
8.70457e-89	0.588321	0.526	0.33	2.1099e-84	CD14 Mono	BIRC3
8.13383e-88	0.646866	0.47	0.305	1.97156e-83	CD14 Mono	ATP2B1-AS1
9.20319e-88	0.411963	0.902	0.835	2.23076e-83	CD14 Mono	EEF1D
2.94459e-87	0.678756	0.321	0.174	7.1374e-83	CD14 Mono	NFKB1
6.83833e-87	-0.609576	0.251	0.434	1.65754e-82	CD14 Mono	CXCL16
1.04421e-86	0.497708	0.679	0.547	2.53105e-82	CD14 Mono	ZFAS1
2.50364e-86	-0.575022	0.273	0.463	6.06857e-82	CD14 Mono	TUBB
6.77388e-86	0.57398	0.365	0.195	1.64192e-81	CD14 Mono	CLEC12A
1.47676e-85	0.582146	0.363	0.2	3.57953e-81	CD14 Mono	LIMD2
2.70842e-85	0.313023	0.983	0.967	6.56494e-81	CD14 Mono	RPL8
3.22041e-85	0.597438	0.617	0.453	7.80594e-81	CD14 Mono	ZFAND5
4.74301e-85	-0.561387	0.406	0.591	1.14966e-80	CD14 Mono	MEF2C
3.22824e-84	0.722783	0.306	0.155	7.82492e-80	CD14 Mono	PTGS2
4.56674e-84	-0.586583	0.367	0.542	1.10693e-79	CD14 Mono	RGS10
1.51127e-83	0.478045	0.725	0.615	3.66316e-79	CD14 Mono	PTPRC
2.07416e-83	0.468607	0.75	0.673	5.02756e-79	CD14 Mono	GSTP1
1.18296e-82	-0.629222	0.338	0.515	2.86738e-78	CD14 Mono	HLA-DMB
1.50396e-82	0.626849	0.715	0.558	3.64545e-78	CD14 Mono	PLIN2
4.10308e-82	-0.694224	0.507	0.677	9.94546e-78	CD14 Mono	CRIP1
4.17041e-82	-0.786319	0.232	0.383	1.01087e-77	CD14 Mono	BTG2
4.82943e-82	0.257376	0.999	0.996	1.17061e-77	CD14 Mono	RPS27
9.8617e-80	0.277391	0.979	0.968	2.39038e-75	CD14 Mono	RPL37
1.77271e-79	0.497484	0.438	0.322	4.29687e-75	CD14 Mono	EIF3M
1.84436e-79	0.274334	0.987	0.974	4.47054e-75	CD14 Mono	EIF1
3.18616e-79	0.593026	0.341	0.195	7.72293e-75	CD14 Mono	PFKFB3
7.31545e-79	0.562095	0.38	0.236	1.77319e-74	CD14 Mono	MPEG1
8.56207e-79	0.553341	0.431	0.254	2.07536e-74	CD14 Mono	VEGFA
3.90329e-78	0.262896	0.996	0.986	9.4612e-74	CD14 Mono	RPS15A
2.15627e-77	-0.433627	0.937	0.967	5.22658e-73	CD14 Mono	AIF1
3.27899e-77	-0.53637	0.152	0.313	7.94793e-73	CD14 Mono	NENF
4.39179e-77	0.527904	0.483	0.354	1.06453e-72	CD14 Mono	TNFSF13B
3.945e-76	-0.882571	0.296	0.44	9.56227e-72	CD14 Mono	SGK1
5.03724e-76	-0.711448	0.579	0.631	1.22098e-71	CD14 Mono	CFD
5.07015e-76	0.277721	0.982	0.969	1.22895e-71	CD14 Mono	RPS3
2.54624e-75	0.446965	0.651	0.477	6.17183e-71	CD14 Mono	IFI30
5.57054e-75	-0.514921	0.388	0.554	1.35024e-70	CD14 Mono	LAPTM4A
9.14468e-75	-0.540577	0.179	0.345	2.21658e-70	CD14 Mono	RB1
1.62392e-74	0.515096	0.555	0.418	3.93622e-70	CD14 Mono	EVI2B
2.25454e-74	-0.519076	0.39	0.56	5.46478e-70	CD14 Mono	CAPZA2
2.26065e-74	-0.58207	0.403	0.551	5.47959e-70	CD14 Mono	CD68
7.49626e-74	0.548074	0.329	0.183	1.81702e-69	CD14 Mono	ARL5B
1.09539e-73	0.543715	0.307	0.177	2.65511e-69	CD14 Mono	TES
1.71733e-73	-0.554929	0.171	0.328	4.16264e-69	CD14 Mono	DSTN
1.78017e-73	0.553676	0.348	0.216	4.31495e-69	CD14 Mono	SLC43A2
1.84561e-73	-0.696835	0.191	0.338	4.47357e-69	CD14 Mono	LIPA
2.87346e-73	0.567125	0.343	0.222	6.96498e-69	CD14 Mono	MAP3K8
4.28839e-73	0.482789	0.718	0.617	1.03946e-68	CD14 Mono	CD44
5.20434e-72	-0.501999	0.299	0.472	1.26148e-67	CD14 Mono	ARL6IP1
3.09465e-71	-0.497949	0.606	0.738	7.50112e-67	CD14 Mono	FCGRT
4.35121e-71	0.458223	0.635	0.523	1.05469e-66	CD14 Mono	NFE2L2
8.84161e-70	-0.509685	0.222	0.385	2.14312e-65	CD14 Mono	TMEM14C
1.15863e-69	0.494627	0.498	0.367	2.80841e-65	CD14 Mono	GRINA
1.56336e-69	0.42753	0.722	0.65	3.78944e-65	CD14 Mono	AP1S2
1.66701e-69	-0.54263	0.439	0.604	4.04067e-65	CD14 Mono	MARCKS
1.83264e-69	0.292269	0.932	0.911	4.44214e-65	CD14 Mono	RACK1
2.2595e-69	0.442547	0.524	0.348	5.4768e-65	CD14 Mono	KDM6B
4.44695e-69	0.475642	0.474	0.316	1.0779e-64	CD14 Mono	CYTIP
1.00051e-68	-0.996015	0.173	0.321	2.42514e-64	CD14 Mono	HES1
7.98367e-68	0.507622	0.324	0.183	1.93516e-63	CD14 Mono	TGIF1
1.02106e-67	-0.477152	0.518	0.651	2.47494e-63	CD14 Mono	CAPZB
3.87578e-67	0.546642	0.374	0.266	9.3945e-63	CD14 Mono	EZR
4.57164e-67	-0.526999	0.207	0.358	1.10812e-62	CD14 Mono	IL13RA1
1.20882e-66	0.507684	0.381	0.228	2.93006e-62	CD14 Mono	CD93
2.50737e-65	0.26799	0.961	0.949	6.0776e-61	CD14 Mono	RPS7
4.89949e-65	-0.484196	0.328	0.488	1.18759e-60	CD14 Mono	RAB5C
5.53668e-65	0.284996	0.953	0.928	1.34203e-60	CD14 Mono	RPL10A
5.77716e-65	-0.501435	0.155	0.3	1.40033e-60	CD14 Mono	LAIR1
7.74231e-65	0.515608	0.453	0.331	1.87666e-60	CD14 Mono	PSME2
1.44243e-64	0.491688	0.336	0.212	3.4963e-60	CD14 Mono	FGD4
2.75714e-64	0.381906	0.71	0.621	6.68302e-60	CD14 Mono	EIF3K
3.25231e-64	-0.493288	0.284	0.445	7.88327e-60	CD14 Mono	DPYSL2
3.7968e-64	0.6078	0.622	0.478	9.20307e-60	CD14 Mono	CXCL2
3.98216e-64	-0.470119	0.16	0.309	9.65236e-60	CD14 Mono	DDAH2
1.46205e-63	0.408837	0.619	0.534	3.54386e-59	CD14 Mono	APLP2
1.54816e-63	-0.52536	0.263	0.414	3.75258e-59	CD14 Mono	SNX2
1.65861e-63	0.51713	0.487	0.327	4.02031e-59	CD14 Mono	DUSP2
3.16252e-63	-0.484501	0.237	0.398	7.66564e-59	CD14 Mono	CLEC2B
4.84284e-63	-0.528525	0.211	0.357	1.17386e-58	CD14 Mono	MGST3
7.0799e-63	0.284699	0.965	0.948	1.7161e-58	CD14 Mono	RPL29
1.08977e-62	0.487581	0.5	0.359	2.6415e-58	CD14 Mono	CFLAR
1.60194e-62	0.475186	0.525	0.425	3.88293e-58	CD14 Mono	RAB31
2.34201e-62	0.414489	0.601	0.493	5.67679e-58	CD14 Mono	SUB1
1.30978e-61	-0.659976	0.205	0.361	3.17477e-57	CD14 Mono	RGCC
2.92921e-61	0.502713	0.345	0.216	7.1001e-57	CD14 Mono	FLNA
3.13725e-61	0.260458	0.976	0.953	7.60439e-57	CD14 Mono	RPL3
5.96958e-61	0.385484	0.647	0.489	1.44697e-56	CD14 Mono	ASAH1
1.30629e-60	0.311073	0.869	0.832	3.16631e-56	CD14 Mono	BTF3
2.2324e-60	-0.462938	0.198	0.35	5.41113e-56	CD14 Mono	KRT10
2.92649e-60	-0.474441	0.269	0.424	7.09351e-56	CD14 Mono	SOD1
2.98057e-60	0.442601	0.613	0.518	7.22461e-56	CD14 Mono	LCP1
6.71797e-60	0.447628	0.304	0.166	1.62837e-55	CD14 Mono	NR4A3
1.17863e-59	0.533914	0.4	0.265	2.85688e-55	CD14 Mono	ARL4A
1.32388e-59	-0.536013	0.404	0.544	3.20895e-55	CD14 Mono	LY96
2.69197e-58	-0.615031	0.375	0.513	6.52506e-54	CD14 Mono	TRA2B
3.45758e-58	-0.40048	0.671	0.785	8.38082e-54	CD14 Mono	HMGB1
7.50257e-58	-0.532366	0.377	0.516	1.81855e-53	CD14 Mono	KCTD12
1.42025e-57	0.429845	0.523	0.403	3.44254e-53	CD14 Mono	GPSM3
1.93647e-57	0.535994	0.315	0.182	4.6938e-53	CD14 Mono	ZNF331
6.46847e-57	0.446403	0.404	0.308	1.56789e-52	CD14 Mono	TMEM167A
1.01052e-56	0.753939	0.447	0.308	2.44941e-52	CD14 Mono	MT2A
1.41666e-55	0.463561	0.409	0.283	3.43385e-51	CD14 Mono	IRF2BP2
9.80902e-54	0.505941	0.318	0.204	2.37761e-49	CD14 Mono	IVNS1ABP
3.31897e-53	0.262142	0.958	0.933	8.04485e-49	CD14 Mono	RPL24
3.52576e-53	-0.549958	0.249	0.383	8.5461e-49	CD14 Mono	HSPD1
5.12412e-53	-0.986674	0.482	0.59	1.24203e-48	CD14 Mono	CCL3
5.30668e-53	0.428875	0.302	0.196	1.28629e-48	CD14 Mono	NUMB
7.85428e-53	-0.475483	0.342	0.473	1.9038e-48	CD14 Mono	PRDX1
7.8672e-53	0.452304	0.31	0.193	1.90693e-48	CD14 Mono	CCNH
8.26371e-53	0.487924	0.637	0.507	2.00304e-48	CD14 Mono	RGS2
1.04259e-52	-0.418843	0.762	0.834	2.52714e-48	CD14 Mono	UBC
1.07147e-52	0.403358	0.58	0.519	2.59715e-48	CD14 Mono	PKM
2.19747e-52	0.319597	0.812	0.727	5.32644e-48	CD14 Mono	LAPTM5
4.2667e-51	-0.551637	0.223	0.347	1.03421e-46	CD14 Mono	EMB
1.01815e-50	0.526556	0.45	0.371	2.46789e-46	CD14 Mono	CYCS
1.29722e-50	0.306093	0.868	0.826	3.14433e-46	CD14 Mono	RPLP0
1.38369e-50	0.404337	0.378	0.286	3.35392e-46	CD14 Mono	NDUFB9
1.49881e-50	-0.418983	0.549	0.665	3.63297e-46	CD14 Mono	TMBIM6
3.07268e-50	0.41977	0.333	0.244	7.44787e-46	CD14 Mono	PGAM1
5.35542e-50	-0.656826	0.232	0.357	1.2981e-45	CD14 Mono	KLF2
5.92401e-50	0.356578	0.664	0.519	1.43592e-45	CD14 Mono	CXCR4
6.76781e-50	0.427362	0.322	0.225	1.64045e-45	CD14 Mono	USP15
7.76687e-50	0.395929	0.573	0.472	1.88261e-45	CD14 Mono	PSME1
1.38538e-49	-0.485879	0.327	0.462	3.35802e-45	CD14 Mono	CALR
1.67061e-49	0.462406	0.511	0.423	4.04939e-45	CD14 Mono	SELENOK
8.91617e-49	-0.434515	0.322	0.456	2.16119e-44	CD14 Mono	PTGES3
1.13188e-48	0.355539	0.577	0.489	2.74356e-44	CD14 Mono	RBM3
1.28478e-48	-0.505678	0.378	0.51	3.11417e-44	CD14 Mono	HSP90B1
1.74934e-48	0.268715	0.958	0.941	4.24022e-44	CD14 Mono	CYBA
3.22581e-48	-0.464999	0.509	0.612	7.81903e-44	CD14 Mono	RNASE6
7.97066e-48	0.401676	0.483	0.376	1.93201e-43	CD14 Mono	SMAP2
8.26549e-48	0.251248	0.91	0.878	2.00347e-43	CD14 Mono	NACA
2.94611e-47	0.404833	0.32	0.218	7.14108e-43	CD14 Mono	POLE4
4.21752e-47	0.410411	0.402	0.272	1.02229e-42	CD14 Mono	JAML
6.56002e-47	0.392001	0.6	0.502	1.59008e-42	CD14 Mono	NDUFB1
8.03048e-47	0.4147	0.367	0.257	1.94651e-42	CD14 Mono	BAZ1A
8.71622e-47	-0.436515	0.391	0.523	2.11272e-42	CD14 Mono	PPIB
1.42131e-46	0.262299	0.908	0.863	3.44512e-42	CD14 Mono	HLA-A
1.92017e-46	-0.462374	0.258	0.391	4.6543e-42	CD14 Mono	PNISR
2.55111e-46	-0.330404	0.577	0.707	6.18364e-42	CD14 Mono	CALM1
5.1021e-46	0.423549	0.503	0.39	1.2367e-41	CD14 Mono	STK17B
2.29857e-45	-0.393319	0.352	0.491	5.57151e-41	CD14 Mono	ST13
1.62121e-44	0.370293	0.728	0.645	3.92964e-40	CD14 Mono	ELOB
2.11704e-44	-0.423201	0.208	0.331	5.13149e-40	CD14 Mono	PDIA6
3.54884e-44	0.28984	0.819	0.776	8.60202e-40	CD14 Mono	ARPC1B
3.67144e-44	0.420115	0.331	0.236	8.89921e-40	CD14 Mono	KYNU
6.13114e-44	-0.393209	0.695	0.799	1.48613e-39	CD14 Mono	CEBPD
1.2165e-43	-0.502842	0.569	0.571	2.94867e-39	CD14 Mono	FOSB
2.85444e-43	-0.522338	0.233	0.338	6.91888e-39	CD14 Mono	SRSF7
4.23501e-43	-0.409767	0.222	0.345	1.02653e-38	CD14 Mono	SSB
2.83497e-42	0.340104	0.574	0.499	6.87168e-38	CD14 Mono	HIGD2A
2.86379e-42	0.372588	0.409	0.31	6.94154e-38	CD14 Mono	WAS
2.03227e-41	0.39755	0.332	0.234	4.92601e-37	CD14 Mono	SPAG9
6.10963e-41	-0.35218	0.526	0.644	1.48091e-36	CD14 Mono	MORF4L1
8.33729e-41	0.375549	0.301	0.207	2.02088e-36	CD14 Mono	UBE2R2
1.36994e-40	-0.438997	0.227	0.34	3.32059e-36	CD14 Mono	LAP3
1.51189e-40	0.392404	0.465	0.372	3.66467e-36	CD14 Mono	ETS2
1.65869e-40	-0.439329	0.354	0.48	4.02049e-36	CD14 Mono	RPS27L
2.32409e-40	0.33037	0.579	0.489	5.63337e-36	CD14 Mono	EIF3F
4.8518e-40	0.351239	0.538	0.458	1.17603e-35	CD14 Mono	TALDO1
9.20434e-40	-0.505034	0.645	0.656	2.23104e-35	CD14 Mono	TSC22D3
9.83414e-40	0.362345	0.428	0.326	2.3837e-35	CD14 Mono	ERP29
9.90576e-40	0.260086	0.874	0.843	2.40106e-35	CD14 Mono	RPL4
1.07245e-39	-0.3795	0.361	0.486	2.59951e-35	CD14 Mono	TRMT112
1.43438e-39	0.375339	0.342	0.25	3.4768e-35	CD14 Mono	RAC2
1.74378e-39	0.384702	0.428	0.324	4.22675e-35	CD14 Mono	EVI2A
3.27657e-39	-0.334728	0.22	0.343	7.94208e-35	CD14 Mono	NDFIP1
5.05259e-39	-0.394236	0.819	0.887	1.2247e-34	CD14 Mono	FOS
6.29867e-39	-0.360824	0.576	0.686	1.52673e-34	CD14 Mono	GLUL
6.65745e-39	-0.656058	0.399	0.484	1.6137e-34	CD14 Mono	KLF4
6.75817e-39	0.310266	0.604	0.534	1.63811e-34	CD14 Mono	ATP6V1G1
6.95021e-39	-0.377223	0.208	0.327	1.68466e-34	CD14 Mono	NCF4
5.40186e-38	-0.465836	0.519	0.61	1.30936e-33	CD14 Mono	DBI
5.60504e-38	0.379557	0.401	0.304	1.35861e-33	CD14 Mono	GPBP1
6.17488e-38	0.367729	0.392	0.301	1.49673e-33	CD14 Mono	UBE2D1
7.20707e-38	-0.344679	0.289	0.416	1.74692e-33	CD14 Mono	HMGN1
1.8564e-37	-0.462973	0.218	0.329	4.49973e-33	CD14 Mono	IER5
2.28425e-37	-0.360166	0.347	0.473	5.5368e-33	CD14 Mono	WASF2
2.79608e-37	-0.450805	0.432	0.537	6.77741e-33	CD14 Mono	SQSTM1
3.76256e-37	-0.566311	0.555	0.647	9.12008e-33	CD14 Mono	HERPUD1
5.78093e-37	-0.49117	0.527	0.609	1.40124e-32	CD14 Mono	DNAJA1
6.02538e-37	-0.304771	0.829	0.878	1.46049e-32	CD14 Mono	ACTG1
6.7157e-37	0.314535	0.605	0.532	1.62782e-32	CD14 Mono	RBM39
7.21993e-37	0.305888	0.563	0.515	1.75004e-32	CD14 Mono	CAST
2.33135e-36	-0.565864	0.522	0.616	5.65095e-32	CD14 Mono	GADD45B
2.37865e-36	-0.340396	0.416	0.542	5.76561e-32	CD14 Mono	SAP18
4.10385e-36	0.306737	0.681	0.611	9.94733e-32	CD14 Mono	LAMTOR4
1.14989e-35	0.358459	0.343	0.246	2.78722e-31	CD14 Mono	CASP1
1.24454e-35	-0.369906	0.196	0.304	3.01665e-31	CD14 Mono	TMED9
1.36347e-35	-0.333462	0.211	0.325	3.3049e-31	CD14 Mono	SUMO3
1.81228e-35	0.353639	0.308	0.223	4.39279e-31	CD14 Mono	TLR2
2.11742e-35	0.351139	0.356	0.246	5.13243e-31	CD14 Mono	PSMB9
2.33044e-35	-0.384922	0.332	0.447	5.64875e-31	CD14 Mono	PDIA3
2.59039e-35	-0.372159	0.2	0.31	6.27885e-31	CD14 Mono	STX7
4.69808e-35	-0.360085	0.231	0.344	1.13877e-30	CD14 Mono	ISCU
1.01252e-34	-0.341771	0.442	0.56	2.45425e-30	CD14 Mono	SARAF
1.036e-34	-0.388725	0.333	0.449	2.51117e-30	CD14 Mono	FUS
1.38599e-34	-0.36389	0.317	0.431	3.35949e-30	CD14 Mono	CD164
1.61414e-34	-0.376237	0.252	0.367	3.9125e-30	CD14 Mono	ANKRD12
2.53852e-34	0.375434	0.382	0.292	6.15313e-30	CD14 Mono	MAT2A
3.36346e-34	-0.441758	0.843	0.842	8.15268e-30	CD14 Mono	JUNB
3.43389e-34	-0.354037	0.195	0.303	8.3234e-30	CD14 Mono	PTTG1IP
9.67686e-34	-0.354916	0.303	0.419	2.34557e-29	CD14 Mono	MFSD1
2.82678e-33	-0.366836	0.206	0.313	6.85182e-29	CD14 Mono	TACC1
5.24392e-33	0.348834	0.53	0.456	1.27107e-28	CD14 Mono	SNHG5
1.14091e-32	-0.29853	0.538	0.645	2.76544e-28	CD14 Mono	RTN4
2.18729e-32	0.294359	0.595	0.523	5.30178e-28	CD14 Mono	ATP5D
2.78991e-32	-0.367459	0.527	0.632	6.76247e-28	CD14 Mono	AHNAK
4.85883e-32	-0.342132	0.197	0.303	1.17773e-27	CD14 Mono	FOXP1
5.4316e-32	-0.310108	0.562	0.661	1.31656e-27	CD14 Mono	SH3BGRL
1.26734e-31	-0.326041	0.397	0.513	3.07192e-27	CD14 Mono	CIRBP
1.33896e-31	0.298789	0.507	0.422	3.24551e-27	CD14 Mono	EIF3L
1.70863e-31	0.335817	0.446	0.358	4.14155e-27	CD14 Mono	PLSCR1
2.09871e-31	-0.344118	0.311	0.422	5.08706e-27	CD14 Mono	NDUFB4
2.33566e-31	0.274506	0.649	0.593	5.66141e-27	CD14 Mono	EIF3E
2.78487e-31	-0.338054	0.312	0.423	6.75025e-27	CD14 Mono	DAD1
3.29443e-31	-0.409095	0.485	0.561	7.98537e-27	CD14 Mono	BLVRB
3.96513e-31	0.297547	0.574	0.511	9.61108e-27	CD14 Mono	YWHAZ
7.163e-31	-0.386044	0.418	0.505	1.73624e-26	CD14 Mono	CLTA
1.15884e-30	0.37639	0.364	0.261	2.80892e-26	CD14 Mono	HBEGF
1.62485e-30	0.329188	0.431	0.339	3.93848e-26	CD14 Mono	PTP4A2
2.02694e-30	0.298152	0.619	0.556	4.9131e-26	CD14 Mono	NOP10
2.10031e-30	-0.289621	0.274	0.387	5.09095e-26	CD14 Mono	CHCHD10
2.70316e-30	-0.333413	0.352	0.466	6.55219e-26	CD14 Mono	CPVL
5.28846e-30	0.324746	0.304	0.223	1.28187e-25	CD14 Mono	ATP6V1B2
5.68908e-29	-0.412565	0.871	0.88	1.37898e-24	CD14 Mono	S100A10
1.13749e-28	0.311184	0.594	0.529	2.75716e-24	CD14 Mono	GABARAP
1.4522e-28	0.300938	0.322	0.256	3.52e-24	CD14 Mono	OSBPL8
1.64652e-28	-0.351451	0.335	0.441	3.99101e-24	CD14 Mono	N4BP2L2
7.56681e-28	0.288353	0.451	0.375	1.83412e-23	CD14 Mono	MTPN
1.01697e-27	-0.276478	0.231	0.333	2.46503e-23	CD14 Mono	TMED2
1.08965e-27	-0.331063	0.314	0.414	2.6412e-23	CD14 Mono	COMT
1.32283e-27	0.295596	0.416	0.359	3.2064e-23	CD14 Mono	EFHD2
1.80459e-27	-0.314077	0.913	0.918	4.37415e-23	CD14 Mono	VIM
3.115e-27	0.384699	0.319	0.234	7.55044e-23	CD14 Mono	B4GALT1
4.08486e-27	-0.256946	0.301	0.408	9.9013e-23	CD14 Mono	DUSP6
4.98387e-27	-0.255198	0.709	0.788	1.20804e-22	CD14 Mono	SRP14
6.34171e-27	-0.316639	0.243	0.342	1.53717e-22	CD14 Mono	LSM3
8.40477e-27	0.309053	0.326	0.243	2.03723e-22	CD14 Mono	THEMIS2
1.26966e-26	-0.335835	0.25	0.351	3.07752e-22	CD14 Mono	PRPF38B
1.96334e-26	0.307422	0.449	0.354	4.75893e-22	CD14 Mono	IGSF6
2.21598e-26	-0.317157	0.76	0.817	5.37131e-22	CD14 Mono	MT-ND5
2.27206e-26	0.293924	0.314	0.224	5.50724e-22	CD14 Mono	SLC7A7
2.48053e-26	-0.28966	0.222	0.321	6.01256e-22	CD14 Mono	IQGAP2
2.51933e-26	-0.343268	0.309	0.396	6.1066e-22	CD14 Mono	HNMT
3.92127e-26	0.253541	0.636	0.583	9.50476e-22	CD14 Mono	COX8A
8.15356e-26	0.285978	0.382	0.309	1.97634e-21	CD14 Mono	COX7A2L
9.4445e-26	-0.310647	0.244	0.338	2.28925e-21	CD14 Mono	BANF1
1.10762e-25	-0.293241	0.292	0.393	2.68475e-21	CD14 Mono	SPCS2
1.41866e-25	-0.298598	0.282	0.38	3.43868e-21	CD14 Mono	AP2M1
2.76171e-25	0.258505	0.544	0.486	6.69412e-21	CD14 Mono	C19orf43
3.38524e-25	-0.311466	0.32	0.42	8.20548e-21	CD14 Mono	EIF4A2
4.69305e-25	-0.301308	0.4	0.501	1.13755e-20	CD14 Mono	CD53
4.73565e-25	0.352793	0.597	0.569	1.14788e-20	CD14 Mono	LITAF
4.95187e-25	-0.286566	0.245	0.343	1.20028e-20	CD14 Mono	DYNLRB1
6.18797e-25	-0.299967	0.207	0.301	1.4999e-20	CD14 Mono	CD4
7.49685e-25	0.307899	0.632	0.547	1.81716e-20	CD14 Mono	GPR183
7.82121e-25	-0.343712	0.281	0.372	1.89578e-20	CD14 Mono	OGFRL1
1.18406e-24	0.266215	0.54	0.466	2.87003e-20	CD14 Mono	GAS5
1.58879e-24	-0.316324	0.434	0.527	3.85106e-20	CD14 Mono	HSBP1
5.38839e-24	0.253745	0.614	0.56	1.30609e-19	CD14 Mono	PYCARD
1.21853e-23	0.284704	0.354	0.289	2.9536e-19	CD14 Mono	SNX10
1.35891e-23	-0.252398	0.702	0.773	3.29386e-19	CD14 Mono	HNRNPA2B1
1.52738e-23	-0.287719	0.587	0.672	3.70223e-19	CD14 Mono	NDUFA4
1.77947e-23	-0.36245	0.408	0.507	4.31325e-19	CD14 Mono	ID2
5.79491e-23	0.275235	0.461	0.375	1.40463e-18	CD14 Mono	DDX21
6.98888e-23	-0.277665	0.568	0.65	1.69403e-18	CD14 Mono	SNX3
8.88797e-23	0.27062	0.344	0.278	2.15435e-18	CD14 Mono	ALDH2
9.62591e-23	0.298981	0.436	0.366	2.33323e-18	CD14 Mono	REL
1.05829e-22	0.263894	0.451	0.383	2.5652e-18	CD14 Mono	PGLS
1.25804e-22	0.262882	0.348	0.274	3.04936e-18	CD14 Mono	POLR1D
1.31512e-22	-0.545774	0.561	0.618	3.18771e-18	CD14 Mono	CCL4
1.41821e-22	-0.351678	0.61	0.665	3.4376e-18	CD14 Mono	HCST
2.63146e-22	-0.311614	0.467	0.554	6.3784e-18	CD14 Mono	LDHA
3.81446e-22	-0.278776	0.698	0.759	9.24588e-18	CD14 Mono	IFITM2
5.26419e-22	-0.756085	0.297	0.376	1.27599e-17	CD14 Mono	CCL4L2
5.95152e-22	0.273923	0.611	0.536	1.44259e-17	CD14 Mono	CYBB
7.21947e-22	0.270107	0.366	0.299	1.74993e-17	CD14 Mono	DDT
1.7443e-21	-0.813692	0.262	0.332	4.228e-17	CD14 Mono	CCL3L3
3.25884e-21	-0.289546	0.263	0.352	7.89911e-17	CD14 Mono	MARCH1
3.68069e-21	-0.27508	0.237	0.326	8.92162e-17	CD14 Mono	AKAP9
4.00177e-21	-0.250672	0.352	0.447	9.69988e-17	CD14 Mono	RAN
6.27356e-21	-0.517329	0.235	0.306	1.52065e-16	CD14 Mono	CITED2
8.59212e-21	-0.259822	0.215	0.3	2.08264e-16	CD14 Mono	TMEM147
9.55201e-21	-0.316318	0.267	0.34	2.31531e-16	CD14 Mono	CREG1
1.00142e-20	0.279366	0.412	0.335	2.42735e-16	CD14 Mono	XBP1
1.1619e-20	-0.288831	0.301	0.389	2.81632e-16	CD14 Mono	KRTCAP2
1.208e-20	0.260469	0.33	0.262	2.92807e-16	CD14 Mono	LDHB
1.32055e-20	0.262567	0.586	0.52	3.20088e-16	CD14 Mono	POLR2L
1.34134e-20	0.265137	0.314	0.25	3.25127e-16	CD14 Mono	PSMB10
1.35831e-20	-0.253344	0.227	0.314	3.2924e-16	CD14 Mono	FKBP2
3.58468e-20	-0.258903	0.478	0.57	8.6889e-16	CD14 Mono	USMG5
3.60522e-20	0.255163	0.341	0.278	8.7387e-16	CD14 Mono	MRPL33
3.73499e-20	0.250014	0.34	0.28	9.05324e-16	CD14 Mono	LGALS9
4.92315e-20	-0.275065	0.451	0.537	1.19332e-15	CD14 Mono	ATP5H
6.75762e-20	-0.331971	0.726	0.771	1.63798e-15	CD14 Mono	ANXA1
1.10115e-19	0.287943	0.361	0.301	2.66908e-15	CD14 Mono	CTNNB1
3.57413e-19	-0.265663	0.742	0.751	8.66334e-15	CD14 Mono	ANXA2
7.12841e-19	-0.256421	0.359	0.445	1.72786e-14	CD14 Mono	SEPT7
8.52319e-19	0.253661	0.301	0.235	2.06594e-14	CD14 Mono	PSMB8
9.65515e-19	0.255712	0.388	0.319	2.34031e-14	CD14 Mono	EIF3A
1.66346e-18	-0.252885	0.391	0.475	4.03207e-14	CD14 Mono	RAB7A
6.0876e-18	-0.27862	0.482	0.563	1.47557e-13	CD14 Mono	COX6C
1.3858e-17	-0.259555	0.288	0.371	3.35904e-13	CD14 Mono	ARGLU1
1.92775e-17	0.252271	0.325	0.263	4.67268e-13	CD14 Mono	DYNLT1
4.41963e-17	0.278644	0.413	0.365	1.07127e-12	CD14 Mono	CREM
4.63021e-17	-0.262381	0.348	0.425	1.12232e-12	CD14 Mono	UCP2
1.30044e-16	-0.252807	0.247	0.323	3.15214e-12	CD14 Mono	DRAM2
4.69017e-13	-0.329682	0.471	0.511	1.13685e-08	CD14 Mono	LGALS3
1.88278e-11	-0.270316	0.593	0.64	4.56366e-07	CD14 Mono	HNRNPU
5.32901e-10	-0.291831	0.977	0.977	1.2917e-05	CD14 Mono	MT-RNR2
0	3.09636	0.714	0.082	0	cDC	FCER1A
0	1.97415	0.451	0.041	0	cDC	CD1C
0	1.666	0.35	0.025	0	cDC	CD1E
0	1.31689	0.958	0.682	0	cDC	HLA-DQB1
0	1.29461	0.424	0.097	0	cDC	NAPSB
0	1.26411	0.981	0.698	0	cDC	HLA-DQA1
0	1.17445	0.995	0.88	0	cDC	HLA-DPB1
0	1.09951	0.833	0.458	0	cDC	CLEC10A
0	1.04318	0.995	0.874	0	cDC	HLA-DPA1
0	0.955799	0.996	0.91	0	cDC	HLA-DRB1
0	0.950994	1	0.967	0	cDC	HLA-DRA
0	0.840518	1	0.983	0	cDC	CD74
0	-1.15628	0.999	1	0	cDC	FTL
0	-1.78656	0.293	0.668	0	cDC	CFD
0	-2.57043	0.232	0.633	0	cDC	SELENOP
0	1.12773	0.4	0.088	2.0249e-305	cDC	IL1R2
1.38741e-300	0.780051	0.951	0.749	3.36295e-296	cDC	HLA-DRB6
3.03516e-278	1.0492	0.804	0.448	7.35692e-274	cDC	RGS1
2.69173e-270	0.764261	0.339	0.069	6.52447e-266	cDC	GPAT3
1.65876e-269	-1.46657	0.229	0.531	4.02066e-265	cDC	CTSD
1.91683e-253	-3.56706	0.189	0.448	4.64621e-249	cDC	S100A8
4.42997e-247	1.09324	0.74	0.442	1.07378e-242	cDC	HLA-DQA2
1.09882e-235	-0.723223	0.886	0.93	2.66344e-231	cDC	PSAP
7.55112e-235	-1.95117	0.392	0.628	1.83032e-230	cDC	RNASE1
6.38541e-234	0.791707	0.801	0.471	1.54776e-229	cDC	FCGR2B
6.16821e-232	-1.5801	0.27	0.511	1.49511e-227	cDC	DAB2
5.48899e-226	-0.938573	0.809	0.844	1.33048e-221	cDC	CTSS
6.03471e-222	-1.18432	0.138	0.432	1.46275e-217	cDC	TMEM176B
8.99503e-221	-1.27663	0.554	0.674	2.18031e-216	cDC	C1QB
1.07364e-219	-1.16943	0.676	0.751	2.60239e-215	cDC	C1QA
2.53707e-218	0.700627	0.387	0.117	6.14961e-214	cDC	ADAM28
3.01365e-217	1.13737	0.822	0.61	7.30479e-213	cDC	HERPUD1
5.4862e-209	-0.872468	0.662	0.771	1.3298e-204	cDC	MS4A7
1.51958e-206	-2.36439	0.39	0.608	3.68331e-202	cDC	S100A9
1.78864e-206	0.816558	0.718	0.413	4.33549e-202	cDC	CKLF
6.98929e-206	-1.47036	0.191	0.399	1.69413e-201	cDC	LGMN
7.44805e-198	-1.06818	0.56	0.685	1.80533e-193	cDC	C1QC
4.31268e-197	-1.30419	0.29	0.537	1.04535e-192	cDC	FOLR2
1.12755e-190	0.760299	0.428	0.156	2.73307e-186	cDC	USP53
2.19481e-190	0.402548	0.998	0.994	5.31999e-186	cDC	RPS18
1.40104e-188	-1.60449	0.431	0.472	3.39599e-184	cDC	F13A1
1.21375e-186	-0.510043	0.969	0.987	2.94201e-182	cDC	TYROBP
2.7148e-186	0.738068	0.687	0.379	6.58041e-182	cDC	LSP1
5.23777e-186	-1.48305	0.089	0.315	1.26958e-181	cDC	MARCO
5.72681e-183	-0.585582	0.999	0.999	1.38812e-178	cDC	FTH1
1.14198e-181	0.744753	0.516	0.228	2.76805e-177	cDC	CSF2RA
1.05228e-175	-0.630281	0.911	0.943	2.55063e-171	cDC	NPC2
6.69602e-174	0.745123	0.542	0.256	1.62305e-169	cDC	JAML
1.49967e-172	-0.968564	0.529	0.754	3.63504e-168	cDC	MAFB
2.51556e-172	-0.966049	0.378	0.574	6.09745e-168	cDC	BLVRB
1.46482e-168	-1.05756	0.308	0.555	3.55059e-164	cDC	C5AR1
1.1881e-164	0.717429	0.759	0.484	2.87983e-160	cDC	ALOX5AP
5.64333e-164	-0.984838	0.083	0.311	1.36789e-159	cDC	TMEM176A
7.41647e-164	0.556942	0.996	0.988	1.79768e-159	cDC	CST3
2.70798e-161	-0.875725	0.369	0.529	6.56387e-157	cDC	ASAH1
5.26346e-158	-1.17487	0.171	0.398	1.27581e-153	cDC	CTSL
1.19186e-157	-1.61196	0.153	0.359	2.88896e-153	cDC	PLTP
2.50129e-156	-0.867691	0.776	0.842	6.06287e-152	cDC	CTSB
1.37434e-155	-1.05526	0.387	0.564	3.33126e-151	cDC	MS4A4A
5.93422e-152	0.435566	0.988	0.952	1.4384e-147	cDC	RPL3
5.17542e-151	0.481389	0.936	0.748	1.25447e-146	cDC	HLA-DMA
2.43632e-150	1.18893	0.514	0.254	5.90539e-146	cDC	AREG
3.89083e-144	0.597194	0.845	0.621	9.43099e-140	cDC	C1orf162
2.66912e-138	-0.733947	0.433	0.557	6.46967e-134	cDC	BRI3
1.07759e-132	-1.18355	0.269	0.477	2.61196e-128	cDC	LYVE1
4.73807e-132	0.324725	0.996	0.988	1.14846e-127	cDC	RPS6
2.72958e-129	-0.812735	0.446	0.541	6.61622e-125	cDC	CTSC
3.25886e-128	0.80457	0.74	0.511	7.89916e-124	cDC	CXCR4
3.83405e-125	-0.837386	0.193	0.381	9.29335e-121	cDC	NINJ1
2.08828e-122	0.684958	0.611	0.37	5.06179e-118	cDC	YWHAH
2.70958e-122	-0.942274	0.559	0.674	6.56776e-118	cDC	SOD2
5.06428e-121	-0.882799	0.135	0.316	1.22753e-116	cDC	GYPC
1.10258e-120	0.83072	0.626	0.394	2.67254e-116	cDC	SGK1
3.02542e-120	-0.696541	0.436	0.544	7.33332e-116	cDC	CD68
3.42167e-117	-1.34094	0.323	0.52	8.29379e-113	cDC	CXCL2
6.92415e-116	0.577512	0.372	0.165	1.67834e-111	cDC	LGALS2
6.54682e-115	0.421971	0.942	0.834	1.58688e-110	cDC	RPL4
1.69178e-112	0.644774	0.654	0.424	4.10071e-108	cDC	CPVL
6.18119e-111	-0.418259	0.761	0.767	1.49826e-106	cDC	RHOA
9.05169e-111	-0.471206	0.96	0.964	2.19404e-106	cDC	SERF2
3.99046e-109	0.336104	0.986	0.946	9.67247e-105	cDC	RPS7
9.71001e-109	-0.700577	0.413	0.564	2.35361e-104	cDC	CYBB
1.06786e-108	0.557799	0.784	0.574	2.58839e-104	cDC	RNASE6
1.95675e-108	0.485635	0.7	0.464	4.74296e-104	cDC	HLA-DMB
7.41728e-105	-0.996005	0.203	0.363	1.79787e-100	cDC	EMP1
1.76608e-104	-0.708343	0.642	0.67	4.2808e-100	cDC	CTSZ
5.59613e-104	-0.626838	0.69	0.708	1.35644e-99	cDC	CSTB
6.07289e-104	-1.48006	0.248	0.405	1.47201e-99	cDC	CXCL3
1.16876e-102	-0.493758	0.818	0.796	2.83296e-98	cDC	CD63
4.65521e-102	-0.595775	0.695	0.766	1.12838e-97	cDC	CEBPB
4.49817e-101	0.490482	0.382	0.182	1.09031e-96	cDC	SPINT2
7.03473e-101	0.467106	0.306	0.127	1.70515e-96	cDC	PPA1
5.82814e-100	0.478032	0.559	0.334	1.41268e-95	cDC	OGFRL1
7.13852e-100	-0.580965	0.433	0.501	1.73031e-95	cDC	CLTA
1.65897e-99	0.546048	0.449	0.237	4.02118e-95	cDC	STK4
7.85424e-99	-0.84601	0.241	0.399	1.90379e-94	cDC	MAF
1.06783e-98	0.420674	0.644	0.417	2.5883e-94	cDC	GSN
2.57788e-98	0.328951	0.443	0.247	6.24852e-94	cDC	CAPG
2.65655e-98	-0.474927	0.956	0.964	6.4392e-94	cDC	AIF1
1.75367e-97	-0.906918	0.236	0.398	4.25073e-93	cDC	TNFAIP2
1.45005e-96	-0.520557	0.959	0.931	3.51478e-92	cDC	S100A6
8.03099e-96	0.641096	0.796	0.615	1.94663e-91	cDC	ZFP36L2
2.3725e-95	0.486325	0.607	0.384	5.7507e-91	cDC	CXCL16
3.25668e-95	0.454638	0.53	0.312	7.89387e-91	cDC	IL13RA1
3.60158e-95	-0.360018	0.968	0.958	8.72987e-91	cDC	OAZ1
1.21015e-94	0.411202	0.895	0.766	2.93328e-90	cDC	EEF1B2
6.22412e-94	0.637688	0.71	0.5	1.50867e-89	cDC	RGS2
1.30165e-93	-0.691544	0.227	0.365	3.15506e-89	cDC	CALM3
1.92526e-93	0.30761	0.984	0.955	4.66663e-89	cDC	RPS17
2.60399e-90	-1.0842	0.142	0.322	6.31182e-86	cDC	HES1
4.29788e-89	-0.430566	0.708	0.743	1.04176e-84	cDC	SDCBP
3.0903e-87	0.467203	0.674	0.464	7.49059e-83	cDC	CTSH
4.33045e-87	0.262519	0.993	0.985	1.04966e-82	cDC	RPS23
3.09903e-86	-0.611505	0.542	0.618	7.51173e-82	cDC	JUND
9.06966e-86	0.279356	0.994	0.985	2.1984e-81	cDC	RPS2
1.1079e-85	0.271587	0.992	0.983	2.68544e-81	cDC	RPS3A
2.32252e-85	-0.605507	0.452	0.535	5.62956e-81	cDC	LY96
2.80498e-85	-0.632148	0.265	0.339	6.79898e-81	cDC	EMB
4.61879e-85	-0.629697	0.48	0.596	1.11955e-80	cDC	MARCKS
3.48797e-84	-0.488215	0.517	0.571	8.45448e-80	cDC	NOP10
5.87861e-84	-0.486608	0.77	0.783	1.42492e-79	cDC	EMP3
5.61006e-83	0.365322	0.52	0.321	1.35982e-78	cDC	LY86
1.07937e-82	0.403864	0.582	0.375	2.61629e-78	cDC	HMGN1
1.08978e-82	0.281992	0.989	0.968	2.64151e-78	cDC	RPS3
4.6851e-82	0.615237	0.672	0.47	1.13562e-77	cDC	ID2
1.57281e-81	-1.13305	0.542	0.619	3.81234e-77	cDC	CCL4
9.40338e-81	0.301874	0.967	0.9	2.27928e-76	cDC	RPL5
1.59248e-80	-0.516953	0.953	0.957	3.86001e-76	cDC	S100A4
2.44927e-80	-0.323092	0.819	0.799	5.93679e-76	cDC	HLA-E
8.44074e-80	-0.506484	0.462	0.527	2.04595e-75	cDC	TXN
2.39194e-79	-0.374818	0.738	0.738	5.79783e-75	cDC	TSPO
1.29317e-77	0.514475	0.745	0.558	3.13451e-73	cDC	DDIT4
7.01002e-77	-0.34671	0.948	0.935	1.69916e-72	cDC	PFDN5
7.46644e-77	0.294148	0.972	0.926	1.80979e-72	cDC	RPL10A
3.11966e-76	0.422908	0.637	0.437	7.56176e-72	cDC	RP11-371A22.1
4.67288e-76	-0.329975	0.823	0.796	1.13266e-71	cDC	VAMP8
5.73433e-76	0.256509	0.386	0.224	1.38994e-71	cDC	BASP1
2.05112e-75	0.676256	0.58	0.402	4.9717e-71	cDC	PHACTR1
6.28697e-75	-0.517908	0.717	0.778	1.5239e-70	cDC	FTH1P10
7.48732e-75	0.271686	0.364	0.207	1.81485e-70	cDC	PLP2
7.66288e-75	0.297909	0.974	0.908	1.8574e-70	cDC	GPX1
4.28823e-74	0.29026	0.968	0.904	1.03942e-69	cDC	RPS5
4.34835e-74	0.263491	0.99	0.975	1.054e-69	cDC	RPL31
5.1035e-74	-0.579046	0.233	0.343	1.23704e-69	cDC	CREG1
1.29053e-73	-0.399968	0.522	0.53	3.12812e-69	cDC	POLR2L
1.3841e-73	-0.336767	0.452	0.43	3.35493e-69	cDC	TKT
1.93237e-73	0.424476	0.497	0.307	4.68388e-69	cDC	CD86
1.24647e-72	0.45906	0.5	0.311	3.02133e-68	cDC	LPAR6
2.95103e-71	0.310489	0.687	0.497	7.153e-67	cDC	RGS10
4.051e-71	0.259403	0.987	0.965	9.81922e-67	cDC	RPL6
4.13918e-71	0.567547	0.387	0.214	1.0033e-66	cDC	TCOF1
5.13027e-71	-0.590392	0.451	0.56	1.24353e-66	cDC	CD163
5.16915e-71	-0.317148	0.616	0.611	1.25295e-66	cDC	FKBP1A
6.30497e-71	0.306798	0.933	0.819	1.52826e-66	cDC	RPLP0
1.43058e-70	0.329167	0.315	0.163	3.46759e-66	cDC	CCDC50
1.60792e-70	0.533686	0.576	0.389	3.89743e-66	cDC	IFNGR1
5.20147e-70	0.341285	0.312	0.159	1.26078e-65	cDC	LAT2
1.97984e-69	-0.412072	0.626	0.66	4.79894e-65	cDC	ELOB
2.20934e-69	0.335457	0.907	0.795	5.35522e-65	cDC	RPSA
2.85964e-69	-0.319	0.647	0.627	6.93147e-65	cDC	CD99
1.47323e-68	-0.56733	0.628	0.633	3.57095e-64	cDC	IER3
3.71361e-68	0.268529	0.727	0.545	9.00142e-64	cDC	MEF2C
5.73514e-68	0.296263	0.531	0.352	1.39014e-63	cDC	PNISR
7.40263e-68	-0.523928	0.342	0.421	1.79432e-63	cDC	SNX6
2.54903e-67	-0.392294	0.62	0.617	6.1786e-63	cDC	AHNAK
4.74811e-67	-0.300594	0.756	0.715	1.15089e-62	cDC	FCGRT
5.8796e-67	-0.499845	0.49	0.508	1.42516e-62	cDC	LGALS3
8.80256e-67	-0.714623	0.226	0.345	2.13365e-62	cDC	HMOX1
1.10769e-66	-0.31337	0.529	0.503	2.68493e-62	cDC	GGTA1P
4.08306e-66	-0.526786	0.294	0.396	9.89693e-62	cDC	HNMT
5.17986e-65	0.377334	0.535	0.354	1.25555e-60	cDC	REL
5.81807e-65	-0.347677	0.498	0.514	1.41024e-60	cDC	ATP6V1F
9.48569e-65	0.280701	0.458	0.294	2.29924e-60	cDC	PRMT2
1.35811e-64	-0.300998	0.619	0.598	3.29192e-60	cDC	ATP5I
8.61293e-64	-0.309942	0.65	0.638	2.08769e-59	cDC	UBL5
1.12257e-63	0.301381	0.81	0.644	2.72099e-59	cDC	FXYD5
2.16599e-63	-0.457341	0.456	0.523	5.25013e-59	cDC	HSBP1
2.43419e-63	-0.622257	0.245	0.329	5.90023e-59	cDC	LIPA
6.6084e-63	-1.06574	0.245	0.375	1.60181e-58	cDC	PDK4
1.83009e-62	-0.265693	0.641	0.617	4.43595e-58	cDC	LAMTOR4
2.29344e-62	0.326971	0.784	0.617	5.55908e-58	cDC	FCGR2A
2.59188e-62	0.378965	0.524	0.347	6.28245e-58	cDC	PPT1
1.25976e-61	0.38384	0.562	0.384	3.05354e-57	cDC	STK17B
1.79311e-61	0.259132	0.357	0.214	4.34633e-57	cDC	TCF4
2.31923e-61	-0.274567	0.552	0.542	5.62158e-57	cDC	ATP6V1G1
4.33801e-61	0.325156	0.492	0.327	1.05149e-56	cDC	FILIP1L
5.67179e-61	-0.4892	0.362	0.392	1.37479e-56	cDC	CSTA
5.98386e-61	-0.276413	0.715	0.699	1.45043e-56	cDC	ANXA5
2.01002e-60	-0.250704	0.73	0.692	4.8721e-56	cDC	GMFG
5.03679e-60	-0.746765	0.269	0.373	1.22087e-55	cDC	SAMSN1
5.83988e-60	-0.436522	0.982	0.982	1.41553e-55	cDC	NEAT1
5.95557e-60	-0.387002	0.396	0.436	1.44357e-55	cDC	BLOC1S1
1.08314e-59	-0.353202	0.476	0.496	2.62543e-55	cDC	GSTO1
1.41071e-59	0.282019	0.634	0.46	3.41942e-55	cDC	HCLS1
1.4219e-59	-0.293171	0.633	0.622	3.44654e-55	cDC	AP2S1
1.51997e-59	-0.491042	0.672	0.652	3.68427e-55	cDC	CRIP1
2.48882e-59	0.264043	0.304	0.17	6.03265e-55	cDC	PEA15
2.51013e-59	0.264906	0.508	0.344	6.0843e-55	cDC	TMEM14C
4.05816e-59	-0.302557	0.633	0.634	9.83657e-55	cDC	CAPZB
8.11087e-59	0.298542	0.899	0.77	1.96599e-54	cDC	CEBPD
4.01224e-58	0.252178	0.393	0.247	9.72528e-54	cDC	SH3KBP1
5.59244e-58	0.313975	0.878	0.753	1.35555e-53	cDC	HNRNPA1
8.76553e-58	-0.421695	0.633	0.676	2.12468e-53	cDC	GLUL
1.35135e-57	0.283875	0.801	0.642	3.27554e-53	cDC	NPM1
2.29929e-57	-0.261994	0.882	0.773	5.57324e-53	cDC	LST1
3.52924e-57	-0.387859	0.868	0.819	8.55452e-53	cDC	LGALS1
5.20684e-57	0.28197	0.348	0.205	1.26209e-52	cDC	PAK1
1.20199e-56	-0.41208	0.412	0.461	2.9135e-52	cDC	PRDX1
1.3761e-56	-0.259881	0.361	0.344	3.33552e-52	cDC	LYN
2.2269e-56	-0.451033	0.328	0.403	5.39778e-52	cDC	SNX2
4.80282e-56	0.272438	0.319	0.184	1.16416e-51	cDC	ENTPD1
5.10964e-56	0.343184	0.585	0.414	1.23853e-51	cDC	EIF3L
6.07398e-56	-0.367777	0.966	0.96	1.47227e-51	cDC	ATP5E
1.29264e-55	-0.269415	0.596	0.562	3.13323e-51	cDC	C14orf2
1.40843e-55	-0.296201	0.529	0.538	3.41389e-51	cDC	VAPA
3.34646e-55	-0.250278	0.503	0.481	8.11148e-51	cDC	UQCR10
4.98095e-55	-0.3678	0.312	0.349	1.20733e-50	cDC	RAP1B
7.0518e-55	-0.569393	0.178	0.307	1.70929e-50	cDC	SLC11A1
1.00362e-54	-0.387741	0.343	0.39	2.43268e-50	cDC	GRINA
1.23357e-54	0.272883	0.637	0.472	2.99005e-50	cDC	PTPRE
1.53429e-54	0.324163	0.691	0.525	3.71896e-50	cDC	SARAF
2.50765e-54	-0.302433	0.829	0.742	6.0783e-50	cDC	ZFP36L1
8.44386e-54	0.262941	0.944	0.889	2.04671e-49	cDC	RPS10
1.71322e-53	0.328491	0.323	0.185	4.15266e-49	cDC	CLN8
1.85608e-53	-0.305202	0.537	0.546	4.49896e-49	cDC	APLP2
4.23785e-53	-0.343381	0.449	0.473	1.02721e-48	cDC	FYB
1.54199e-52	-0.261969	0.535	0.52	3.73764e-48	cDC	CAST
1.76289e-52	0.306571	0.688	0.525	4.27308e-48	cDC	HINT1
7.70573e-52	0.369283	0.452	0.296	1.86779e-47	cDC	IER5
1.17872e-51	-0.259078	0.414	0.383	2.8571e-47	cDC	CARD16
1.77366e-51	-0.349303	0.342	0.377	4.29918e-47	cDC	ABRACL
4.28466e-51	-0.345877	0.454	0.464	1.03856e-46	cDC	RPS27L
6.61217e-51	-0.279636	0.935	0.914	1.60272e-46	cDC	CALM2
1.26768e-50	-0.525159	0.427	0.493	3.07273e-46	cDC	NFKBIZ
1.34992e-49	-0.373766	0.417	0.422	3.27208e-45	cDC	MRC1
5.75944e-49	-1.0148	0.332	0.335	1.39603e-44	cDC	FABP5
6.86313e-49	0.272911	0.389	0.25	1.66355e-44	cDC	MEF2A
2.66572e-48	-0.279002	0.531	0.538	6.46143e-44	cDC	CAPZA2
3.2632e-48	-0.450431	0.232	0.317	7.90967e-44	cDC	NUP214
4.3438e-48	-0.591989	0.229	0.326	1.05289e-43	cDC	STAB1
2.76672e-47	-0.38563	0.389	0.422	6.70625e-43	cDC	TNFRSF1B
3.41465e-47	0.273415	0.433	0.292	8.27678e-43	cDC	SYAP1
8.18878e-47	-0.566149	0.5	0.589	1.98488e-42	cDC	PLIN2
8.41856e-47	0.642068	0.681	0.542	2.04057e-42	cDC	GPR183
1.29505e-46	-0.255228	0.473	0.468	3.13908e-42	cDC	TALDO1
1.41237e-46	0.314059	0.324	0.195	3.42345e-42	cDC	VMO1
3.4057e-46	-0.254612	0.651	0.636	8.25508e-42	cDC	COX5B
5.41995e-46	-0.278016	0.649	0.628	1.31374e-41	cDC	CD44
7.57846e-46	-0.372927	0.304	0.333	1.83694e-41	cDC	VAMP5
1.06929e-45	-0.290802	0.941	0.942	2.59186e-41	cDC	MYL6
1.47186e-45	-0.627452	0.233	0.354	3.56764e-41	cDC	KLF2
2.63782e-45	0.409249	0.627	0.475	6.39381e-41	cDC	HSPE1
7.47337e-45	-0.355008	0.643	0.642	1.81147e-40	cDC	NAMPT
8.6914e-45	-0.265486	0.462	0.442	2.10671e-40	cDC	SERPINB1
1.0951e-44	-0.413653	0.295	0.345	2.65442e-40	cDC	ADAP2
1.56217e-44	-0.292476	0.94	0.91	3.78655e-40	cDC	SH3BGRL3
2.12626e-44	0.452839	0.315	0.187	5.15384e-40	cDC	BCAS2
2.61947e-44	0.41309	0.415	0.272	6.34934e-40	cDC	NFKBID
3.52332e-44	-0.258902	0.425	0.419	8.54017e-40	cDC	COPS9
6.25765e-44	-0.260294	0.521	0.519	1.51679e-39	cDC	YWHAZ
1.20298e-43	0.418117	0.597	0.448	2.91591e-39	cDC	NR4A2
2.43875e-43	-0.367753	0.263	0.313	5.9113e-39	cDC	DSTN
2.65208e-43	-0.282629	0.288	0.311	6.42839e-39	cDC	RAB10
1.57346e-42	-0.304278	0.606	0.622	3.81391e-38	cDC	ZEB2
3.83575e-42	-0.309871	0.509	0.516	9.29746e-38	cDC	NDUFB1
4.05933e-42	-0.324938	0.337	0.361	9.83941e-38	cDC	SLA
5.40618e-42	-0.330608	0.913	0.875	1.31041e-37	cDC	S100A10
7.48498e-42	-0.355688	0.535	0.672	1.81429e-37	cDC	CD14
1.01942e-41	-0.288024	0.383	0.399	2.47097e-37	cDC	LAMP1
1.3959e-41	0.295987	0.594	0.448	3.38352e-37	cDC	SNHG5
2.9454e-41	0.263175	0.895	0.793	7.13934e-37	cDC	RPL36A
5.06147e-41	-0.254229	0.543	0.537	1.22685e-36	cDC	GABARAP
1.18708e-40	-0.320849	0.313	0.341	2.87737e-36	cDC	MGST3
1.39253e-40	-0.640939	0.369	0.408	3.37536e-36	cDC	EGR1
1.99278e-40	0.271372	0.312	0.194	4.83031e-36	cDC	CCNH
2.30591e-39	-0.467418	0.339	0.401	5.5893e-35	cDC	DUSP6
2.65121e-39	-0.282742	0.312	0.332	6.42627e-35	cDC	QKI
6.3431e-39	0.507068	0.363	0.258	1.5375e-34	cDC	FCGR1A
1.86529e-38	-0.262726	0.321	0.339	4.52128e-34	cDC	NCF2
8.34311e-38	-0.284662	0.49	0.506	2.02229e-33	cDC	IQGAP1
4.82895e-37	0.256987	0.315	0.201	1.17049e-32	cDC	FAM105A
7.20942e-37	-0.741212	0.552	0.579	1.74749e-32	cDC	CCL3
1.0482e-36	-0.298277	0.288	0.314	2.54072e-32	cDC	RBMS1
1.41596e-36	-0.252241	0.339	0.341	3.43215e-32	cDC	C4orf48
1.55993e-36	-0.341214	0.269	0.313	3.78111e-32	cDC	IQGAP2
4.30027e-36	-0.263929	0.287	0.3	1.04234e-31	cDC	ROMO1
1.38742e-35	0.288449	0.349	0.23	3.36298e-31	cDC	SRGAP2B
2.90037e-35	0.282034	0.498	0.366	7.0302e-31	cDC	CYCS
4.52599e-35	-0.260757	0.337	0.351	1.09706e-30	cDC	SH3GLB1
8.37494e-35	-0.363379	0.278	0.3	2.03e-30	cDC	MIDN
1.47625e-34	-0.261702	0.929	0.919	3.57828e-30	cDC	S100A11
5.03381e-34	0.383768	0.897	0.835	1.22015e-29	cDC	JUNB
4.65577e-33	0.295856	0.408	0.287	1.12851e-28	cDC	TUBA1A
1.83167e-32	-0.346566	0.377	0.392	4.43979e-28	cDC	CPM
4.58757e-32	0.251634	0.475	0.351	1.11198e-27	cDC	HSPD1
6.57176e-32	-0.441937	0.5	0.542	1.59293e-27	cDC	TNFAIP3
4.11276e-31	0.263639	0.55	0.424	9.96891e-27	cDC	PPP1CB
1.34273e-30	-0.430338	0.475	0.528	3.25464e-26	cDC	FCGR3A
1.74581e-30	-0.251668	0.303	0.332	4.23167e-26	cDC	ISCU
6.53392e-30	-0.254238	0.338	0.352	1.58376e-25	cDC	PET100
2.41608e-29	-0.340016	0.755	0.782	5.85635e-25	cDC	NFKBIA
1.02298e-28	-0.648718	0.235	0.302	2.4796e-24	cDC	THBS1
1.17251e-27	0.416789	0.469	0.354	2.84205e-23	cDC	INSIG1
3.29595e-27	-0.338158	0.518	0.532	7.98904e-23	cDC	RHOB
1.12514e-25	0.275534	0.643	0.529	2.72722e-21	cDC	LDHA
6.47991e-23	-0.647802	0.289	0.332	1.57066e-18	cDC	MT2A
1.3966e-22	-0.28285	0.308	0.302	3.38523e-18	cDC	GPR34
3.90715e-21	-0.41244	0.879	0.813	9.47054e-17	cDC	LYZ
2.29434e-16	0.253018	0.745	0.67	5.56126e-12	cDC	HSPA1B
1.74988e-06	0.34473	0.373	0.328	0.0424154	cDC	NLRP3
0	3.08292	0.851	0.289	0	SPP1 Mac	FABP5
0	2.90519	0.463	0.083	0	SPP1 Mac	APOE
0	2.34377	0.409	0.051	0	SPP1 Mac	APOC1
0	2.18767	0.806	0.283	0	SPP1 Mac	CD9
0	2.12172	0.727	0.14	0	SPP1 Mac	GPNMB
0	1.70465	0.645	0.147	0	SPP1 Mac	TREM2
0	1.70456	0.841	0.465	0	SPP1 Mac	CTSD
0	1.66415	0.417	0.044	0	SPP1 Mac	LPL
0	1.63727	0.73	0.282	0	SPP1 Mac	LIPA
0	1.61919	0.878	0.473	0	SPP1 Mac	LGALS3
0	1.44393	0.461	0.087	0	SPP1 Mac	ACP5
0	1.41699	0.954	0.684	0	SPP1 Mac	CSTB
0	1.07518	0.954	0.732	0	SPP1 Mac	ANXA2
0	0.959052	0.978	0.783	0	SPP1 Mac	CD63
2.76457e-293	1.81031	0.421	0.078	6.70105e-289	SPP1 Mac	FN1
6.86608e-236	3.03082	0.446	0.15	1.66427e-231	SPP1 Mac	SPP1
3.01961e-221	0.808358	0.993	0.911	7.31923e-217	SPP1 Mac	VIM
1.9944e-218	1.15133	0.585	0.239	4.83424e-214	SPP1 Mac	PLD3
2.04542e-215	0.970909	0.809	0.507	4.95789e-211	SPP1 Mac	CD68
5.15623e-209	0.919637	0.961	0.812	1.24982e-204	SPP1 Mac	LGALS1
1.17518e-205	1.10787	0.715	0.345	2.84853e-201	SPP1 Mac	LGMN
4.68627e-190	0.7405	0.985	0.908	1.1359e-185	SPP1 Mac	SH3BGRL3
6.65483e-188	0.697802	0.991	0.914	1.61307e-183	SPP1 Mac	S100A11
9.79217e-175	0.827293	0.856	0.575	2.37352e-170	SPP1 Mac	DBI
2.85822e-171	0.542307	0.995	0.935	6.92804e-167	SPP1 Mac	NPC2
5.28173e-171	0.802634	0.98	0.87	1.28024e-166	SPP1 Mac	S100A10
6.03539e-163	-2.16481	0.256	0.503	1.46292e-158	SPP1 Mac	IL1B
4.42092e-158	-1.10263	0.745	0.782	1.07159e-153	SPP1 Mac	NFKBIA
1.84717e-156	0.780145	0.635	0.311	4.47735e-152	SPP1 Mac	MGST3
8.23783e-156	0.72363	0.694	0.362	1.99677e-151	SPP1 Mac	PTMS
6.00362e-149	0.523293	0.982	0.913	1.45522e-144	SPP1 Mac	YBX1
1.08281e-147	0.740219	0.962	0.823	2.62463e-143	SPP1 Mac	CTSB
1.05921e-144	-0.796848	0.949	0.955	2.56741e-140	SPP1 Mac	SRGN
9.5107e-142	-0.796694	0.737	0.777	2.3053e-137	SPP1 Mac	PNRC1
2.10206e-140	0.64165	0.894	0.684	5.09518e-136	SPP1 Mac	ANXA5
3.21268e-139	-0.991785	0.501	0.655	7.78721e-135	SPP1 Mac	NAMPT
2.83977e-136	0.592833	0.969	0.863	6.88331e-132	SPP1 Mac	ACTG1
3.00578e-135	0.54104	0.989	0.938	7.28571e-131	SPP1 Mac	MYL6
9.8468e-135	0.556275	0.999	0.997	2.38676e-130	SPP1 Mac	ACTB
1.23697e-133	0.862898	0.352	0.119	2.99829e-129	SPP1 Mac	FBP1
5.82616e-133	-0.900105	0.717	0.715	1.4122e-128	SPP1 Mac	BTG1
2.1828e-130	0.573891	0.856	0.581	5.29088e-126	SPP1 Mac	HSPB1
4.44275e-128	0.760585	0.68	0.385	1.07688e-123	SPP1 Mac	MSR1
2.05668e-127	0.649249	0.865	0.601	4.98518e-123	SPP1 Mac	VSIG4
3.10052e-127	0.770908	0.619	0.325	7.51534e-123	SPP1 Mac	CALM3
2.2222e-126	0.609081	0.467	0.197	5.38639e-122	SPP1 Mac	A2M
1.11112e-125	0.963607	0.501	0.25	2.69324e-121	SPP1 Mac	CAPG
1.48452e-125	0.880701	0.812	0.608	3.59833e-121	SPP1 Mac	CFD
8.74087e-123	0.568105	0.863	0.609	2.1187e-118	SPP1 Mac	CD99
1.85857e-122	-1.29878	0.337	0.554	4.50498e-118	SPP1 Mac	TNFAIP3
5.78194e-122	-0.920821	0.75	0.788	1.40149e-117	SPP1 Mac	LST1
8.12565e-122	1.03171	0.602	0.317	1.96958e-117	SPP1 Mac	RGCC
1.02643e-115	0.648393	0.755	0.491	2.48795e-111	SPP1 Mac	ATP6V1F
3.58294e-115	-1.18006	0.439	0.564	8.6847e-111	SPP1 Mac	PLAUR
2.21029e-114	0.583591	0.384	0.145	5.35752e-110	SPP1 Mac	P2RX4
2.44591e-114	0.639886	0.742	0.471	5.92865e-110	SPP1 Mac	GSTO1
3.59616e-114	0.734974	0.695	0.421	8.71674e-110	SPP1 Mac	GSN
5.24753e-113	0.582338	0.599	0.322	1.27195e-108	SPP1 Mac	EMP1
1.20912e-110	0.558547	1	1	2.93079e-106	SPP1 Mac	FTL
1.8002e-109	-0.792792	0.537	0.639	4.3635e-105	SPP1 Mac	MCL1
3.57392e-106	-1.04838	0.318	0.5	8.66282e-102	SPP1 Mac	NFKBIZ
9.24364e-106	0.602033	0.39	0.156	2.24057e-101	SPP1 Mac	ANXA4
1.64907e-105	0.564347	0.988	0.93	3.99718e-101	SPP1 Mac	S100A6
4.21376e-105	-1.48235	0.246	0.414	1.02137e-100	SPP1 Mac	BCL2A1
1.92609e-104	0.613512	0.647	0.375	4.66865e-100	SPP1 Mac	C3AR1
4.87058e-103	0.428583	0.753	0.487	1.18058e-98	SPP1 Mac	FOLR2
5.06569e-101	-1.57161	0.11	0.311	1.22787e-96	SPP1 Mac	THBS1
3.65665e-99	0.455907	0.726	0.466	8.86335e-95	SPP1 Mac	LMNA
1.25095e-97	0.541035	0.527	0.274	3.03218e-93	SPP1 Mac	GYPC
1.24135e-96	-0.459684	0.824	0.83	3.00891e-92	SPP1 Mac	PABPC1
4.87506e-96	-0.681334	0.974	0.967	1.18167e-91	SPP1 Mac	SAT1
6.15318e-96	0.277335	0.806	0.567	1.49147e-91	SPP1 Mac	SELENOP
1.37189e-94	0.608616	0.536	0.286	3.32531e-90	SPP1 Mac	HEXB
1.98437e-94	0.587003	0.846	0.648	4.80991e-90	SPP1 Mac	GRN
2.46685e-94	0.440164	0.394	0.177	5.97941e-90	SPP1 Mac	SCARB2
4.23911e-93	-1.4684	0.181	0.346	1.02752e-88	SPP1 Mac	NLRP3
4.85944e-93	0.5455	0.691	0.435	1.17788e-88	SPP1 Mac	PRDX1
1.20227e-92	-1.06756	0.295	0.481	2.91419e-88	SPP1 Mac	NR4A2
1.53047e-92	-0.677578	0.709	0.754	3.70972e-88	SPP1 Mac	IFITM2
3.09629e-92	0.637201	0.833	0.642	7.5051e-88	SPP1 Mac	HCST
3.52275e-92	0.506072	0.479	0.24	8.53878e-88	SPP1 Mac	RAB13
3.89053e-92	0.569362	0.395	0.172	9.43025e-88	SPP1 Mac	NAA20
7.58758e-92	-0.457696	0.846	0.83	1.83915e-87	SPP1 Mac	DDX5
1.2331e-91	-1.39702	0.173	0.356	2.9889e-87	SPP1 Mac	VCAN
1.53353e-91	-0.395893	0.988	0.977	3.71713e-87	SPP1 Mac	RPS13
1.35128e-90	-1.55043	0.391	0.533	3.27538e-86	SPP1 Mac	CXCL8
4.25774e-90	0.516698	0.56	0.311	1.03203e-85	SPP1 Mac	RHOC
1.99849e-88	-0.410833	0.969	0.966	4.84414e-84	SPP1 Mac	RPS11
5.67014e-88	0.539771	0.682	0.435	1.37439e-83	SPP1 Mac	RNH1
7.3192e-88	0.509917	0.914	0.779	1.7741e-83	SPP1 Mac	CLIC1
1.49695e-86	-0.343365	0.994	0.988	3.62847e-82	SPP1 Mac	RPS6
1.29807e-85	0.537165	0.624	0.377	3.14639e-81	SPP1 Mac	LAMP1
3.68101e-85	0.484245	0.368	0.162	8.92241e-81	SPP1 Mac	CD151
6.09639e-84	-1.17785	0.191	0.371	1.4777e-79	SPP1 Mac	BIRC3
1.9451e-83	-0.822603	0.62	0.664	4.71473e-79	SPP1 Mac	SOD2
3.90734e-83	-0.627915	0.812	0.848	9.471e-79	SPP1 Mac	ZFP36
5.32783e-82	-0.881024	0.196	0.352	1.29141e-77	SPP1 Mac	FAM26F
5.96416e-82	-1.04418	0.249	0.371	1.44565e-77	SPP1 Mac	SAMSN1
1.11747e-81	0.293716	1	1	2.70863e-77	SPP1 Mac	TMSB4X
4.33127e-81	0.406749	0.313	0.131	1.04986e-76	SPP1 Mac	NTAN1
5.57116e-81	-0.873367	0.227	0.376	1.35039e-76	SPP1 Mac	CD55
8.7983e-81	-0.778404	0.255	0.418	2.13262e-76	SPP1 Mac	STK17B
1.01894e-80	-0.761097	0.464	0.575	2.46981e-76	SPP1 Mac	FGL2
2.0835e-80	0.371632	0.326	0.144	5.05019e-76	SPP1 Mac	ENG
3.83642e-80	-0.369923	0.99	0.992	9.29911e-76	SPP1 Mac	TPT1
8.21809e-80	0.668433	0.837	0.638	1.99198e-75	SPP1 Mac	CRIP1
8.61142e-80	0.452739	0.351	0.155	2.08732e-75	SPP1 Mac	MPP1
2.18833e-79	-0.875488	0.527	0.642	5.30429e-75	SPP1 Mac	IER3
2.99795e-79	-0.458565	0.949	0.929	7.26673e-75	SPP1 Mac	H3F3B
2.54645e-78	-1.04489	0.542	0.56	6.17233e-74	SPP1 Mac	GPR183
7.26846e-78	-0.882922	0.173	0.338	1.7618e-73	SPP1 Mac	SERPINB9
1.93301e-77	0.432884	0.492	0.271	4.68541e-73	SPP1 Mac	DDAH2
4.70319e-76	0.445141	0.882	0.7	1.14001e-71	SPP1 Mac	TAGLN2
1.00874e-75	0.566706	0.542	0.316	2.44509e-71	SPP1 Mac	GLIPR2
1.03209e-74	0.394457	0.619	0.389	2.50168e-70	SPP1 Mac	DAD1
1.40042e-74	0.546163	0.909	0.77	3.39447e-70	SPP1 Mac	EMP3
1.42671e-74	-0.3472	0.97	0.96	3.4582e-70	SPP1 Mac	RPL23
3.0449e-74	-0.794863	0.371	0.483	7.38053e-70	SPP1 Mac	SERPINA1
1.38569e-73	-0.32994	0.996	0.995	3.35877e-69	SPP1 Mac	RPL13A
2.14697e-72	0.411504	0.428	0.226	5.20403e-68	SPP1 Mac	CD84
2.91148e-72	0.477454	0.904	0.758	7.05713e-68	SPP1 Mac	HLA-DMA
3.21995e-72	0.404929	0.976	0.92	7.80483e-68	SPP1 Mac	PSAP
1.48577e-71	-0.325138	0.992	0.988	3.60136e-67	SPP1 Mac	RPL26
1.93424e-71	0.517094	0.594	0.371	4.6884e-67	SPP1 Mac	ATP6AP2
2.28565e-71	0.451302	0.671	0.444	5.5402e-67	SPP1 Mac	RPS27L
4.37087e-71	-0.755128	0.392	0.534	1.05946e-66	SPP1 Mac	NR4A1
2.33583e-70	0.395141	0.753	0.533	5.66181e-66	SPP1 Mac	BLVRB
3.7116e-70	0.430167	0.792	0.588	8.99656e-66	SPP1 Mac	GNG5
4.76e-70	-0.337164	0.996	0.995	1.15378e-65	SPP1 Mac	RPL34
7.68711e-70	0.39043	0.483	0.274	1.86328e-65	SPP1 Mac	NENF
9.31709e-70	0.438209	0.447	0.24	2.25837e-65	SPP1 Mac	SMS
3.84712e-69	0.550166	0.699	0.493	9.32504e-65	SPP1 Mac	ASAH1
6.22599e-69	0.498818	0.562	0.342	1.50912e-64	SPP1 Mac	PDK4
7.85247e-69	0.439484	0.371	0.181	1.90336e-64	SPP1 Mac	LILRB4
1.59909e-68	-0.311726	0.997	0.991	3.87605e-64	SPP1 Mac	RPS29
2.29773e-68	-0.32189	0.992	0.989	5.56947e-64	SPP1 Mac	RPS12
2.94249e-68	0.713417	0.483	0.272	7.13229e-64	SPP1 Mac	MARCO
5.57744e-68	0.426871	0.613	0.392	1.35192e-63	SPP1 Mac	CXCL16
7.20341e-68	-0.31205	0.992	0.987	1.74603e-63	SPP1 Mac	RPS15A
9.29885e-68	0.445925	0.482	0.272	2.25395e-63	SPP1 Mac	TMED9
1.15686e-67	0.445968	0.495	0.283	2.80412e-63	SPP1 Mac	BCAP31
3.99434e-67	-0.469883	0.626	0.649	9.68188e-63	SPP1 Mac	C1orf162
9.39021e-67	0.316142	1	0.999	2.27609e-62	SPP1 Mac	FTH1
2.32454e-66	0.321107	0.577	0.367	5.63446e-62	SPP1 Mac	HNMT
2.38281e-66	0.422303	0.495	0.286	5.77569e-62	SPP1 Mac	BSG
2.76425e-66	0.524909	0.668	0.455	6.70027e-62	SPP1 Mac	TPM4
1.02668e-65	0.37028	0.555	0.343	2.48856e-61	SPP1 Mac	REEP5
5.66359e-65	-0.475554	0.522	0.54	1.3728e-60	SPP1 Mac	NFE2L2
6.14148e-65	-0.311545	0.979	0.971	1.48863e-60	SPP1 Mac	RPL30
2.59808e-64	0.344325	0.318	0.158	6.29748e-60	SPP1 Mac	CD59
3.9144e-63	0.354294	0.489	0.292	9.48811e-59	SPP1 Mac	IQGAP2
1.68185e-62	0.32314	0.484	0.291	4.07663e-58	SPP1 Mac	DSTN
2.44537e-62	0.432355	0.4	0.211	5.92732e-58	SPP1 Mac	CTSA
3.28766e-62	0.406923	0.5	0.297	7.96897e-58	SPP1 Mac	VDAC1
3.88469e-62	0.410789	0.819	0.633	9.41611e-58	SPP1 Mac	GPX4
1.1034e-61	-0.872549	0.215	0.36	2.67454e-57	SPP1 Mac	DUSP2
1.65894e-61	-0.257491	0.728	0.589	4.02111e-57	SPP1 Mac	RNASE1
1.83915e-61	0.485386	0.628	0.421	4.45792e-57	SPP1 Mac	TUBB
2.21504e-61	-0.383393	0.57	0.522	5.36903e-57	SPP1 Mac	C5AR1
2.46314e-61	0.409922	0.326	0.157	5.9704e-57	SPP1 Mac	TSPAN4
2.92625e-61	0.463205	0.637	0.427	7.09293e-57	SPP1 Mac	CALR
3.20917e-61	0.358463	0.414	0.23	7.77872e-57	SPP1 Mac	AKR1A1
4.30424e-61	0.352266	0.449	0.26	1.04331e-56	SPP1 Mac	LAMP2
6.42912e-61	0.326705	0.92	0.788	1.55835e-56	SPP1 Mac	VAMP8
1.06088e-60	0.404132	0.686	0.478	2.57146e-56	SPP1 Mac	MIF
2.45252e-60	-0.306292	0.798	0.708	5.94467e-56	SPP1 Mac	COTL1
2.67587e-60	-0.747799	0.416	0.48	6.48603e-56	SPP1 Mac	ZFAND5
2.67903e-60	0.364013	0.325	0.158	6.4937e-56	SPP1 Mac	GUSB
1.05733e-59	-0.467183	0.745	0.759	2.56286e-55	SPP1 Mac	CEBPB
1.48715e-59	0.324051	0.376	0.204	3.6047e-55	SPP1 Mac	VKORC1
1.71358e-59	-0.759743	0.45	0.581	4.15354e-55	SPP1 Mac	FOSB
1.84685e-59	0.360567	0.72	0.516	4.47658e-55	SPP1 Mac	LAPTM4A
1.94315e-59	0.457214	0.832	0.656	4.70999e-55	SPP1 Mac	C1QC
2.32658e-59	0.367646	0.73	0.527	5.63939e-55	SPP1 Mac	MS4A4A
3.90264e-59	-0.661325	0.306	0.438	9.45962e-55	SPP1 Mac	CDKN1A
6.50151e-59	0.323621	0.466	0.279	1.5759e-54	SPP1 Mac	DPP7
1.09811e-58	0.264766	0.498	0.315	2.66172e-54	SPP1 Mac	DYNLRB1
1.72984e-58	0.373687	0.333	0.167	4.19296e-54	SPP1 Mac	HAVCR2
1.94172e-58	0.374192	0.588	0.384	4.70654e-54	SPP1 Mac	COMT
2.10021e-58	-1.12706	0.264	0.416	5.09071e-54	SPP1 Mac	EGR1
3.14025e-58	0.350919	0.886	0.737	7.61166e-54	SPP1 Mac	ARPC5
3.65371e-58	0.318197	0.337	0.177	8.85623e-54	SPP1 Mac	CORO1C
6.48378e-58	0.343958	0.472	0.285	1.5716e-53	SPP1 Mac	FPR3
1.05457e-57	-0.73846	0.225	0.385	2.55616e-53	SPP1 Mac	KDM6B
2.01039e-57	0.322676	0.389	0.216	4.87299e-53	SPP1 Mac	AP3S1
2.1744e-57	-0.6893	0.193	0.311	5.27054e-53	SPP1 Mac	RILPL2
3.03049e-57	-0.302255	0.982	0.978	7.34561e-53	SPP1 Mac	RPL35A
3.79247e-57	-0.470467	0.839	0.871	9.19257e-53	SPP1 Mac	DUSP1
4.16466e-57	0.344572	0.353	0.186	1.00947e-52	SPP1 Mac	MCRIP1
1.50844e-56	0.463632	0.552	0.356	3.65631e-52	SPP1 Mac	CTSL
2.50518e-56	-0.361036	0.633	0.63	6.07231e-52	SPP1 Mac	PTPRC
1.15506e-55	0.29935	0.994	0.961	2.79976e-51	SPP1 Mac	SERF2
1.34188e-55	0.316111	0.797	0.611	3.25259e-51	SPP1 Mac	ATP6V0E1
1.61728e-55	0.318887	0.803	0.618	3.92012e-51	SPP1 Mac	CAPZB
5.06322e-55	-0.542071	0.734	0.789	1.22727e-50	SPP1 Mac	CEBPD
5.33467e-55	0.28458	0.376	0.215	1.29307e-50	SPP1 Mac	TIMP2
5.35967e-55	0.367669	0.823	0.649	1.29913e-50	SPP1 Mac	FXYD5
7.00932e-55	-0.614819	0.411	0.526	1.69899e-50	SPP1 Mac	ALOX5AP
8.61646e-55	-0.298796	0.992	0.986	2.08854e-50	SPP1 Mac	RPS8
9.78277e-55	-1.12797	0.504	0.589	2.37125e-50	SPP1 Mac	S100A9
1.03881e-54	-0.487834	0.511	0.561	2.51798e-50	SPP1 Mac	WSB1
1.50601e-54	0.285029	0.31	0.161	3.65042e-50	SPP1 Mac	TMBIM1
1.91898e-54	0.375153	0.808	0.635	4.6514e-50	SPP1 Mac	TMBIM6
2.2054e-54	-0.574139	0.546	0.537	5.34568e-50	SPP1 Mac	CXCR4
4.33486e-54	-0.584964	0.299	0.385	1.05073e-49	SPP1 Mac	CFLAR
5.80811e-54	0.320444	0.705	0.511	1.40783e-49	SPP1 Mac	PKM
6.67422e-54	0.340569	0.97	0.922	1.61776e-49	SPP1 Mac	CFL1
6.80175e-54	0.347068	0.359	0.193	1.64868e-49	SPP1 Mac	MDH1
1.01036e-53	0.331661	0.821	0.646	2.449e-49	SPP1 Mac	DYNLL1
1.16061e-53	-0.268015	0.997	0.994	2.8132e-49	SPP1 Mac	RPS14
1.36076e-53	0.390709	0.392	0.219	3.29835e-49	SPP1 Mac	FLNA
1.63908e-53	-0.286808	0.994	0.993	3.97297e-49	SPP1 Mac	RPL32
1.67359e-53	-0.27091	0.994	0.993	4.0566e-49	SPP1 Mac	RPL21
2.17433e-53	0.345178	0.685	0.49	5.27035e-49	SPP1 Mac	PPIB
2.81598e-53	-1.01053	0.404	0.505	6.82566e-49	SPP1 Mac	CXCL2
3.51284e-53	0.291009	0.346	0.192	8.51477e-49	SPP1 Mac	SLC1A3
4.31138e-53	-0.30303	0.635	0.614	1.04504e-48	SPP1 Mac	SERP1
5.48935e-53	0.381578	0.791	0.617	1.33056e-48	SPP1 Mac	RTN4
1.00955e-52	0.468076	0.818	0.658	2.44705e-48	SPP1 Mac	TUBA1B
1.60981e-52	0.392963	0.318	0.16	3.90202e-48	SPP1 Mac	HPCAL1
2.10257e-52	0.308264	0.534	0.348	5.09642e-48	SPP1 Mac	ANAPC11
2.7418e-52	0.323779	0.664	0.471	6.64586e-48	SPP1 Mac	ATP5G3
2.81616e-52	-0.270605	0.984	0.968	6.82609e-48	SPP1 Mac	RPL37
4.52792e-52	0.276912	0.547	0.365	1.09752e-47	SPP1 Mac	SPCS2
5.28348e-52	-0.350129	0.477	0.426	1.28066e-47	SPP1 Mac	ATP1B3
6.27064e-52	0.302259	0.396	0.23	1.51994e-47	SPP1 Mac	YWHAQ
6.30474e-52	-0.62433	0.468	0.519	1.52821e-47	SPP1 Mac	PLEK
1.07399e-51	-0.276322	0.982	0.974	2.60324e-47	SPP1 Mac	RPL23A
1.1977e-51	0.251533	0.57	0.389	2.9031e-47	SPP1 Mac	MFSD1
1.38215e-51	0.404336	0.709	0.522	3.35019e-47	SPP1 Mac	H2AFY
1.65178e-51	0.460363	0.566	0.375	4.00376e-47	SPP1 Mac	CPM
1.69649e-51	0.253408	0.451	0.285	4.11213e-47	SPP1 Mac	GADD45GIP1
2.70514e-51	0.339403	0.539	0.352	6.55699e-47	SPP1 Mac	PPT1
4.66248e-51	0.358083	0.61	0.418	1.13014e-46	SPP1 Mac	RAN
6.31976e-51	0.380235	0.384	0.214	1.53185e-46	SPP1 Mac	HM13
1.07306e-50	-1.71255	0.285	0.43	2.60098e-46	SPP1 Mac	S100A8
1.1694e-50	-0.558193	0.276	0.343	2.83451e-46	SPP1 Mac	CYTIP
2.25213e-50	0.323519	0.986	0.944	5.45893e-46	SPP1 Mac	PFN1
6.43986e-50	0.295005	0.734	0.55	1.56096e-45	SPP1 Mac	NOP10
9.52071e-50	0.414109	0.483	0.3	2.30773e-45	SPP1 Mac	PDIA6
1.29792e-49	0.367918	0.469	0.29	3.14603e-45	SPP1 Mac	ANXA11
1.36503e-49	0.292949	0.483	0.308	3.3087e-45	SPP1 Mac	RABAC1
1.59775e-49	-0.518949	0.576	0.6	3.87278e-45	SPP1 Mac	DNAJA1
1.9254e-49	0.280096	0.853	0.691	4.66697e-45	SPP1 Mac	TXNIP
1.92721e-49	0.298081	0.76	0.579	4.67136e-45	SPP1 Mac	SPI1
4.47417e-49	-0.565187	0.41	0.499	1.08449e-44	SPP1 Mac	PTPRE
5.26676e-49	0.256995	0.357	0.209	1.27661e-44	SPP1 Mac	CD81
9.45079e-49	-0.262231	0.442	0.376	2.29078e-44	SPP1 Mac	MAF
1.61018e-48	0.370752	0.418	0.247	3.90291e-44	SPP1 Mac	WDR1
2.69694e-48	0.274795	0.617	0.437	6.53711e-44	SPP1 Mac	CPVL
3.00533e-48	-0.670573	0.46	0.53	7.28461e-44	SPP1 Mac	RGS2
4.77153e-48	0.282607	0.686	0.504	1.15657e-43	SPP1 Mac	TXN
5.74182e-48	0.289506	0.876	0.727	1.39176e-43	SPP1 Mac	SDCBP
6.81141e-48	0.284377	0.397	0.239	1.65102e-43	SPP1 Mac	CMTM3
1.03094e-47	0.357113	0.382	0.219	2.49889e-43	SPP1 Mac	ATP6AP1
1.16447e-47	0.301479	0.323	0.178	2.82256e-43	SPP1 Mac	STMN1
2.91574e-47	0.366301	0.489	0.311	7.06747e-43	SPP1 Mac	BANF1
8.98784e-47	0.288569	0.965	0.881	2.17856e-42	SPP1 Mac	HLA-DPA1
1.55388e-46	0.309119	0.707	0.528	3.76645e-42	SPP1 Mac	BRI3
1.90739e-46	-0.274564	0.998	0.996	4.62333e-42	SPP1 Mac	RPS27
1.96255e-46	0.284383	0.437	0.272	4.75702e-42	SPP1 Mac	TMED10
2.16913e-46	-0.254806	0.999	0.996	5.25775e-42	SPP1 Mac	RPL13
2.22617e-46	0.311375	0.773	0.601	5.39601e-42	SPP1 Mac	CAP1
3.54244e-46	0.259077	0.363	0.215	8.58653e-42	SPP1 Mac	RPN1
3.91727e-46	-0.582758	0.505	0.557	9.49507e-42	SPP1 Mac	CD83
4.79379e-46	-0.629206	0.304	0.345	1.16197e-41	SPP1 Mac	EIF4A3
5.25152e-46	-0.267363	0.452	0.417	1.27292e-41	SPP1 Mac	PRELID1
6.60579e-46	0.305847	0.476	0.306	1.60118e-41	SPP1 Mac	TMED2
9.49598e-46	-0.455259	0.784	0.798	2.30173e-41	SPP1 Mac	IFITM3
1.21143e-45	-0.45334	0.412	0.437	2.9364e-41	SPP1 Mac	SELENOK
1.27237e-45	-0.576328	0.334	0.393	3.08409e-41	SPP1 Mac	CSTA
3.64856e-45	0.354605	0.358	0.202	8.84374e-41	SPP1 Mac	TWF2
4.973e-45	0.353577	0.811	0.654	1.20541e-40	SPP1 Mac	CTSZ
9.70166e-45	0.300418	0.523	0.351	2.35158e-40	SPP1 Mac	ZYX
1.54771e-44	-0.493853	0.679	0.63	3.75151e-40	SPP1 Mac	HERPUD1
2.14091e-44	0.313069	0.796	0.635	5.18935e-40	SPP1 Mac	SH3BGRL
6.43464e-44	-0.264788	0.995	0.991	1.55969e-39	SPP1 Mac	RPL39
1.28118e-43	0.381524	0.742	0.576	3.10545e-39	SPP1 Mac	ENO1
4.13422e-43	0.333823	0.479	0.312	1.00209e-38	SPP1 Mac	DOK2
4.21125e-43	0.305953	0.749	0.58	1.02077e-38	SPP1 Mac	RNF130
4.2264e-43	0.270353	0.449	0.291	1.02444e-38	SPP1 Mac	SLC31A2
4.4016e-43	-0.503868	0.56	0.613	1.0669e-38	SPP1 Mac	JUND
6.03363e-43	-0.256493	0.988	0.986	1.46249e-38	SPP1 Mac	RPS24
7.10639e-43	0.26392	0.43	0.276	1.72252e-38	SPP1 Mac	LGALS9
7.99957e-43	0.281145	0.505	0.34	1.93902e-38	SPP1 Mac	PEBP1
1.36306e-42	0.271843	0.352	0.209	3.30392e-38	SPP1 Mac	AKR1B1
1.71505e-42	0.289922	0.66	0.487	4.15711e-38	SPP1 Mac	NDUFB2
2.71384e-42	-0.483863	0.679	0.699	6.57807e-38	SPP1 Mac	PPP1R15A
2.9822e-42	0.267385	0.444	0.286	7.22857e-38	SPP1 Mac	RHEB
3.86565e-42	-0.417918	0.828	0.844	9.36994e-38	SPP1 Mac	JUNB
3.97915e-42	-0.444948	0.391	0.45	9.64506e-38	SPP1 Mac	RNF149
4.02151e-42	-0.259658	0.988	0.984	9.74773e-38	SPP1 Mac	RPS3A
5.50328e-42	-0.534088	0.345	0.382	1.33394e-37	SPP1 Mac	TNFAIP2
5.59202e-42	0.332188	0.607	0.433	1.35545e-37	SPP1 Mac	ACTR3
1.07636e-41	0.262053	0.643	0.474	2.60898e-37	SPP1 Mac	CD53
1.22282e-41	0.277516	0.347	0.204	2.96398e-37	SPP1 Mac	ILK
1.50222e-41	-0.416535	0.633	0.634	3.64122e-37	SPP1 Mac	HNRNPU
1.65728e-41	0.320266	0.967	0.916	4.01708e-37	SPP1 Mac	HLA-DRB1
2.42265e-41	-0.252983	0.982	0.979	5.87227e-37	SPP1 Mac	RPS16
2.82249e-41	0.286534	0.998	0.983	6.84144e-37	SPP1 Mac	CD74
2.93705e-41	-0.278946	0.501	0.469	7.11911e-37	SPP1 Mac	CORO1A
5.65124e-41	-0.414676	0.39	0.421	1.3698e-36	SPP1 Mac	TNFRSF1B
5.94439e-41	-0.48215	0.528	0.559	1.44086e-36	SPP1 Mac	MNDA
5.95957e-41	-0.512379	0.291	0.383	1.44454e-36	SPP1 Mac	REL
1.05607e-40	0.27754	0.519	0.354	2.55981e-36	SPP1 Mac	AP2M1
1.14154e-40	0.255288	0.621	0.453	2.76697e-36	SPP1 Mac	RAB5C
4.41033e-40	0.250629	0.968	0.912	1.06902e-35	SPP1 Mac	CALM2
4.56998e-40	0.36625	0.646	0.477	1.10772e-35	SPP1 Mac	HLA-DMB
6.58544e-40	-0.764273	0.325	0.479	1.59624e-35	SPP1 Mac	F13A1
8.63831e-40	-0.433041	0.333	0.395	2.09384e-35	SPP1 Mac	SMAP2
1.11671e-39	0.290817	0.78	0.623	2.70679e-35	SPP1 Mac	PSMA7
1.84984e-39	-0.429329	0.389	0.446	4.48384e-35	SPP1 Mac	CCNL1
2.51645e-39	-0.418414	0.322	0.349	6.09962e-35	SPP1 Mac	PSME2
2.55759e-39	0.332532	0.681	0.515	6.19935e-35	SPP1 Mac	POLR2L
2.94478e-39	0.311875	0.643	0.475	7.13785e-35	SPP1 Mac	CTSH
6.35527e-39	0.255015	0.439	0.29	1.54045e-34	SPP1 Mac	FKBP2
9.34834e-39	-0.4602	0.291	0.35	2.26594e-34	SPP1 Mac	XBP1
1.22241e-38	0.278581	0.324	0.189	2.96299e-34	SPP1 Mac	EVL
2.79465e-38	-0.620138	0.239	0.315	6.77396e-34	SPP1 Mac	SYAP1
3.80172e-38	-0.33844	0.335	0.352	9.215e-34	SPP1 Mac	ELF1
4.42625e-38	0.262933	0.933	0.841	1.07288e-33	SPP1 Mac	ARPC2
5.8609e-38	-0.590432	0.52	0.571	1.42062e-33	SPP1 Mac	IER2
8.19873e-38	-0.501022	0.781	0.75	1.98729e-33	SPP1 Mac	ZFP36L1
8.33491e-38	-0.485706	0.325	0.375	2.0203e-33	SPP1 Mac	CREM
1.60283e-37	-0.4455	0.321	0.39	3.8851e-33	SPP1 Mac	ETS2
1.66276e-37	-0.26863	0.549	0.541	4.03037e-33	SPP1 Mac	RBM39
2.66447e-37	0.360893	0.337	0.199	6.45841e-33	SPP1 Mac	VMO1
2.78997e-37	-0.47954	0.228	0.31	6.7626e-33	SPP1 Mac	MAT2A
2.98806e-37	-0.475564	0.308	0.357	7.24276e-33	SPP1 Mac	HMGB2
6.33882e-37	-0.286508	0.458	0.462	1.53647e-32	SPP1 Mac	CMTM6
8.40226e-37	0.272761	0.642	0.48	2.03662e-32	SPP1 Mac	TMEM59
[truncated: 728 more rows]

## Sheet: Data_human_TMA
	Pat. Nr. HNE	sex	age
	32	m	84
	33	m	51
	34	f	30
	40	m	57
	41	m	69
	44	m	34
	47	f	77
	48	f	63
	49	f	52
	54	m	60
	55	f	70
	56	m	71
	60	f	47
	61	f	77
	62	m	81
	64	m	65
	66	m	51
	67	f	65
	70	m	55
	71	m	81
	73	f	66
	74	m	62
	76	m	80
	77	m	67
	78	f	81
	79	m	70
	80	f	86
	82	m	68
	84	m	57
	85	m	77
	86	f	67
	87	f	67
	88	m	72
	90	m	51
	91	m	54
	92	m	62
	93	m	78
	94	m	78
	95	m	76
	96	f	85
	97	m	71

## Sheet: Legend
	Data from:
Sheet 1	Kuppe, C., Ibrahim, M.M., Kranz, J., Zhang, X., Ziegler, S., Perales-Patón J., Jansen, J., Reimer, K.C., Smith, J.R., Dobie, R., et al. (2021). Decoding myofibroblast origins in human kidney fibrosis. Nature 589, 281–286.
Sheet 2	Rao, M., Wang, X., Guo, G., Wang, L., Chen, S., Yin, P., Chen, K., Chen, L., Zhang, Z., Chen, X., et al. (2021). Resolving the intertwining of inflammation and fibrosis in human heart failure at single-cell level. Basic Res. Cardiol. 116, 55.
