# Supplementary material for: Platelet-instructed SPP1+ macrophages drive myofibroblast activation in fibrosis in a CXCL4-dependent manner
Source: Cell Rep. 2023 Feb 18;42(2):112131. doi: 10.1016/j.celrep.2023.112131 (PMC9992450; doi:10.1016/j.celrep.2023.112131)
Supplement: Table S6. Antibodies and primers — Sheet 1: Overview of used antibodies and dilutions for immune staining. Sheet 2: qPCR primers [file mmc7.zip]

Archive with 1 entries (1 files):
- SupplementalTable6_Antibodies_Primers.xlsb
